# Supplementary material for: Disruption of ER-mitochondria contact sites by coronavirus replication organelles sustains viral replication via NSP3 stabilization
Source: EMBO J. 2026 May 28;45(13):4379–416. doi: 10.1038/s44318-026-00816-x (PMC13323368; doi:10.1038/s44318-026-00816-x)
Supplement: Supplementary file 4 — Source data Fig. 1 [file 44318_2026_816_MOESM4_ESM.zip]

Archive with 37 entries (30 files):
- A/
- A/Figure 1A GFP-NSP3-T2A-NSP4.tif
- A/Figure 1A GFP-NSP3.tif
- A/Figure 1A GFP-NSP4.tif
- A/Figure 1A_readme.txt
- A/Figure1A-GFP.tif
- B/
- B/Figure 1B Normal mito.xls
- B/Figure 1B.pzfx
- C/
- C/Figure 1C ERMCSs.xls
- C/Figure 1C.pzfx
- D/
- D/1 μg GFP-NSP3-T2A-NSP4.tif
- D/4 μg GFP-NSP3-T2A-NSP4.tif
- D/Figure 1D_readme.txt
- E/
- E/Figure 1E Normal mito.xls
- E/Figure.1E.pzfx
- F/
- F/Figure 1F ERMCSs.xls
- F/Figure 1F.pzfx
- G/
- G/ctrl-BFP.tif
- G/ctrl-ERMCSs.tif
- G/ctrl-Flag.tif
- G/Figure 1G .xls
- G/Figure 1G.pzfx
- G/NSP3+NSP4-ERMCSs.tif
- G/NSP3+NSP4-Flag-NSP3.tif
- G/NSP3+NSP4-NSP4-BFP.tif
- G/NSP3-BFP.tif
- G/NSP3-ERMCSs.tif
- G/NSP3-Flag NSP3.tif
- G/NSP4-ERMCSs.tif
- G/NSP4-Flag.tif
- G/NSP4-NSP4-BFP.tif
