# Supplementary material for: Disruption of ER-mitochondria contact sites by coronavirus replication organelles sustains viral replication via NSP3 stabilization
Source: EMBO J. 2026 May 28;45(13):4379–416. doi: 10.1038/s44318-026-00816-x (PMC13323368; doi:10.1038/s44318-026-00816-x)
Supplement: Supplementary file 4 — Source data Fig. 1 [file 44318_2026_816_MOESM4_ESM.zip › A/Figure 1A_readme.txt]

HeLa cells transfected with GFP, GFP-NSP3, GFP-NSP4 and GFP-NSP3-T2A-NSP4 were subjected to flow cytometry for the sorting of GFP-positive cells.

The electron microscopy images were cropped while maintaining the consistent length of the scale bar. 
