# Supplementary material for: Disruption of ER-mitochondria contact sites by coronavirus replication organelles sustains viral replication via NSP3 stabilization
Source: EMBO J. 2026 May 28;45(13):4379–416. doi: 10.1038/s44318-026-00816-x (PMC13323368; doi:10.1038/s44318-026-00816-x)
Supplement: Supplementary file 4 — Source data Fig. 1 [file 44318_2026_816_MOESM4_ESM.zip › B/Figure 1B Normal mito.xls]

## Sheet: Sheet1
GFP	Cell	total	normal	normal/total			GFP-NSP3	Cell						GFP-NSP4						GFP-NSP3-T2A-NSP4
	C1	14	13	0.928571				C1	14	14	1			C1	18	18	1			C1	20	3	0.15
	C2	20	20	1				C2	21	18	0.857143			C2	22	22	1			C2	27	4	0.148148
	C3	19	15	0.789474				C3	28	28	1			C3	19	19	1			C3	19	10	0.526316
	C4	10	8	1				C4	16	12	0.75			C4	12	10	0.833333			C4	10	6	0.6
	C5	22	20	0.909091				C5	21	21	1			C5	17	16	0.941176			C5	15	3	0.2
	C6	10	9	1				C6	29	23	0.793103			C6	19	15	0.789474			C6	25	10	0.4
	C7	13	10	0.769231				C7	15	15	1			C7	15	14	0.933333			C7	23	15	0.652174
	C8	22	22	1				C8	21	17	0.809524			C8	19	16	0.842105			C8	10	1	0.1
	C9	23	18	0.782609				C9	25	20	0.8			C9	20	20	1			C9	25	3	0.12
	C10	12	12	1				C10	22	18	0.818182			C10	27	25	0.925926			C10	24	10	0.416667
	C11	17	14	0.823529				C11	10	8	0.8			C11	19	17	0.894737			C11	25	10	0.4
	C12	24	24	1				C12	18	16	0.888889			C12	10	9	0.9			C12	20	2	0.1
	C13	11	10	0.909091				C13	12	9	0.75			C13	24	24	1			C13	15	0	0
	C14	10	10	1				C14	16	16	1			C14	27	22	0.814815			C14	15	5	0.333333
	C15	28	25	0.892857				C15	14	8	0.571429			C15	21	14	0.666667			C15	29	19	0.655172
	C16	10	8	0.8				C16	20	15	0.75			C16	14	13	0.928571			C16	23	15	0.652174
	C17	22	20	0.909091				C17	16	13	0.8125			C17	19	17	0.894737			C17	20	0	0
	C18	24	16	0.666667				C18	17	15	0.882353			C18	20	20	1			C18	20	11	0.55
	C19	25	20	0.8				C19	19	16	0.842105			C19	28	19	0.678571			C19	27	15	0.555556
	C20	17	11	0.647059				C20	22	19	0.863636			C20	19	18	0.947368			C20	20	6	0.3
	C21	18	15	0.833333				C21	19	15	0.789474			C21	10	10	1			C21	25	0	0
	C22	15	15	1				C22	20	16	0.8			C22	10	10	1			C22	25	15	0.6
	C23	21	19	0.904762				C23	23	20	0.869565			C23	15	15	1			C23	17	10	0.588235
	C24	28	25	0.892857				C24	14	10	0.714286			C24	19	19	1			C24	15	5	0.333333
	C25	12	11	0.916667				C25	15	15	1			C25	27	18	0.666667			C25	12	4	0.333333
	C26	25	23	0.92				C26	22	19	0.863636			C26	30	24	0.8			C26	29	5	0.172414
	C27	29	27	0.931034				C27	16	10	0.625			C27	17	15	0.882353			C27	32	10	0.3125
	C28	9	9	1				C28	30	30	1			C28	27	20	0.740741			C28	37	15	0.405405
	C29	15	14	0.933333				C29	17	14	0.823529			C29	26	20	0.769231			C29	32	18	0.5625
	C30	27	27	1				C30	19	17	0.894737			C30	31	27	0.870968			C30	14	5	0.357143
	C31	11	10	0.909091				C31	19	19	1			C31	30	22	0.733333			C31	19	13	0.684211
	C32	23	21	0.913043				C32	15	13	0.866667			C32	28	22	0.785714			C32	17	8	0.470588
	C33	22	20	0.909091				C33	17	16	0.941176			C33	24	24	1			C33	14	4	0.285714
	C34	18	18	1				C34	23	20	0.869565			C34	19	14	0.736842			C34	21	12	0.571429
	C35	21	17	0.809524				C35	33	30	0.909091			C35	21	19	0.904762			C35	22	15	0.681818
	C36	24	20	0.833333				C36	15	10	0.666667			C36	36	30	0.833333			C36	18	12	0.666667
	C37	18	18	1				C37	17	14	0.823529			C37	29	25	0.862069			C37	17	5	0.294118
	C38	20	18	0.9				C38	25	23	0.92			C38	27	25	0.925926			C38	20	6	0.3
	C39	25	22	0.88				C39	12	9	0.75			C39	23	21	0.913043			C39	21	4	0.190476
