# Supplementary material for: Disruption of ER-mitochondria contact sites by coronavirus replication organelles sustains viral replication via NSP3 stabilization
Source: EMBO J. 2026 May 28;45(13):4379–416. doi: 10.1038/s44318-026-00816-x (PMC13323368; doi:10.1038/s44318-026-00816-x)
Supplement: Supplementary file 4 — Source data Fig. 1 [file 44318_2026_816_MOESM4_ESM.zip › C/Figure 1C ERMCSs.xls]

## Sheet: Sheet1
				NO ER contact%							NO ER contact%							NO ER contact%								NO ER contact%
GFP	C1	36	17	47.2222	41.4476		GFP-NSP3	C1	14	7	50	47.9483		GFP-NSP4	C1	19	8	42.1053	45.5745		GFP-NSP3-T2A-NSP4		C1	34	28	82.3529	80.1626
1	C2	29	12	41.3793			1	C2	16	8	50			1	C2	23	11	47.8261				1	C2	39	31	79.4872
	C3	36	14	38.8889				C3	37	17	45.9459				C3	39	17	43.5897					C3	37	30	81.0811
	C4	37	15	40.5405				C4	31	15	48.3871				C4	28	13	46.4286					C4	36	26	72.2222
	C5	32	15	46.875				C5	16	7	43.75				C5	12	5	41.6667					C5	12	10	83.3333
	C6	19	8	42.1053				C6	28	14	50				C6	35	17	48.5714					C6	31	24	77.4194
	C7	38	15	39.4737				C7	28	13	46.4286				C7	25	11	44					C7	31	25	80.6452
	C8	32	13	40.625				C8	30	15	50				C8	17	8	47.0588					C8	29	22	75.8621
	C9	37	14	37.8378				C9	29	13	44.8276				C9	7	3	42.8571					C9	39	32	82.0513
	C10	34	14	41.1765				C10	39	20	51.2821				C10	32	15	46.875					C10	31	24	77.4194
	C11	26	10	38.4615				C11	11	5	45.4545				C11	16	7	43.75					C11	36	29	80.5556
	C12	35	14	40				C12	27	13	48.1481				C12	37	17	45.9459					C12	28	22	78.5714
	C13	28	11	39.2857				C13	13	6	46.1538				C13	9	4	44.4444					C13	36	30	83.3333
	C14	7	3	42.8571				C14	18	9	50				C14	27	13	48.1481					C14	12	9	75
	C15	16	6	37.5				C15	9	4	44.4444				C15	33	14	42.4242					C15	33	27	81.8182
	C16	27	11	40.7407				C16	28	14	50				C16	21	10	47.619					C16	34	26	76.4706
	C17	29	11	37.931				C17	31	14	45.1613				C17	37	16	43.2432					C17	35	29	82.8571
	C18	24	10	41.6667				C18	39	19	48.7179				C18	25	12	48					C18	38	30	78.9474
	C19	35	14	40				C19	32	15	46.875				C19	29	13	44.8276					C19	35	27	77.1429
	C21	35	17	48.5714				C20	35	16	45.7143				C20	16	7	43.75					C20	10	10	100
	C20	31	12	38.7097				C21	18	9	50				C21	19	10	52.6316					C21	32	26	81.25
	C22	14	7	50				C22	28	15	53.5714				C22	32	15	46.875					C22	33	25	75.7576
2	C23	22	11	50	43.3657		2	C23	39	19	48.7179	49.9981		2	C23	26	11	42.3077				2	C23	35	28	80	78.749
	C24	27	12	44.4444				C24	37	18	48.6486				C24	11	5	45.4545	44.6881				C24	27	20	74.0741
	C25	27	11	40.7407				C25	30	15	50				C25	22	9	40.9091					C25	38	32	84.2105
	C26	21	9	42.8571				C26	24	13	54.1667				C26	36	17	47.2222					C26	36	28	77.7778
	C27	17	7	41.1765				C27	28	13	46.4286				C27	12	5	41.6667					C27	19	15	78.9474
	C28	20	9	45				C28	13	7	53.8462				C28	28	13	46.4286					C28	19	11	57.8947
	C29	37	15	40.5405				C29	16	8	50				C29	7	3	42.8571					C29	39	31	79.4872
	C30	29	13	44.8276				C30	21	11	52.381				C30	31	14	45.1613					C30	35	26	74.2857
	C31	12	5	41.6667				C31	21	10	47.619				C31	32	13	40.625					C31	26	21	80.7692
	C32	14	6	42.8571				C32	32	17	53.125				C32	32	15	46.875					C32	37	28	75.6757
	C33	35	14	40				C33	37	18	48.6486				C33	37	16	43.2432					C33	11	9	81.8182
	C34	39	17	43.5897				C34	11	6	54.5455				C34	17	8	47.0588					C34	12	9	75
	C35	32	13	40.625				C35	12	6	50				C35	17	7	41.1765					C35	18	15	83.3333
	C36	25	11	44				C36	27	14	51.8519				C36	24	11	45.8333					C36	36	26	72.2222
	C37	29	12	41.3793				C37	23	11	47.8261				C37	22	9	40.9091					C37	37	30	81.0811
	C38	26	11	42.3077				C38	13	7	53.8462				C38	28	13	46.4286					C38	37	28	75.6757
	C39	35	14	40				C39	39	20	51.2821				C39	33	14	42.4242					C39	20	16	80
	C40	32	14	43.75				C40	35	19	54.2857				C40	17	8	47.0588					C40	12	12	100
	C41	22	9	40.9091				C41	25	12	48				C41	26	12	46.1538					C41	39	32	82.0513
	C42	18	8	44.4444				C42	28	13	46.4286				C42	39	20	51.2821					C42	19	14	73.6842
	C43	40	21	52.5				C43	7	3	42.8571				C43	9	4	44.4444					C43	37	29	78.3784
	C44	28	13	46.4286				C44	11	5	45.4545				C44	21	10	47.619					C44	36	31	86.1111
3	C45	35	15	42.8571	44.9202		3	C45	37	16	43.2432	45.2387		3	C45	7	3	42.8571				3	C45	10	8	80	75.4645
	C46	26	11	42.3077				C46	17	8	47.0588				C46	27	13	48.1481	46.9666				C46	37	28	75.6757
	C47	30	13	43.3333				C47	26	11	42.3077				C47	16	7	43.75					C47	39	31	79.4872
	C48	30	14	46.6667				C48	13	6	46.1538				C48	35	17	48.5714					C48	35	26	74.2857
	C49	40	17	42.5				C49	39	17	43.5897				C49	34	15	44.1176					C49	18	14	77.7778
	C50	30	14	46.6667				C50	29	13	44.8276				C50	17	8	47.0588					C50	18	13	72.2222
	C51	39	16	41.0256				C51	12	5	41.6667				C51	21	9	42.8571					C51	13	10	76.9231
	C52	29	13	44.8276				C52	24	11	45.8333				C52	39	19	48.7179					C52	38	28	73.6842
	C53	20	9	45				C53	7	3	42.8571				C53	29	13	44.8276					C53	39	31	79.4872
	C54	24	11	45.8333				C54	28	12	42.8571				C54	31	15	48.3871					C54	19	14	73.6842
	C55	35	16	45.7143				C55	16	7	43.75				C55	39	17	43.5897					C55	37	29	78.3784
	C56	26	12	46.1538				C56	9	4	44.4444				C56	23	11	47.8261					C56	36	26	72.2222
	C57	32	14	43.75				C57	31	13	41.9355				C57	7	3	42.8571					C57	39	30	76.9231
	C58	36	16	44.4444				C58	11	5	45.4545				C58	39	19	48.7179					C58	19	14	73.6842
	C59	31	13	41.9355				C59	30	13	43.3333				C59	34	15	44.1176					C59	17	14	82.3529
	C60	33	15	45.4545				C60	32	15	46.875				C60	39	18	46.1538					C60	20	17	85
	C61	30	13	43.3333				C61	35	18	51.4286				C61	30	16	53.3333					C61	24	12	50
	C62	32	15	46.875				C62	19	10	52.6316				C62	24	12	50					C62	38	29	76.3158
	C63	20	10	50				C63	9	5	55.5556				C63	28	13	46.4286					C63	16	10	62.5
	C64	20	8	40				C64	20	8	40				C64	14	6	42.8571					C64	18	13	72.2222
	C65	25	13	52				C65	33	14	42.4242				C65	13	7	53.8462					C65	28	19	67.8571
	C66	25	11	44				C66	28	13	46.4286				C66	30	14	46.6667					C66	36	27	75
	C67	33	16	48.4848				C67	24	11	45.8333				C67	11	6	54.5455					C67	15	15	100
