# Supplementary material for: Disruption of ER-mitochondria contact sites by coronavirus replication organelles sustains viral replication via NSP3 stabilization
Source: EMBO J. 2026 May 28;45(13):4379–416. doi: 10.1038/s44318-026-00816-x (PMC13323368; doi:10.1038/s44318-026-00816-x)
Supplement: Supplementary file 4 — Source data Fig. 1 [file 44318_2026_816_MOESM4_ESM.zip › E/Figure 1E Normal mito.xls]

## Sheet: Sheet1
1 μg	Cell	total	normal	normal/total		4 μg	Cell	total	normal	normal/total
	C1	20	11	0.55			C1	12	0	0
	C2	18	9	0.5			C2	15	3	0.2
	C3	15	8	0.533333			C3	21	11	0.52381
	C4	25	15	0.6			C4	14	3	0.214286
	C5	20	15	0.75			C5	15	2	0.133333
	C6	16	10	0.625			C6	20	12	0.6
	C7	22	14	0.636364			C7	22	4	0.181818
	C8	19	13	0.684211			C8	15	4	0.266667
	C9	17	11	0.647059			C9	22	6	0.272727
	C10	24	17	0.708333			C10	30	6	0.2
	C11	21	15	0.714286			C11	21	9	0.428571
	C12	18	12	0.666667			C12	12	5	0.416667
	C13	20	15	0.75			C13	18	6	0.333333
	C14	16	13	0.8125			C14	22	5	0.227273
	C15	12	7	0.583333			C15	24	8	0.333333
	C16	25	20	0.8			C16	21	9	0.428571
	C17	20	17	0.85			C17	18	7	0.388889
	C18	15	11	0.733333			C18	19	5	0.263158
	C19	20	17	0.85			C19	25	8	0.32
	C20	18	15	0.833333			C20	33	15	0.454545
	C21	17	15	0.882353			C21	27	7	0.259259
	C22	22	21	0.954545			C22	15	10	0.666667
	C23	19	16	0.842105			C23	17	0	0
	C24	16	14	0.875			C24	18	7	0.388889
	C25	23	15	0.652174			C25	19	12	0.631579
	C26	20	14	0.7			C26	24	10	0.416667
	C27	17	12	0.705882			C27	21	8	0.380952
	C28	24	16	0.666667			C28	10	0	0
	C29	21	14	0.666667			C29	15	0	0
	C30	18	11	0.611111			C30	16	4	0.25
	C31	21	16	0.761905			C31	12	2	0.166667
	C32	19	14	0.736842			C32	18	5	0.277778
	C33	16	12	0.75			C33	7	0	0
	C34	23	18	0.782609			C34	15	4	0.266667
	C35	20	16	0.8			C35	27	15	0.555556
	C36	17	15	0.882353			C36	12	6	0.5
	C37	12	5	0.416667			C37	22	7	0.318182
	C38	18	6	0.333333			C38	19	3	0.157895
	C39	15	5	0.333333			C39	26	10	0.384615
	C40	25	11	0.44			C40	24	11	0.458333
