# Supplementary material for: Disruption of ER-mitochondria contact sites by coronavirus replication organelles sustains viral replication via NSP3 stabilization
Source: EMBO J. 2026 May 28;45(13):4379–416. doi: 10.1038/s44318-026-00816-x (PMC13323368; doi:10.1038/s44318-026-00816-x)
Supplement: Supplementary file 4 — Source data Fig. 1 [file 44318_2026_816_MOESM4_ESM.zip › F/Figure 1F ERMCSs.xls]

## Sheet: Sheet1
1 μg	Cell			NO ER contact%			4 μg			NO ER contact%
1	C1	19	12	63.1579	66.4414	1	C1	25	22	88	88.3927
	C2	35	24	68.5714			C2	28	22	78.5714
	C3	38	25	65.7895			C3	30	26	86.6667
	C4	10	6	60			C4	8	7	87.5
	C5	35	22	62.8571			C5	11	10	90.9091
	C6	26	18	69.2308			C6	15	14	93.3333
	C7	29	19	65.5172			C7	20	17	85
	C8	32	22	68.75			C8	22	20	90.9091
	C9	39	25	64.1026			C9	17	16	94.1176
	C10	22	15	68.1818			C10	30	26	86.6667
	C11	31	20	64.5161			C11	39	33	84.6154
	C12	40	29	72.5			C12	17	15	88.2353
	C13	23	15	65.2174			C13	16	14	87.5
	C14	23	16	69.5652			C14	12	11	91.6667
	C15	27	17	62.963			C15	9	8	88.8889
	C16	36	25	69.4444			C16	33	30	90.9091
	C17	39	25	64.1026			C17	37	32	86.4865
	C18	35	24	68.5714			C18	37	34	91.8919
	C19	38	25	65.7895			C19	18	16	88.8889
	C20	20	14	70			C20	31	27	87.0968
2	C21	29	18	62.069	65.533	2	C21	39	33	84.6154	87.0061
	C22	28	19	67.8571			C22	28	25	89.2857
	C23	27	17	62.963			C23	21	18	85.7143
	C24	25	17	68			C24	17	15	88.2353
	C25	31	19	61.2903			C25	37	31	83.7838
	C26	35	24	68.5714			C26	10	9	90
	C27	39	25	64.1026			C27	33	28	84.8485
	C28	33	22	66.6667			C28	19	17	89.4737
	C29	10	7	70			C29	29	25	86.2069
	C30	34	23	67.6471			C30	16	14	87.5
	C31	27	17	62.963			C31	19	16	84.2105
	C32	41	27	65.8537			C32	9	8	88.8889
	C33	31	20	64.5161			C33	34	29	85.2941
	C34	22	15	68.1818			C34	39	35	89.7436
	C35	8	5	62.5			C35	27	23	85.1852
	C36	37	25	67.5676			C36	17	15	88.2353
	C37	19	12	63.1579			C37	13	11	84.6154
	C38	25	17	68			C38	28	25	89.2857
	C39	37	24	64.8649			C39	14	12	85.7143
	C40	36	23	63.8889			C40	28	25	89.2857
3	C41	39	25	64.1026	67.1036	3	C41	15	14	93.3333	84.752
	C42	10	7	70			C42	32	27	84.375
	C43	29	19	65.5172			C43	26	21	80.7692
	C44	35	24	68.5714			C44	30	25	83.3333
	C45	36	23	63.8889			C45	19	17	89.4737
	C46	37	26	70.2703			C46	20	17	85
	C47	35	23	65.7143			C47	10	8	80
	C48	23	16	69.5652			C48	39	33	84.6154
	C49	39	25	64.1026			C49	25	20	80
	C50	22	15	68.1818			C50	12	10	83.3333
	C51	20	13	65			C51	10	8	80
	C52	29	20	68.9655			C52	25	21	84
	C53	38	25	65.7895			C53	26	21	80.7692
	C54	27	19	70.3704			C54	34	29	85.2941
	C55	31	20	64.5161			C55	39	32	82.0513
	C56	20	14	70			C56	33	28	84.8485
	C57	37	24	64.8649			C57	35	28	80
	C58	37	26	70.2703			C58	27	25	92.5926
	C59	27	18	66.6667			C59	32	26	81.25
	C60	35	23	65.7143			C60	16	16	100
