# Supplementary material for: Disruption of ER-mitochondria contact sites by coronavirus replication organelles sustains viral replication via NSP3 stabilization
Source: EMBO J. 2026 May 28;45(13):4379–416. doi: 10.1038/s44318-026-00816-x (PMC13323368; doi:10.1038/s44318-026-00816-x)
Supplement: Supplementary file 4 — Source data Fig. 1 [file 44318_2026_816_MOESM4_ESM.zip › G/Figure 1G .xls]

## Sheet: Sheet1
	Ctrl	Flag-NSP3	NSP4-BFP	Flag-NSP3+NSP4-BFP			Ctrl	Flag-NSP3	NSP4-BFP	Flag-NSP3+NSP4-BFP
	765.534	950.29	789.239	224.699			0.822867	1.02146	0.848347	0.241527
	1008.6	971.672	865.817	321.765			1.08413	1.0448	0.93066	0.345863
	682.619	887.54	918.276	512.824			0.733742	0.95401	0.987048	0.551231
	863.931	792.459	1302.42	790.424			0.928633	0.851808	1.39996	0.849621
	705.997	798.852	1109.65	891.325			0.758871	0.85868	1.19276	0.958079
	991.062	1306.56	1207.56	238.767			1.03741	1.40441	1.298	0.256649
	1205.22	1205.82	1331.67	257.922			1.29548	1.29613	1.43141	0.277238
	1190.22	1108.03	784.368	342.879			1.27935	1.19102	0.843111	0.368558
	731.281	1051.27	889.239	514.552			0.786048	1.13	0.955836	0.553088
	821.475	710.974	905.372	458.827			0.882997	0.764221	0.973178	0.49319
	889.593	790.481	966.298	267.903			0.941549	0.849682	1.03867	0.287967
	691.223	693.349	902.145	288.912			0.74299	0.745276	0.969709	0.310549
	1310.23	822.481	778.823	782.671			1.40836	0.884079	0.837151	0.841287
	1131.3	890.933	690.982	802.765			1.21602	0.957657	0.742731	0.862886
	901.922	1103.26	1052.97	229.65			0.969469	1.18588	1.13183	0.246849
	931.676	1040.82	702.763	541.813			0.996986	1.11877	0.755395	0.582391
	841.901	804.498	785.452	643.639			0.904953	0.864749	0.844276	0.691843
	891.563	772.347	983.251	445.872			0.958334	0.83019	1.05689	0.479402
	902.045	798.035	887.658	428.913			0.969601	0.857802	0.954137	0.461035
	789.249	1201.48	1032.78	384.924			0.848358	1.29147	1.11013	0.413752
	799.285	1020.9	820.674	229.176			0.844493	1.09735	0.882136	0.24634
	1050.78	930.397	921.964	515.724			1.12948	1.00008	0.991012	0.554348
	1123.93	960.434	706.982	429.842			1.2081	1.03236	0.75993	0.462034
	1201.98	670.762	1206.94	337.787			1.29201	0.720997	1.29733	0.363085
	905.393	762.348	952.951	618.828			0.9732	0.819442	1.02432	0.665174
	860.458	851.291	992.032	627.381			0.9253	0.915046	1.06633	0.674367
