# Supplementary material for: Disruption of ER-mitochondria contact sites by coronavirus replication organelles sustains viral replication via NSP3 stabilization
Source: EMBO J. 2026 May 28;45(13):4379–416. doi: 10.1038/s44318-026-00816-x (PMC13323368; doi:10.1038/s44318-026-00816-x)
Supplement: Supplementary file 5 — Source data Fig. 2 [file 44318_2026_816_MOESM5_ESM.zip]

Archive with 36 entries (26 files):
- A/
- A/GFP-NSP3.tif
- A/NSP4-mCherry.tif
- A/tubulin-1.tif
- A/tubulin-2.tif
- B/
- B/GFP-NSP3.tif
- B/NSP4-mCherry.tif
- B/Tubulin-1.tif
- B/Tubulin-2.tif
- C/
- C/Ctrl.tif
- C/MFN2 OE.tif
- C/MFN2+RMDN3 OE.tif
- C/RMDN3 OE.tif
- C/Vector OE.tif
- D/
- D/Figure 2D ERMCSs.xls
- D/Figure 2D.pzfx
- E/
- E/Figure 2E Normal mito.xls
- E/Figure 2E.pzfx
- F/
- F/Figure 2F.pzfx
- G/
- G/Figure 2G +OMM-ER Linker.tif
- G/Figure 2G Ctrl.tif
- G/Figure 2G_readme.txt
- H/
- H/Figure 2H ERMCSs.xls
- H/Figure 2H.pzfx
- I/
- I/Figure 2I Normal mito.xls
- I/Figure 2I.pzfx
- J/
- J/Figure 2J.pzfx
