# Supplementary material for: Disruption of ER-mitochondria contact sites by coronavirus replication organelles sustains viral replication via NSP3 stabilization
Source: EMBO J. 2026 May 28;45(13):4379–416. doi: 10.1038/s44318-026-00816-x (PMC13323368; doi:10.1038/s44318-026-00816-x)
Supplement: Supplementary file 5 — Source data Fig. 2 [file 44318_2026_816_MOESM5_ESM.zip › D/Figure 2D ERMCSs.xls]

## Sheet: Sheet1
	Ctrl			NO ER contact%			Vector OE			NO ER contact%			MFN2 OE						RMDN3 OE			NO ER contact%			MFN2+RMDN3 OE
1	C1	11	4	36.3636	38.8341	1	C1	32	25	78.125	77.9446	1	C1	16	9	56.25	53.9191	1	C1	20	15	75	66.944	1	C1	21	11	52.381	49.0458
	C2	24	12	50			C2	30	20	66.6667			C2	26	13	50			C2	27	17	62.963			C2	29	14	48.2759
	C3	26	10	38.4615			C3	27	19	70.3704			C3	17	8	47.0588			C3	31	19	61.2903			C3	26	14	53.8462
	C4	29	12	41.3793			C4	35	25	71.4286			C4	20	13	65			C4	20	14	70			C4	22	10	45.4545
	C5	15	7	46.6667			C5	26	21	80.7692			C5	32	18	56.25			C5	30	20	66.6667			C5	18	8	44.4444
	C6	17	6	35.2941			C6	25	20	80			C6	18	10	55.5556			C6	22	16	72.7273			C6	20	9	45
	C7	30	12	40			C7	19	15	78.9474			C7	29	16	55.1724			C7	18	11	61.1111			C7	18	10	55.5556
	C8	21	5	23.8095			C8	15	12	80			C8	14	7	50			C8	19	14	73.6842			C8	30	14	46.6667
	C9	22	8	36.3636			C9	31	25	80.6452			C9	20	14	70			C9	18	12	66.6667			C9	17	8	47.0588
	C10	17	7	41.1765			C10	11	10	90.9091			C10	28	15	53.5714			C10	16	12	75			C10	26	12	46.1538
	C11	24	10	41.6667			C11	16	15	93.75			C11	25	15	60			C11	35	18	51.4286			C11	29	14	48.2759
	C12	20	8	40			C12	28	25	89.2857			C12	27	14	51.8519			C12	24	15	62.5			C12	31	15	48.3871
	C13	13	5	38.4615			C13	19	12	63.1579			C13	33	17	51.5152			C13	26	16	61.5385			C13	15	7	46.6667
	C14	30	11	36.6667			C14	22	17	77.2727			C14	15	9	60			C14	21	15	71.4286			C14	19	10	52.6316
	C15	39	13	33.3333			C15	26	21	80.7692			C15	35	17	48.5714			C15	29	20	68.9655			C15	32	16	50
	C16	27	14	51.8519			C16	20	15	75			C16	18	10	55.5556			C16	11	7	63.6364			C16	24	10	41.6667
	C17	22	7	31.8182			C17	31	19	61.2903			C17	18	9	50			C17	26	17	65.3846			C17	27	12	44.4444
	C18	19	9	47.3684			C18	15	11	73.3333			C18	27	13	48.1481			C18	14	9	64.2857			C18	31	14	45.1613
	C19	25	9	36			C19	18	17	94.4444			C19	29	16	55.1724			C19	22	16	72.7273			C19	20	13	65
	C20	30	9	30			C20	22	16	72.7273			C20	31	12	38.7097			C20	32	23	71.875			C20	26	14	53.8462
2	C21	18	7	38.8889	45.9043	2	C21	19	13	68.4211	77.3325	2	C21	16	9	56.25	55.6179	2	C21	18	13	72.2222	69.2152	2	C21	21	11	52.381	50.266
	C22	31	12	38.7097			C22	30	22	73.3333			C22	27	15	55.5556			C22	14	9	64.2857			C22	12	5	41.6667
	C23	15	8	53.3333			C23	26	20	76.9231			C23	15	9	60			C23	27	19	70.3704			C23	15	7	46.6667
	C24	16	7	43.75			C24	21	17	80.9524			C24	24	16	66.6667			C24	30	21	70			C24	15	8	53.3333
	C25	19	10	52.6316			C25	25	21	84			C25	33	15	45.4545			C25	16	12	75			C25	20	10	50
	C26	21	9	42.8571			C26	27	20	74.0741			C26	23	12	52.1739			C26	35	24	68.5714			C26	24	13	54.1667
	C27	26	11	42.3077			C27	28	20	71.4286			C27	27	14	51.8519			C27	25	20	80			C27	30	16	53.3333
	C28	14	8	57.1429			C28	20	14	70			C28	35	19	54.2857			C28	21	15	71.4286			C28	19	10	52.6316
	C29	22	10	45.4545			C29	15	11	73.3333			C29	14	8	57.1429			C29	24	18	75			C29	21	11	52.381
	C30	31	12	38.7097			C30	30	24	80			C30	25	14	56			C30	13	8	61.5385			C30	15	7	46.6667
	C31	29	17	58.6207			C31	28	22	78.5714			C31	28	15	53.5714			C31	26	19	73.0769			C31	16	9	56.25
	C32	30	15	50			C32	17	15	88.2353			C32	29	15	51.7241			C32	27	18	66.6667			C32	31	14	45.1613
	C33	18	8	44.4444			C33	29	19	65.5172			C33	39	20	51.2821			C33	18	11	61.1111			C33	25	14	56
	C34	22	11	50			C34	32	27	84.375			C34	22	14	63.6364			C34	33	23	69.697			C34	34	15	44.1176
	C35	16	8	50			C35	16	13	81.25			C35	16	8	50			C35	21	15	71.4286			C35	16	9	56.25
	C36	15	6	40			C36	22	18	81.8182			C36	10	6	60			C36	17	10	58.8235			C36	20	9	45
	C37	16	7	43.75			C37	25	21	84			C37	20	13	65			C37	16	11	68.75			C37	22	13	59.0909
	C38	38	16	42.1053			C38	16	12	75			C38	16	9	56.25			C38	30	19	63.3333			C38	21	11	52.381
	C39	25	11	44			C39	17	13	76.4706			C39	19	11	57.8947			C39	25	17	68			C39	17	7	41.1765
	C40	29	12	41.3793			C40	19	15	78.9474			C40	21	10	47.619			C40	20	15	75			C40	30	14	46.6667
3	C41	15	8	53.3333	47.9122	3	C41	10	7	70	74.5723	3	C41	25	11	44	57.915	3	C41	26	17	65.3846	68.0082	3	C41	22	11	50	47.9313
	C42	32	13	40.625			C42	31	23	74.1935			C42	16	9	56.25			C42	23	17	73.913			C42	18	8	44.4444
	C43	18	10	55.5556			C43	22	19	86.3636			C43	35	20	57.1429			C43	36	23	63.8889			C43	19	9	47.3684
	C44	33	14	42.4242			C44	14	11	78.5714			C44	20	12	60			C44	31	19	61.2903			C44	20	11	55
	C45	24	15	62.5			C45	30	21	70			C45	17	9	52.9412			C45	30	19	63.3333			C45	35	15	42.8571
	C46	38	17	44.7368			C46	21	14	66.6667			C46	26	14	53.8462			C46	18	14	77.7778			C46	23	11	47.8261
	C47	20	9	45			C47	17	11	64.7059			C47	32	21	65.625			C47	22	16	72.7273			C47	22	10	45.4545
	C48	15	8	53.3333			C48	21	17	80.9524			C48	27	15	55.5556			C48	23	17	73.913			C48	19	9	47.3684
	C49	18	8	44.4444			C49	26	21	80.7692			C49	19	10	52.6316			C49	30	20	66.6667			C49	25	12	48
	C50	24	14	58.3333			C50	20	13	65			C50	20	11	55			C50	27	22	81.4815			C50	27	13	48.1481
	C51	20	9	45			C51	20	18	90			C51	22	13	59.0909			C51	25	15	60			C51	23	10	43.4783
	C52	19	9	47.3684			C52	25	16	64			C52	26	15	57.6923			C52	14	9	64.2857			C52	27	12	44.4444
	C53	16	8	50			C53	27	23	85.1852			C53	18	10	55.5556			C53	33	24	72.7273			C53	15	7	46.6667
	C54	11	5	45.4545			C54	30	21	70			C54	32	19	59.375			C54	18	11	61.1111			C54	23	11	47.8261
	C55	17	7	41.1765			C55	19	14	73.6842			C55	22	14	63.6364			C55	32	20	62.5			C55	31	16	51.6129
	C56	28	12	42.8571			C56	20	14	70			C56	20	11	55			C56	22	15	68.1818			C56	27	15	55.5556
	C57	27	11	40.7407			C57	22	18	81.8182			C57	20	14	70			C57	20	13	65			C57	25	11	44
	C58	33	17	51.5152			C58	30	21	70			C58	26	14	53.8462			C58	19	12	63.1579			C58	33	17	51.5152
	C59	26	14	53.8462			C59	17	12	70.5882			C59	18	11	61.1111			C59	16	11	68.75			C59	16	8	50
	C60	30	12	40			C60	19	15	78.9474			C60	30	21	70			C60	27	20	74.0741			C60	17	8	47.0588
