# Supplementary material for: Disruption of ER-mitochondria contact sites by coronavirus replication organelles sustains viral replication via NSP3 stabilization
Source: EMBO J. 2026 May 28;45(13):4379–416. doi: 10.1038/s44318-026-00816-x (PMC13323368; doi:10.1038/s44318-026-00816-x)
Supplement: Supplementary file 5 — Source data Fig. 2 [file 44318_2026_816_MOESM5_ESM.zip › E/Figure 2E Normal mito.xls]

## Sheet: Sheet1
Ctrl	Cell	total	normal	normal/total			Vector OE	Cell	total	normal	normal/total		MFN2 OE	Cell	total	normal	normal/total		RMDN3 OE	Cell	total	normal	normal/total		MFN2+RMDN3 OE	Cell	total	normal	normal/total
	C1	22	18	0.818182				C1	32	17	0.53125			C1	32	18	0.5625			C1	24	15	0.625			C1	21	11	0.52381
	C2	20	19	0.95				C2	24	12	0.5			C2	22	11	0.5			C2	27	15	0.555556			C2	29	16	0.551724
	C3	26	22	0.846154				C3	27	10	0.37037			C3	17	11	0.647059			C3	31	17	0.548387			C3	13	12	0.923077
	C4	29	20	0.689655				C4	28	6	0.214286			C4	20	11	0.55			C4	20	12	0.6			C4	22	15	0.681818
	C5	30	25	0.833333				C5	26	6	0.230769			C5	16	10	0.625			C5	30	17	0.566667			C5	36	21	0.583333
	C6	17	15	0.882353				C6	15	2	0.133333			C6	27	12	0.444444			C6	22	19	0.863636			C6	40	25	0.625
	C7	25	23	0.92				C7	19	12	0.631579			C7	29	15	0.517241			C7	18	12	0.666667			C7	27	22	0.814815
	C8	21	18	0.857143				C8	20	5	0.25			C8	16	9	0.5625			C8	19	10	0.526316			C8	15	14	0.933333
	C9	33	30	0.909091				C9	31	9	0.290323			C9	32	11	0.34375			C9	33	20	0.606061			C9	17	14	0.823529
	C10	17	16	0.941176				C10	33	10	0.30303			C10	28	17	0.607143			C10	12	8	0.666667			C10	26	21	0.807692
	C11	24	20	0.833333				C11	16	8	0.5			C11	10	8	0.8			C11	35	27	0.771429			C11	29	20	0.689655
	C12	20	16	0.8				C12	28	11	0.392857			C12	27	15	0.555556			C12	16	11	0.6875			C12	31	26	0.83871
	C13	13	12	0.923077				C13	19	11	0.578947			C13	33	16	0.484848			C13	26	20	0.769231			C13	15	13	0.866667
	C14	30	26	0.866667				C14	22	10	0.454545			C14	20	15	0.75			C14	21	11	0.52381			C14	19	15	0.789474
	C15	36	30	0.833333				C15	26	9	0.346154			C15	35	26	0.742857			C15	29	15	0.517241			C15	20	14	0.7
	C16	27	22	0.814815				C16	20	11	0.55			C16	18	9	0.5			C16	22	10	0.454545			C16	12	10	0.833333
	C17	22	17	0.772727				C17	31	12	0.387097			C17	24	15	0.625			C17	26	17	0.653846			C17	27	15	0.555556
	C18	19	17	0.894737				C18	15	10	0.666667			C18	27	17	0.62963			C18	14	6	0.428571			C18	31	17	0.548387
	C19	25	20	0.8				C19	18	8	0.444444			C19	29	20	0.689655			C19	33	25	0.757576			C19	20	17	0.85
	C20	20	19	0.95				C20	22	10	0.454545			C20	31	20	0.645161			C20	32	21	0.65625			C20	26	23	0.884615
	C21	18	18	1				C21	19	9	0.473684			C21	16	11	0.6875			C21	18	12	0.666667			C21	21	16	0.761905
	C22	31	30	0.967742				C22	30	12	0.4			C22	18	12	0.666667			C22	14	10	0.714286			C22	24	18	0.75
	C23	30	26	0.866667				C23	26	5	0.192308			C23	20	10	0.5			C23	27	20	0.740741			C23	30	22	0.733333
	C24	16	16	1				C24	21	4	0.190476			C24	15	12	0.8			C24	20	12	0.6			C24	15	14	0.933333
	C25	19	19	1				C25	25	6	0.24			C25	22	10	0.454545			C25	16	8	0.5			C25	18	15	0.833333
	C26	21	20	0.952381				C26	27	8	0.296296			C26	23	11	0.478261			C26	35	20	0.571429			C26	24	18	0.75
	C27	26	20	0.769231				C27	21	9	0.428571			C27	27	18	0.666667			C27	10	7	0.7			C27	15	11	0.733333
	C28	28	22	0.785714				C28	20	10	0.5			C28	35	20	0.571429			C28	21	11	0.52381			C28	19	14	0.736842
	C29	33	30	0.909091				C29	30	11	0.366667			C29	28	21	0.75			C29	16	10	0.625			C29	21	15	0.714286
	C30	31	26	0.83871				C30	10	6	0.6			C30	25	20	0.8			C30	26	14	0.538462			C30	30	24	0.8
	C31	29	25	0.862069				C31	14	6	0.428571			C31	28	20	0.714286			C31	26	15	0.576923			C31	16	10	0.625
	C32	20	17	0.85				C32	17	7	0.411765			C32	29	18	0.62069			C32	21	16	0.761905			C32	31	25	0.806452
	C33	27	24	0.888889				C33	29	9	0.310345			C33	39	22	0.564103			C33	18	10	0.555556			C33	25	20	0.8
	C34	30	26	0.866667				C34	32	11	0.34375			C34	33	22	0.666667			C34	33	20	0.606061			C34	34	21	0.617647
	C35	32	27	0.84375				C35	16	8	0.5			C35	40	21	0.525			C35	21	18	0.857143			C35	16	14	0.875
