# Supplementary material for: Disruption of ER-mitochondria contact sites by coronavirus replication organelles sustains viral replication via NSP3 stabilization
Source: EMBO J. 2026 May 28;45(13):4379–416. doi: 10.1038/s44318-026-00816-x (PMC13323368; doi:10.1038/s44318-026-00816-x)
Supplement: Supplementary file 5 — Source data Fig. 2 [file 44318_2026_816_MOESM5_ESM.zip › H/Figure 2H ERMCSs.xls]

## Sheet: Sheet1
	Ctrl			NO ER contact%			OMM-ER Linker			NO ER contact%
1	C1	33	28	84.8485	75.663	1	C1	23	6	26.087	27.7699
	C2	27	20	74.0741			C2	20	7	35
	C3	20	15	75			C3	31	11	35.4839
	C4	20	13	65			C4	27	10	37.037
	C5	16	12	75			C5	20	5	25
	C6	30	20	66.6667			C6	17	5	29.4118
	C7	18	13	72.2222			C7	30	5	16.6667
	C8	31	23	74.1935			C8	32	10	31.25
	C9	25	21	84			C9	30	10	33.3333
	C10	29	23	79.3103			C10	28	6	21.4286
	C11	28	21	75			C11	27	7	25.9259
	C12	15	11	73.3333			C12	30	8	26.6667
	C13	22	16	72.7273			C13	32	10	31.25
	C14	25	20	80			C14	19	6	31.5789
	C15	20	14	70			C15	12	3	25
	C16	29	23	79.3103			C16	27	5	18.5185
	C17	19	13	68.4211			C17	31	7	22.5806
	C18	22	17	77.2727			C18	19	5	26.3158
	C19	26	21	80.7692			C19	17	4	23.5294
	C20	36	31	86.1111			C20	30	10	33.3333
2	C21	25	20	80	75.7047	2	C21	27	8	29.6296	33.6005
	C22	17	11	64.7059			C22	25	12	48
	C23	35	28	80			C23	33	10	30.303
	C24	28	20	71.4286			C24	30	11	36.6667
	C25	26	21	80.7692			C25	37	12	32.4324
	C26	16	12	75			C26	28	9	32.1429
	C27	15	10	66.6667			C27	21	8	38.0952
	C28	17	14	82.3529			C28	29	9	31.0345
	C29	21	16	76.1905			C29	20	7	35
	C30	22	16	72.7273			C30	17	6	35.2941
	C31	26	18	69.2308			C31	25	8	32
	C32	18	12	66.6667			C32	27	8	29.6296
	C33	19	14	73.6842			C33	30	9	30
	C34	25	23	92			C34	37	10	27.027
	C35	29	21	72.4138			C35	20	7	35
	C36	33	26	78.7879			C36	14	5	35.7143
	C37	28	21	75			C37	30	10	33.3333
	C38	15	13	86.6667			C38	17	6	35.2941
	C39	30	22	73.3333			C39	21	6	28.5714
	C40	17	13	76.4706			C40	19	7	36.8421
3	C41	21	15	71.4286	63.7425	3	C41	35	10	28.5714	30.4516
	C42	26	15	57.6923			C42	22	8	36.3636
	C43	22	16	72.7273			C43	19	7	36.8421
	C44	21	15	71.4286			C44	28	8	28.5714
	C45	15	9	60			C45	17	5	29.4118
	C46	24	16	66.6667			C46	22	6	27.2727
	C47	26	16	61.5385			C47	17	5	29.4118
	C48	26	17	65.3846			C48	28	8	28.5714
	C49	29	20	68.9655			C49	22	7	31.8182
	C50	30	20	66.6667			C50	28	8	28.5714
	C51	22	14	63.6364			C51	14	5	35.7143
	C52	16	10	62.5			C52	19	6	31.5789
	C53	18	11	61.1111			C53	20	8	40
	C54	21	12	57.1429			C54	16	6	37.5
	C55	20	12	60			C55	29	7	24.1379
	C56	23	17	73.913			C56	15	4	26.6667
	C57	21	13	61.9048			C57	16	4	25
	C58	20	11	55			C58	16	5	31.25
	C59	25	15	60			C59	18	5	27.7778
	C60	21	12	57.1429			C60	25	6	24
