# Supplementary material for: Disruption of ER-mitochondria contact sites by coronavirus replication organelles sustains viral replication via NSP3 stabilization
Source: EMBO J. 2026 May 28;45(13):4379–416. doi: 10.1038/s44318-026-00816-x (PMC13323368; doi:10.1038/s44318-026-00816-x)
Supplement: Supplementary file 5 — Source data Fig. 2 [file 44318_2026_816_MOESM5_ESM.zip › I/Figure 2I Normal mito.xls]

## Sheet: Sheet1
Ctrl	Cell	total	normal	normal/total			OMM-ER Linker	Cell	total	normal	normal/total
	C1	33	10	0.30303				C1	23	10	0.434783
	C2	27	4	0.148148				C2	20	11	0.55
	C3	20	9	0.45				C3	31	13	0.419355
	C4	20	10	0.5				C4	27	16	0.592593
	C5	16	5	0.3125				C5	20	13	0.65
	C6	21	10	0.47619				C6	17	12	0.705882
	C7	18	4	0.222222				C7	30	12	0.4
	C8	31	11	0.354839				C8	16	7	0.4375
	C9	25	10	0.4				C9	21	8	0.380952
	C10	29	13	0.448276				C10	28	15	0.535714
	C11	20	9	0.45				C11	27	20	0.740741
	C12	15	6	0.4				C12	30	15	0.5
	C13	33	15	0.454545				C13	16	9	0.5625
	C14	15	3	0.2				C14	19	11	0.578947
	C15	20	7	0.35				C15	20	11	0.55
	C16	29	13	0.448276				C16	27	15	0.555556
	C17	19	10	0.526316				C17	31	18	0.580645
	C18	22	15	0.681818				C18	19	10	0.526316
	C19	26	10	0.384615				C19	17	7	0.411765
	C20	36	13	0.361111				C20	21	15	0.714286
	C21	15	7	0.466667				C21	27	10	0.37037
	C22	17	8	0.470588				C22	25	15	0.6
	C23	20	3	0.15				C23	33	14	0.424242
	C24	21	7	0.333333				C24	30	14	0.466667
	C25	26	12	0.461538				C25	37	19	0.513514
	C26	20	10	0.5				C26	28	15	0.535714
	C27	18	3	0.166667				C27	21	15	0.714286
	C28	17	6	0.352941				C28	29	16	0.551724
	C29	21	8	0.380952				C29	20	11	0.55
	C30	22	10	0.454545				C30	17	12	0.705882
	C31	13	7	0.538462				C31	25	12	0.48
	C32	15	6	0.4				C32	27	15	0.555556
	C33	19	5	0.263158				C33	30	14	0.466667
	C34	25	7	0.28				C34	37	17	0.459459
	C35	29	6	0.206897				C35	20	11	0.55
