# Supplementary material for: Disruption of ER-mitochondria contact sites by coronavirus replication organelles sustains viral replication via NSP3 stabilization
Source: EMBO J. 2026 May 28;45(13):4379–416. doi: 10.1038/s44318-026-00816-x (PMC13323368; doi:10.1038/s44318-026-00816-x)
Supplement: Supplementary file 6 — Source data Fig. 3 [file 44318_2026_816_MOESM6_ESM.zip]

Archive with 27 entries (19 files):
- A/
- A/Figure 3A Ctrl.tif
- A/Figure 3A MFN2 OE.tif
- A/Figure 3A MFN2+RMDN3 OE.tif
- A/Figure 3A RMDN3 OE.tif
- A/Figure 3A Vector OE.tif
- A/Figure 3A_readme.txt
- B/
- B/Figure 3B ERMCSs.xls
- B/Figure 3B.pzfx
- C/
- C/Figure 3C Normal mito.xls
- C/Figure 3C.pzfx
- D/
- D/Figure 3D.pzfx
- E/
- E/Figure 3E +OMM-ER Linker.tif
- E/Figure 3E Ctrl.tif
- E/Figure 3E_readme.txt
- F/
- F/Figure 3F ERMCSs.xls
- F/Figure 3F.pzfx
- G/
- G/Figure 3G Normal mito.xls
- G/Figure 3G.pzfx
- H/
- H/Figure 3H.pzfx
