# Supplementary material for: Disruption of ER-mitochondria contact sites by coronavirus replication organelles sustains viral replication via NSP3 stabilization
Source: EMBO J. 2026 May 28;45(13):4379–416. doi: 10.1038/s44318-026-00816-x (PMC13323368; doi:10.1038/s44318-026-00816-x)
Supplement: Supplementary file 6 — Source data Fig. 3 [file 44318_2026_816_MOESM6_ESM.zip › B/Figure 3B ERMCSs.xls]

## Sheet: Sheet1
	Ctrl	NO ER contact%					Vector OE	NO ER contact%					MFN2 OE	NO ER contact%					RMDN3 OE	NO ER contact%					MFN2+RMDN3 OE	NO ER contact%
1	C1	28	19	67.8571	48.7418	1	C1	22	18	81.8182	79.0027	1	C1	33	23	69.697	72.8166	1	C1	30	24	80	72.2999	1	C1	28	24	85.7143	59.8681
	C2	23	13	56.5217			C2	35	23	65.7143			C2	26	19	73.0769			C2	23	18	78.2609			C2	21	13	61.9048
	C3	21	13	61.9048			C3	31	19	61.2903			C3	21	15	71.4286			C3	16	11	68.75			C3	20	9	45
	C4	15	6	40			C4	26	23	88.4615			C4	28	21	75			C4	26	21	80.7692			C4	18	11	61.1111
	C5	18	8	44.4444			C5	19	16	84.2105			C5	20	16	80			C5	27	20	74.0741			C5	25	14	56
	C6	22	11	50			C6	14	12	85.7143			C6	26	21	80.7692			C6	30	21	70			C6	29	16	55.1724
	C7	19	9	47.3684			C7	32	25	78.125			C7	16	11	68.75			C7	15	10	66.6667			C7	21	12	57.1429
	C8	30	12	40			C8	28	23	82.1429			C8	18	13	72.2222			C8	19	12	63.1579			C8	16	9	56.25
	C9	16	9	56.25			C9	25	21	84			C9	21	15	71.4286			C9	26	19	73.0769			C9	21	12	57.1429
	C10	25	11	44			C10	31	26	83.871			C10	16	12	75			C10	28	21	75			C10	20	11	55
	C11	29	12	41.3793			C11	35	30	85.7143			C11	19	13	68.4211			C11	20	15	75			C11	22	13	59.0909
	C12	30	17	56.6667			C12	22	14	63.6364			C12	25	17	68			C12	15	12	80			C12	16	9	56.25
	C13	22	10	45.4545			C13	20	18	90			C13	21	16	76.1905			C13	21	14	66.6667			C13	28	17	60.7143
	C14	27	12	44.4444			C14	16	12	75			C14	26	18	69.2308			C14	27	21	77.7778			C14	21	12	57.1429
	C15	19	9	47.3684			C15	18	14	77.7778			C15	30	19	63.3333			C15	29	21	72.4138			C15	16	11	68.75
	C16	25	13	52			C16	19	15	78.9474			C16	33	24	72.7273			C16	31	22	70.9677			C16	15	10	66.6667
	C17	26	11	42.3077			C17	31	24	77.4194			C17	16	12	75			C17	25	17	68			C17	21	12	57.1429
	C18	18	8	44.4444			C18	26	19	73.0769			C18	21	17	80.9524			C18	18	12	66.6667			C18	25	13	52
	C19	10	5	50			C19	28	24	85.7143			C19	26	20	76.9231			C19	20	14	70			C19	16	10	62.5
	C20	33	14	42.4242			C20	31	24	77.4194			C20	22	15	68.1818			C20	16	11	68.75			C20	18	12	66.6667
2	C21	25	10	40	45.6525	2	C21	29	26	89.6552	84.4003	2	C21	29	15	51.7241	70.4891	2	C21	18	15	83.3333	76.9201	2	C21	11	8	72.7273	64.6815
	C22	28	12	42.8571			C22	28	24	85.7143			C22	15	11	73.3333			C22	21	18	85.7143			C22	25	16	64
	C23	20	9	45			C23	30	25	83.3333			C23	19	11	57.8947			C23	29	21	72.4138			C23	26	16	61.5385
	C24	27	12	44.4444			C24	25	21	84			C24	32	24	75			C24	31	25	80.6452			C24	27	17	62.963
	C25	22	13	59.0909			C25	29	24	82.7586			C25	24	15	62.5			C25	26	17	65.3846			C25	33	23	69.697
	C26	30	14	46.6667			C26	20	18	90			C26	11	5	45.4545			C26	22	16	72.7273			C26	32	20	62.5
	C27	31	13	41.9355			C27	30	26	86.6667			C27	18	14	77.7778			C27	21	15	71.4286			C27	16	11	68.75
	C28	26	12	46.1538			C28	16	13	81.25			C28	33	24	72.7273			C28	27	21	77.7778			C28	18	11	61.1111
	C29	29	13	44.8276			C29	19	15	78.9474			C29	26	16	61.5385			C29	15	11	73.3333			C29	21	13	61.9048
	C30	16	8	50			C30	25	21	84			C30	28	21	75			C30	19	14	73.6842			C30	24	16	66.6667
	C31	19	8	42.1053			C31	22	19	86.3636			C31	20	15	75			C31	10	8	80			C31	20	13	65
	C32	22	11	50			C32	16	14	87.5			C32	30	20	66.6667			C32	16	12	75			C32	31	21	67.7419
	C33	28	13	46.4286			C33	19	15	78.9474			C33	26	22	84.6154			C33	22	15	68.1818			C33	25	16	64
	C34	27	11	40.7407			C34	21	18	85.7143			C34	29	21	72.4138			C34	27	21	77.7778			C34	17	10	58.8235
	C35	33	14	42.4242			C35	33	28	84.8485			C35	21	16	76.1905			C35	30	23	76.6667			C35	21	12	57.1429
	C36	22	11	50			C36	32	26	81.25			C36	12	9	75			C36	24	19	79.1667			C36	32	20	62.5
	C37	21	10	47.619			C37	22	19	86.3636			C37	27	21	77.7778			C37	26	21	80.7692			C37	21	14	66.6667
	C38	18	8	44.4444			C38	26	21	80.7692			C38	16	12	75			C38	21	17	80.9524			C38	15	10	66.6667
	C39	21	9	42.8571			C39	19	16	84.2105			C39	24	19	79.1667			C39	23	18	78.2609			C39	25	16	64
	C40	33	15	45.4545			C40	21	18	85.7143			C40	28	21	75			C40	27	23	85.1852			C40	13	9	69.2308
3	C41	12	6	50	49.0296	3	C41	25	20	80	83.7632	3	C41	32	18	56.25	64.6898	3	C41	15	11	73.3333	71.4929	3	C41	16	9	56.25	61
	C42	19	9	47.3684			C42	16	14	87.5			C42	30	19	63.3333			C42	18	12	66.6667			C42	23	15	65.2174
	C43	11	7	63.6364			C43	22	20	90.9091			C43	20	14	70			C43	10	7	70			C43	25	17	68
	C44	14	6	42.8571			C44	16	13	81.25			C44	14	11	78.5714			C44	23	16	69.5652			C44	28	20	71.4286
	C45	21	10	47.619			C45	24	21	87.5			C45	31	18	58.0645			C45	32	24	75			C45	31	21	67.7419
	C46	25	11	44			C46	30	24	80			C46	17	10	58.8235			C46	35	26	74.2857			C46	30	17	56.6667
	C47	27	12	44.4444			C47	25	21	84			C47	21	15	71.4286			C47	15	12	80			C47	21	13	61.9048
	C48	29	13	44.8276			C48	14	12	85.7143			C48	25	17	68			C48	13	10	76.9231			C48	15	9	60
	C49	30	16	53.3333			C49	19	15	78.9474			C49	21	12	57.1429			C49	16	11	68.75			C49	19	12	63.1579
	C50	15	7	46.6667			C50	20	17	85			C50	17	11	64.7059			C50	21	16	76.1905			C50	12	7	58.3333
	C51	9	5	55.5556			C51	25	22	88			C51	26	17	65.3846			C51	22	15	68.1818			C51	25	16	64
	C52	12	5	41.6667			C52	27	23	85.1852			C52	23	15	65.2174			C52	26	18	69.2308			C52	27	17	62.963
	C53	22	10	45.4545			C53	29	24	82.7586			C53	28	20	71.4286			C53	25	17	68			C53	30	18	60
	C54	25	12	48			C54	14	12	85.7143			C54	33	21	63.6364			C54	23	16	69.5652			C54	15	8	53.3333
	C55	32	17	53.125			C55	13	11	84.6154			C55	15	9	60			C55	28	21	75			C55	12	7	58.3333
	C56	34	16	47.0588			C56	19	15	78.9474			C56	16	9	56.25			C56	32	20	62.5			C56	17	10	58.8235
	C57	26	13	50			C57	20	16	80			C57	18	12	66.6667			C57	30	22	73.3333			C57	25	16	64
	C58	14	8	57.1429			C58	21	17	80.9524			C58	22	14	63.6364			C58	12	8	66.6667			C58	26	16	61.5385
	C59	21	11	52.381			C59	24	21	87.5			C59	24	14	58.3333			C59	15	10	66.6667			C59	20	12	60
	C60	22	10	45.4545			C60	26	21	80.7692			C60	26	20	76.9231			C60	15	12	80			C60	30	21	70
