# Supplementary material for: Disruption of ER-mitochondria contact sites by coronavirus replication organelles sustains viral replication via NSP3 stabilization
Source: EMBO J. 2026 May 28;45(13):4379–416. doi: 10.1038/s44318-026-00816-x (PMC13323368; doi:10.1038/s44318-026-00816-x)
Supplement: Supplementary file 6 — Source data Fig. 3 [file 44318_2026_816_MOESM6_ESM.zip › C/Figure 3C Normal mito.xls]

## Sheet: Sheet1
Ctrl	Cell	total	normal	normal/total			Vector OE	Cell	total	normal	normal/total		MFN2 OE	Cell	total	normal	normal/total		RMDN3 OE	Cell	total	normal	normal/total		MFN2+RMDN3 OE	Cell	total	normal	normal/total
	C1	33	28	0.848485				C1	22	10	0.454545			C1	32	11	0.34375			C1	30	14	0.466667			C1	29	18	0.62069
	C2	23	20	0.869565				C2	35	25	0.714286			C2	26	10	0.384615			C2	23	14	0.608696			C2	21	15	0.714286
	C3	21	17	0.809524				C3	31	10	0.322581			C3	21	13	0.619048			C3	16	8	0.5			C3	20	11	0.55
	C4	15	15	1				C4	26	14	0.538462			C4	28	11	0.392857			C4	26	12	0.461538			C4	18	10	0.555556
	C5	18	16	0.888889				C5	19	10	0.526316			C5	20	10	0.5			C5	27	15	0.555556			C5	25	14	0.56
	C6	22	20	0.909091				C6	14	4	0.285714			C6	26	16	0.615385			C6	30	16	0.533333			C6	29	17	0.586207
	C7	19	17	0.894737				C7	32	5	0.15625			C7	16	8	0.5			C7	15	7	0.466667			C7	21	13	0.619048
	C8	30	27	0.9				C8	28	8	0.285714			C8	18	10	0.555556			C8	19	13	0.684211			C8	16	11	0.6875
	C9	16	15	0.9375				C9	25	7	0.28			C9	21	12	0.571429			C9	26	14	0.538462			C9	21	12	0.571429
	C10	25	22	0.88				C10	31	9	0.290323			C10	16	11	0.6875			C10	28	15	0.535714			C10	20	12	0.6
	C11	29	29	1				C11	35	10	0.285714			C11	19	10	0.526316			C11	20	13	0.65			C11	22	14	0.636364
	C12	30	25	0.833333				C12	22	15	0.681818			C12	25	12	0.48			C12	15	7	0.466667			C12	16	14	0.875
	C13	22	20	0.909091				C13	20	6	0.3			C13	21	13	0.619048			C13	21	15	0.714286			C13	28	16	0.571429
	C14	27	24	0.888889				C14	16	6	0.375			C14	26	14	0.538462			C14	27	11	0.407407			C14	21	17	0.809524
	C15	19	15	0.789474				C15	18	5	0.277778			C15	30	16	0.533333			C15	29	12	0.413793			C15	16	14	0.875
	C16	25	20	0.8				C16	19	11	0.578947			C16	33	17	0.515152			C16	31	16	0.516129			C16	15	11	0.733333
	C17	26	21	0.807692				C17	31	10	0.322581			C17	16	10	0.625			C17	25	17	0.68			C17	21	15	0.714286
	C18	18	15	0.833333				C18	26	10	0.384615			C18	21	11	0.52381			C18	18	11	0.611111			C18	25	11	0.44
	C19	10	8	0.8				C19	28	11	0.392857			C19	26	15	0.576923			C19	20	11	0.55			C19	16	10	0.625
	C20	33	26	0.787879				C20	31	12	0.387097			C20	22	10	0.454545			C20	16	9	0.5625			C20	18	11	0.611111
	C21	25	22	0.88				C21	29	15	0.517241			C21	29	16	0.551724			C21	18	8	0.444444			C21	11	7	0.636364
	C22	28	25	0.892857				C22	28	9	0.321429			C22	15	8	0.533333			C22	21	11	0.52381			C22	25	14	0.56
	C23	20	18	0.9				C23	30	8	0.266667			C23	19	8	0.421053			C23	29	12	0.413793			C23	26	15	0.576923
	C24	27	25	0.925926				C24	25	12	0.48			C24	32	13	0.40625			C24	31	15	0.483871			C24	27	18	0.666667
	C25	22	20	0.909091				C25	29	10	0.344828			C25	24	11	0.458333			C25	26	16	0.615385			C25	33	15	0.454545
	C26	30	26	0.866667				C26	20	5	0.25			C26	11	6	0.545455			C26	22	10	0.454545			C26	32	15	0.46875
	C27	31	26	0.83871				C27	30	8	0.266667			C27	18	10	0.555556			C27	21	12	0.571429			C27	16	10	0.625
	C28	26	24	0.923077				C28	16	9	0.5625			C28	33	18	0.545455			C28	27	16	0.592593			C28	18	12	0.666667
	C29	29	26	0.896552				C29	19	10	0.526316			C29	26	12	0.461538			C29	15	8	0.533333			C29	21	10	0.47619
	C30	16	16	1				C30	25	11	0.44			C30	28	11	0.392857			C30	19	9	0.473684			C30	24	12	0.5
	C31	19	15	0.789474				C31	22	8	0.363636			C31	20	12	0.6			C31	10	6	0.6			C31	20	11	0.55
	C32	22	17	0.772727				C32	16	9	0.5625			C32	30	17	0.566667			C32	16	7	0.4375			C32	31	16	0.516129
	C33	28	26	0.928571				C33	19	11	0.578947			C33	26	16	0.615385			C33	22	12	0.545455			C33	25	17	0.68
	C34	27	25	0.925926				C34	21	7	0.333333			C34	29	19	0.655172			C34	27	13	0.481481			C34	17	12	0.705882
	C35	33	30	0.909091				C35	33	9	0.272727			C35	21	15	0.714286			C35	30	15	0.5			C35	21	10	0.47619
