# Supplementary material for: Disruption of ER-mitochondria contact sites by coronavirus replication organelles sustains viral replication via NSP3 stabilization
Source: EMBO J. 2026 May 28;45(13):4379–416. doi: 10.1038/s44318-026-00816-x (PMC13323368; doi:10.1038/s44318-026-00816-x)
Supplement: Supplementary file 6 — Source data Fig. 3 [file 44318_2026_816_MOESM6_ESM.zip › F/Figure 3F ERMCSs.xls]

## Sheet: Sheet1
	Ctrl	NO ER contact%					Vector OE	NO ER contact%
1	C1	23	19	82.6087	82.5025	1	C1	21	15	71.4286	61.4379
	C2	20	19	95			C2	26	15	57.6923
	C3	31	23	74.1935			C3	26	16	61.5385
	C4	22	18	81.8182			C4	33	21	63.6364
	C5	15	12	80			C5	21	12	57.1429
	C6	19	18	94.7368			C6	18	11	61.1111
	C7	25	21	84			C7	19	11	57.8947
	C8	20	16	80			C8	25	15	60
	C9	19	15	78.9474			C9	28	16	57.1429
	C10	33	25	75.7576			C10	31	21	67.7419
	C11	17	14	82.3529			C11	25	16	64
	C12	27	21	77.7778			C12	29	17	58.6207
	C13	24	19	79.1667			C13	33	24	72.7273
	C14	18	15	83.3333			C14	27	16	59.2593
	C15	20	16	80			C15	20	12	60
	C16	21	19	90.4762			C16	33	21	63.6364
	C17	26	21	80.7692			C17	31	19	61.2903
	C18	28	23	82.1429			C18	25	14	56
	C19	17	14	82.3529			C19	19	11	57.8947
	C20	13	11	84.6154			C20	15	9	60
2	C21	16	12	75	79.1924	2	C21	27	15	55.5556	62.2733
	C22	17	13	76.4706			C22	26	15	57.6923
	C23	21	16	76.1905			C23	31	17	54.8387
	C24	27	22	81.4815			C24	36	23	63.8889
	C25	30	25	83.3333			C25	16	11	68.75
	C26	36	33	91.6667			C26	19	12	63.1579
	C27	36	31	86.1111			C27	24	13	54.1667
	C28	26	20	76.9231			C28	21	14	66.6667
	C29	20	15	75			C29	25	16	64
	C30	21	17	80.9524			C30	29	19	65.5172
	C31	27	23	85.1852			C31	15	10	66.6667
	C32	22	16	72.7273			C32	19	11	57.8947
	C33	20	16	80			C33	21	12	57.1429
	C34	31	23	74.1935			C34	22	15	68.1818
	C35	17	14	82.3529			C35	30	19	63.3333
	C36	22	17	77.2727			C36	21	14	66.6667
	C37	14	11	78.5714			C37	23	14	60.8696
	C38	18	13	72.2222			C38	28	20	71.4286
	C39	25	21	84			C39	21	13	61.9048
	C40	31	23	74.1935			C40	14	8	57.1429
3	C41	25	20	80	84.0535	3	C41	17	12	70.5882	65.0511
	C42	19	15	78.9474			C42	23	15	65.2174
	C43	12	10	83.3333			C43	16	10	62.5
	C44	23	21	91.3043			C44	18	12	66.6667
	C45	26	21	80.7692			C45	21	13	61.9048
	C46	23	19	82.6087			C46	26	16	61.5385
	C47	20	17	85			C47	27	17	62.963
	C48	21	18	85.7143			C48	21	15	71.4286
	C49	30	25	83.3333			C49	22	13	59.0909
	C50	16	15	93.75			C50	26	16	61.5385
	C51	18	15	83.3333			C51	29	21	72.4138
	C52	21	19	90.4762			C52	16	10	62.5
	C53	23	19	82.6087			C53	18	10	55.5556
	C54	22	19	86.3636			C54	21	15	71.4286
	C55	15	12	80			C55	23	15	65.2174
	C56	23	19	82.6087			C56	31	21	67.7419
	C57	26	23	88.4615			C57	24	16	66.6667
	C58	23	20	86.9565			C58	26	16	61.5385
	C59	21	16	76.1905			C59	21	14	66.6667
	C60	29	23	79.3103			C60	28	19	67.8571
