# Supplementary material for: Disruption of ER-mitochondria contact sites by coronavirus replication organelles sustains viral replication via NSP3 stabilization
Source: EMBO J. 2026 May 28;45(13):4379–416. doi: 10.1038/s44318-026-00816-x (PMC13323368; doi:10.1038/s44318-026-00816-x)
Supplement: Supplementary file 6 — Source data Fig. 3 [file 44318_2026_816_MOESM6_ESM.zip › G/Figure 3G Normal mito.xls]

## Sheet: Sheet1
Ctrl	Cell	total	normal	normal/total			OMM-ER Linker	Cell	total	normal	normal/total
	C1	23	5	0.217391				C1	21	10	0.47619
	C2	20	9	0.45				C2	26	11	0.423077
	C3	31	12	0.387097				C3	26	18	0.692308
	C4	22	16	0.727273				C4	33	18	0.545455
	C5	15	5	0.333333				C5	21	16	0.761905
	C6	19	10	0.526316				C6	18	11	0.611111
	C7	25	7	0.28				C7	19	8	0.421053
	C8	20	5	0.25				C8	25	15	0.6
	C9	19	10	0.526316				C9	28	15	0.535714
	C10	33	9	0.272727				C10	31	19	0.612903
	C11	17	5	0.294118				C11	25	15	0.6
	C12	27	10	0.37037				C12	29	18	0.62069
	C13	24	10	0.416667				C13	33	18	0.545455
	C14	18	6	0.333333				C14	27	19	0.703704
	C15	20	9	0.45				C15	20	12	0.6
	C16	21	7	0.333333				C16	33	20	0.606061
	C17	26	5	0.192308				C17	31	25	0.806452
	C18	28	9	0.321429				C18	25	20	0.8
	C19	17	5	0.294118				C19	19	16	0.842105
	C20	13	5	0.384615				C20	15	11	0.733333
	C21	16	4	0.25				C21	27	20	0.740741
	C22	17	5	0.294118				C22	26	16	0.615385
	C23	21	10	0.47619				C23	31	18	0.580645
	C24	27	11	0.407407				C24	36	18	0.5
	C25	30	8	0.266667				C25	16	9	0.5625
	C26	36	12	0.333333				C26	19	10	0.526316
	C27	36	6	0.166667				C27	24	13	0.541667
	C28	26	10	0.384615				C28	21	13	0.619048
	C29	20	3	0.15				C29	25	13	0.52
	C30	21	5	0.238095				C30	29	15	0.517241
	C31	27	7	0.259259				C31	15	11	0.733333
	C32	22	10	0.454545				C32	19	11	0.578947
	C33	20	12	0.6				C33	21	12	0.571429
	C34	31	17	0.548387				C34	22	12	0.545455
	C35	17	2	0.117647				C35	30	19	0.633333
