# Supplementary material for: Disruption of ER-mitochondria contact sites by coronavirus replication organelles sustains viral replication via NSP3 stabilization
Source: EMBO J. 2026 May 28;45(13):4379–416. doi: 10.1038/s44318-026-00816-x (PMC13323368; doi:10.1038/s44318-026-00816-x)
Supplement: Supplementary file 7 — Source data Fig. 4 [file 44318_2026_816_MOESM7_ESM.zip]

Archive with 34 entries (22 files):
- A/
- A/Figure 4A MHV 0 2 824.pzfx
- A/Figure 4A MHV0 2 8 24.xlsx
- A/~$Figure 4A MHV0 2 8 24.xlsx
- B/
- B/Figure 4B WIV1 0 2 8 24 .pzfx
- B/Figure 4B WIV1 0 2 8 24.xlsx
- B/~$Figure 4B WIV1 0 2 8 24.xlsx
- C/
- C/Figure 4C SARS-CoV-2 02824 .pzfx
- C/Figure 4C SARS-CoV-2 02824.xlsx
- C/~$Figure 4C SARS-CoV-2 02824.xlsx
- D/
- D/Figure 4D.pzfx
- E/
- E/Figure 4E.pzfx
- F/
- F/Figure 4F.pzfx
- G/
- G/Figure 4G.pzfx
- H/
- H/Figure 4H .pzfx
- I/
- I/Figure 4I.pzfx
- J/
- J/Figure 4J MHV OMM-ER Linker.xlsx
- J/Figure 4J.pzfx
- J/~$Figure 4J MHV OMM-ER Linker.xlsx
- K/
- K/Figure 4K WIV1 OMM-ER Linker.xlsx
- K/Figure 4K.pzfx
- L/
- L/Figure 4L SARS-CoV-2 OMM-ER Linker.xlsx
- L/Figure 4L.pzfx
