# Supplementary material for: Disruption of ER-mitochondria contact sites by coronavirus replication organelles sustains viral replication via NSP3 stabilization
Source: EMBO J. 2026 May 28;45(13):4379–416. doi: 10.1038/s44318-026-00816-x (PMC13323368; doi:10.1038/s44318-026-00816-x)
Supplement: Supplementary file 7 — Source data Fig. 4 [file 44318_2026_816_MOESM7_ESM.zip › A/Figure 4A MHV0 2 8 24.xlsx]

## Sheet: Sheet1
Vector OE 2h	GAPDH	16.394602	Vector OE 2h	MHV N	20.0223	3.62771	0.124631	0.917239		Vector OE 8h	gapdh	16.7958		Vector OE 8h	MHV N	6.43892	-10.3569	-13.9846	16209.8		Vector OE 24h	gapdh	19.2016		Vector OE 24h	MHV N	5.64639	-13.5552	-17.3076	162219
Vector OE 2h	GAPDH	16.169191	Vector OE 2h	MHV N	19.9817	3.8125	-0.0601593	1.04258		Vector OE 8h	gapdh	16.7002		Vector OE 8h	MHV N	6.29695	-10.4033	-14.2158	19026.9		Vector OE 24h	gapdh	19.0801		Vector OE 24h	MHV N	5.54884	-13.5312	-17.2836	159542
Vector OE 2h	GAPDH	16.169352	Vector OE 2h	MHV N	19.9862	3.81681	-0.0644713	1.0457		Vector OE 8h	gapdh	16.7736		Vector OE 8h	MHV N	6.37326	-10.4004	-14.2172	19046		Vector OE 24h	gapdh	19.2054		Vector OE 24h	MHV N	5.43206	-13.7734	-17.5257	188699
MFN2 2h	GAPDH	16.973984	MFN2 2h	MHV N	20.3487	3.37469	-0.253019	1.1917		MFN2 8h	gapdh	16.9518		MFN2 8h	MHV N	8.632	-8.31979	-11.9475	3949.62		MFN2 24h	gapdh	18.2094		MFN2 24h	MHV N	6.29301	-11.9164	-15.6687	52089.6
MFN2 2h	GAPDH	16.922739	MFN2 2h	MHV N	20.392	3.46923	-0.343266	1.26863		MFN2 8h	gapdh	16.9394		MFN2 8h	MHV N	8.69442	-8.24498	-12.0575	4262.49		MFN2 24h	gapdh	18.1975		MFN2 24h	MHV N	6.82453	-11.3729	-15.1253	35740.8
MFN2 2h	GAPDH	17.092318	MFN2 2h	MHV N	20.6981	3.60579	-0.211024	1.15751		MFN2 8h	gapdh	16.9656		MFN2 8h	MHV N	8.6578	-8.30777	-12.1246	4465.43		MFN2 24h	gapdh	18.2029		MFN2 24h	MHV N	6.9398	-11.2631	-15.0154	33119.7
RMDN3 2h	GAPDH	16.583536	RMDN3 2h	MHV N	20.3048	3.72131	0.0936	0.937181		RMDN3 8h	gapdh	16.6948		RMDN3 8h	MHV N	8.44116	-8.25365	-11.8814	3772.64		RMDN3 24h	gapdh	18.9849		RMDN3 24h	MHV N	6.92212	-12.0628	-15.8151	57653.1
RMDN3 2h	GAPDH	16.567059	RMDN3 2h	MHV N	20.229	3.6619	-0.150597	1.11003		RMDN3 8h	gapdh	16.6172		RMDN3 8h	MHV N	8.43929	-8.17793	-11.9904	4068.91		RMDN3 24h	gapdh	19.033		RMDN3 24h	MHV N	6.95522	-12.0778	-15.8301	58257.1
RMDN3 2h	GAPDH	16.670734	RMDN3 2h	MHV N	20.3397	3.66898	-0.147834	1.1079		RMDN3 8h	gapdh	16.6696		RMDN3 8h	MHV N	8.4287	-8.2409	-12.0577	4263.19		RMDN3 24h	gapdh	19.0125		RMDN3 24h	MHV N	6.9037	-12.1088	-15.8611	59521.6
MFN2+RMDN3 2h	GAPDH	16.9829	MFN2+RMDN3 2h	MHV N	20.3932	3.41028	-0.217429	1.16266		MFN2+RMDN3 8h	gapdh	16.6725		MFN2+RMDN3 8h	MHV N	9.56293	-7.10958	-10.7373	1707.05		MFN2+RMDN3 24h		18.8935		MFN2+RMDN3 24h	MHV N	7.20984	-11.6837	-15.436	44331
MFN2+RMDN3 2h	GAPDH	16.5409	MFN2+RMDN3 2h	MHV N	20.2521	3.71122	-0.101275	1.07272		MFN2+RMDN3 8h	gapdh	16.7822		MFN2+RMDN3 8h	MHV N	8.92617	-7.85602	-11.6685	3255.17		MFN2+RMDN3 24h		18.9024		MFN2+RMDN3 24h	MHV N	7.10457	-11.7978	-15.5502	47981.2
MFN2+RMDN3 2h	GAPDH	16.7231	MFN2+RMDN3 2h	MHV N	20.1722	3.44904	-0.367769	1.29036		MFN2+RMDN3 8h	gapdh	16.7923		MFN2+RMDN3 8h	MHV N	8.92515	-7.86716	-11.684	3290.23		MFN2+RMDN3 24h		18.9439		MFN2+RMDN3 24h	MHV N	7.35901	-11.5848	-15.3372	41395.6
