# Supplementary material for: Disruption of ER-mitochondria contact sites by coronavirus replication organelles sustains viral replication via NSP3 stabilization
Source: EMBO J. 2026 May 28;45(13):4379–416. doi: 10.1038/s44318-026-00816-x (PMC13323368; doi:10.1038/s44318-026-00816-x)
Supplement: Supplementary file 7 — Source data Fig. 4 [file 44318_2026_816_MOESM7_ESM.zip › B/Figure 4B WIV1 0 2 8 24.xlsx]

## Sheet: Sheet1
	Vector OE 2h	GAPDH	15.2865	Vector OE 2h	wiv1	23.0738	7.7873	-0.09665	1.06929		Vector OE 8h	GAPDH	16.1864	Vector OE 8h	wiv1	18.7619	2.57545	-5.21185	37.0614		Vector OE 24h	GAPDH	17.1294	Vector OE 24h	wiv1	13.7714	-3.35792	-11.1452	2264.88
	Vector OE 2h	GAPDH	15.083	Vector OE 2h	wiv1	22.9876	7.90466	0.020714	0.985745		Vector OE 8h	GAPDH	16.1915	Vector OE 8h	wiv1	18.7537	2.56223	-5.34243	40.5726		Vector OE 24h	GAPDH	16.97	Vector OE 24h	wiv1	13.7856	-3.18443	-11.0891	2178.46
	Vector OE 2h	GAPDH	15.1093	Vector OE 2h	wiv1	23.0692	7.95989	0.075936	0.948726		Vector OE 8h	GAPDH	16.1707	Vector OE 8h	wiv1	18.7579	2.58724	-5.37265	41.4313		Vector OE 24h	GAPDH	17.0787	Vector OE 24h	wiv1	13.787	-3.29169	-11.2516	2438.15
	MFN2 2h	GAPDH	15.3303	MFN2 2h	wiv1	23.1036	7.77332	-0.013976	1.00973		MFN2 8h	GAPDH	16.3457	MFN2 8h	wiv1	19.8286	3.48296	-4.30434	19.7577		MFN2 24h	GAPDH	17.4798	MFN2 24h	wiv1	15.4468	-2.03298	-9.82028	904.061
	MFN2 2h	GAPDH	16.2827	MFN2 2h	wiv1	23.7075	7.42475	-0.479917	1.39466		MFN2 8h	GAPDH	16.3413	MFN2 8h	wiv1	19.8521	3.51082	-4.39385	21.0223		MFN2 24h	GAPDH	17.3891	MFN2 24h	wiv1	15.3482	-2.04095	-9.94561	986.116
	MFN2 2h	GAPDH	16.5154	MFN2 2h	wiv1	24.7248	8.20938	0.249495	0.841191		MFN2 8h	GAPDH	16.3929	MFN2 8h	wiv1	20.0296	3.63673	-4.32316	20.0171		MFN2 24h	GAPDH	17.2938	MFN2 24h	wiv1	15.3772	-1.91659	-9.87647	939.97
	RMDN3 2h	GAPDH	15.8047	RMDN3 2h	wiv1	22.9914	7.1866	-0.600697	1.51645		RMDN3 8h	GAPDH	16.8786	RMDN3 8h	wiv1	19.9841	3.10555	-4.68175	25.6654		RMDN3 24h	GAPDH	17.723	RMDN3 24h	wiv1	15.0447	-2.67827	-10.4656	1414
	RMDN3 2h	GAPDH	15.8127	RMDN3 2h	wiv1	23.9825	8.16982	0.265155	0.832109		RMDN3 8h	GAPDH	16.7724	RMDN3 8h	wiv1	19.9901	3.21767	-4.687	25.7588		RMDN3 24h	GAPDH	17.5167	RMDN3 24h	wiv1	15.0722	-2.44446	-10.3491	1304.36
	RMDN3 2h	GAPDH	15.935	RMDN3 2h	wiv1	23.5699	7.63487	-0.325014	1.25268		RMDN3 8h	GAPDH	16.8459	RMDN3 8h	wiv1	19.8365	2.99054	-4.96934	31.3271		RMDN3 24h	GAPDH	17.6595	RMDN3 24h	wiv1	15.0257	-2.63381	-10.5937	1545.33
	MFN2+RMDN3 2h	GAPDH	15.5171	MFN2+RMDN3 2h	wiv1	23.1027	7.58563	-0.201671	1.15003		MFN2+RMDN3 8h	GAPDH	16.3134	MFN2+RMDN3 8h	wiv1	20.1464	3.83295	-3.95435	15.5016		MFN2+RMDN3 24h	GAPDH	17.1006	MFN2+RMDN3 24h	wiv1	15.8506	-1.24995	-9.03725	525.392
	MFN2+RMDN3 2h	GAPDH	15.523	MFN2+RMDN3 2h	wiv1	23.2632	7.74013	-0.164531	1.1208		MFN2+RMDN3 8h	GAPDH	16.3233	MFN2+RMDN3 8h	wiv1	20.1035	3.7802	-4.12446	17.4416		MFN2+RMDN3 24h	GAPDH	16.9013	MFN2+RMDN3 24h	wiv1	15.8336	-1.06774	-8.97241	502.3
	MFN2+RMDN3 2h	GAPDH	15.5582	MFN2+RMDN3 2h	wiv1	23.1205	7.5623	-0.39759	1.31731		MFN2+RMDN3 8h	GAPDH	16.2653	MFN2+RMDN3 8h	wiv1	20.2066	3.94132	-4.01856	16.2072		MFN2+RMDN3 24h	GAPDH	16.9362	MFN2+RMDN3 24h	wiv1	15.8986	-1.03761	-8.9975	511.114
