# Supplementary material for: Disruption of ER-mitochondria contact sites by coronavirus replication organelles sustains viral replication via NSP3 stabilization
Source: EMBO J. 2026 May 28;45(13):4379–416. doi: 10.1038/s44318-026-00816-x (PMC13323368; doi:10.1038/s44318-026-00816-x)
Supplement: Supplementary file 7 — Source data Fig. 4 [file 44318_2026_816_MOESM7_ESM.zip › C/Figure 4C SARS-CoV-2 02824.xlsx]

## Sheet: Sheet1
Vector OE 2h	GAPDH	18.2986	Vector OE 2h	SARS-CoV-2	26.6328	8.33417	-0.403867	1.32305		Vector OE 8h	GAPDH	17.4822	Vector OE 8h	SARS-CoV-2	20.7309	3.24868	-5.08548	33.9534		Vector OE 24h	GAPDH	21.2853	Vector OE 24h	SARS-CoV-2	16.611	-4.67424	-13.0084	8239.89
Vector OE 2h	GAPDH	18.1808	Vector OE 2h	SARS-CoV-2	27.631	9.45011	0.712072	0.610443		Vector OE 8h	GAPDH	18.5466	Vector OE 8h	SARS-CoV-2	22.7819	4.2353	-5.21481	37.1376		Vector OE 24h	GAPDH	21.1908	Vector OE 24h	SARS-CoV-2	17.6215	-3.56927	-13.0194	8302.75
Vector OE 2h	GAPDH	18.1965	Vector OE 2h	SARS-CoV-2	26.6264	8.42983	-0.308204	1.23817		Vector OE 8h	GAPDH	18.5727	Vector OE 8h	SARS-CoV-2	21.7872	3.21447	-5.21536	37.1518		Vector OE 24h	GAPDH	21.388	Vector OE 24h	SARS-CoV-2	16.6148	-4.77317	-13.203	9429.73
MFN2 2h	GAPDH	19.0218	MFN2 2h	SARS-CoV-2	27.1404	8.11864	-0.215526	1.16113		MFN2 8h	GAPDH	17.9448	MFN2 8h	SARS-CoV-2	22.2369	4.29207	-4.0421	16.4738		MFN2 24h	GAPDH	21.3283	MFN2 24h	SARS-CoV-2	16.9846	-4.3437	-12.6779	6552.66
MFN2 2h	GAPDH	18.2308	MFN2 2h	SARS-CoV-2	27.9105	9.67974	0.229633	0.852852		MFN2 8h	GAPDH	15.8965	MFN2 8h	SARS-CoV-2	21.2225	5.32601	-4.1241	17.4372		MFN2 24h	GAPDH	21.2722	MFN2 24h	SARS-CoV-2	17.9338	-3.33839	-12.7885	7074.91
MFN2 2h	GAPDH	19.2292	MFN2 2h	SARS-CoV-2	27.9385	8.70932	0.279494	0.82388		MFN2 8h	GAPDH	17.9811	MFN2 8h	SARS-CoV-2	22.2831	4.30194	-4.12789	17.4831		MFN2 24h	GAPDH	21.2883	MFN2 24h	SARS-CoV-2	16.9456	-4.34273	-12.7726	6997.17
RMDN3 2h	GAPDH	18.7269	RMDN3 2h	SARS-CoV-2	26.9026	8.17574	-0.158422	1.11607		RMDN3 8h	GAPDH	17.4871	RMDN3 8h	SARS-CoV-2	22.8326	5.34549	-2.98868	7.93746		RMDN3 24h	GAPDH	20.9025	RMDN3 24h	SARS-CoV-2	17.0242	-3.87824	-12.2124	4745.72
RMDN3 2h	GAPDH	17.6675	RMDN3 2h	SARS-CoV-2	26.9919	9.32444	-0.12567	1.09101		RMDN3 8h	GAPDH	17.4706	RMDN3 8h	SARS-CoV-2	23.8407	6.3701	-3.08	8.45617		RMDN3 24h	GAPDH	21.6608	RMDN3 24h	SARS-CoV-2	18.6072	-3.05363	-12.5037	5807.64
RMDN3 2h	GAPDH	18.8159	RMDN3 2h	SARS-CoV-2	27.0819	8.26597	-0.163864	1.12028		RMDN3 8h	GAPDH	16.5171	RMDN3 8h	SARS-CoV-2	21.9143	5.39718	-3.03265	8.18312		RMDN3 24h	GAPDH	21.7446	RMDN3 24h	SARS-CoV-2	17.8825	-3.86204	-12.2919	5014.45
MFN2+RMDN3 2h	GAPDH	19.6962	MFN2+RMDN3 2h	SARS-CoV-2	28.1346	8.43833	0.104162	0.930345		MFN2+RMDN3 8h	GAPDH	18.1731	MFN2+RMDN3 8h	SARS-CoV-2	24.1369	5.96382	-2.37035	5.17065		MFN2+RMDN3 24h	GAPDH	20.7092	MFN2+RMDN3 24h	SARS-CoV-2	17.9911	-2.71809	-11.0523	2123.55
MFN2+RMDN3 2h	GAPDH	18.6631	MFN2+RMDN3 2h	SARS-CoV-2	28.1845	9.52135	0.071239	0.95182		MFN2+RMDN3 8h	GAPDH	17.1755	MFN2+RMDN3 8h	SARS-CoV-2	24.1682	6.99273	-2.45737	5.49216		MFN2+RMDN3 24h	GAPDH	20.6218	MFN2+RMDN3 24h	SARS-CoV-2	18.9923	-1.62959	-11.0797	2164.31
MFN2+RMDN3 2h	GAPDH	18.7062	MFN2+RMDN3 2h	SARS-CoV-2	27.3537	8.64749	0.217656	0.859962		MFN2+RMDN3 8h	GAPDH	18.102	MFN2+RMDN3 8h	SARS-CoV-2	25.1794	7.07738	-1.35245	2.55346		MFN2+RMDN3 24h	GAPDH	20.6881	MFN2+RMDN3 24h	SARS-CoV-2	18.047	-2.64115	-11.071	2151.29
