# Supplementary material for: Disruption of ER-mitochondria contact sites by coronavirus replication organelles sustains viral replication via NSP3 stabilization
Source: EMBO J. 2026 May 28;45(13):4379–416. doi: 10.1038/s44318-026-00816-x (PMC13323368; doi:10.1038/s44318-026-00816-x)
Supplement: Supplementary file 7 — Source data Fig. 4 [file 44318_2026_816_MOESM7_ESM.zip › J/Figure 4J MHV OMM-ER Linker.xlsx]

## Sheet: Sheet1
Ctrl1	gapdh	16.481703	Ctrl1	mhv N	9.08783	-7.39387	0.060629	0.958846
Ctrl1	gapdh	16.303247	Ctrl1	mhv N	9.08429	-7.21895	-0.114289	1.08244	-7.33324	1.00159
Ctrl1	gapdh	16.420647	Ctrl1	mhv N	9.03375	-7.3869	0.05366	0.963489
OMM-ER Linker 1	gapdh	16.322472	OMM-ER Linker 1	mhv N	9.38136	-6.94111	0.452762	0.730643
OMM-ER Linker 1	gapdh	16.275896	OMM-ER Linker 1	mhv N	9.26077	-7.01512	0.203828	0.868244		0.762534
OMM-ER Linker 1	gapdh	16.040539	OMM-ER Linker 1	mhv N	9.19166	-6.84888	0.53802	0.688715
Ctrl2	gapdh	16.353922	Ctrl2	mhv N	23.9721	7.61817	-0.0127237	1.00886
Ctrl2	gapdh	16.215069	Ctrl2	mhv N	23.9403	7.72522	-0.119775	1.08657	7.60545	1.00256
Ctrl2	gapdh	16.373440	Ctrl2	mhv N	23.8464	7.47295	0.132498	0.91225
OMM-ER Linker 2	gapdh	16.520891	OMM-ER Linker 2	mhv N	24.5211	8.00022	0.382053	0.767345
OMM-ER Linker 2	gapdh	16.364931	OMM-ER Linker 2	mhv N	24.538	8.17311	0.447892	0.733113		0.710514
OMM-ER Linker 2	gapdh	16.475302	OMM-ER Linker 2	mhv N	24.6123	8.13705	0.664099	0.631083
Ctrl3	gapdh	16.285267	Ctrl3	mhv N	25.0726	8.78734	-0.0911473	1.06522
Ctrl3	gapdh	16.289013	Ctrl3	mhv N	24.9758	8.68679	0.00940967	0.993499	8.69619	1.00121
Ctrl3	gapdh	16.439016	Ctrl3	mhv N	25.0535	8.61446	0.0817377	0.944919
OMM-ER Linker 3	gapdh	16.207781	OMM-ER Linker 3	mhv N	25.4348	9.22704	0.439697	0.737289
OMM-ER Linker 3	gapdh	16.277132	OMM-ER Linker 3	mhv N	25.4391	9.16198	0.475193	0.719371		0.722974
OMM-ER Linker 3	gapdh	16.328033	OMM-ER Linker 3	mhv N	25.432	9.10398	0.489521	0.712262
