# Supplementary material for: Disruption of ER-mitochondria contact sites by coronavirus replication organelles sustains viral replication via NSP3 stabilization
Source: EMBO J. 2026 May 28;45(13):4379–416. doi: 10.1038/s44318-026-00816-x (PMC13323368; doi:10.1038/s44318-026-00816-x)
Supplement: Supplementary file 7 — Source data Fig. 4 [file 44318_2026_816_MOESM7_ESM.zip › K/Figure 4K WIV1 OMM-ER Linker.xlsx]

## Sheet: Sheet1
Ctrl1	gapdh	19.212292	Ctrl1	wiv1 N	22.2697	0.020402	0.985958
Ctrl1	gapdh	19.160400	Ctrl1	wiv1 N	22.277	0.027714	0.980973	1.00028
Ctrl1	gapdh	19.209259	Ctrl1	wiv1 N	22.2012	-0.048116	1.03391
OMM-ER Linker 1	gapdh	19.337004	OMM-ER Linker 1	wiv1 N	23.0609	0.791131	0.577891
OMM-ER Linker 1	gapdh	19.087868	OMM-ER Linker 1	wiv1 N	22.8273	0.550304	0.682876	0.679688
OMM-ER Linker 1	gapdh	19.085340	OMM-ER Linker 1	wiv1 N	22.5628	0.361606	0.778298
Ctrl2	gapdh	19.184099	Ctrl2	wiv1 N	22.1606	-0.0208643	1.01457
Ctrl2	gapdh	18.836311	Ctrl2	wiv1 N	22.1745	-0.00694833	1.00483	1.0001
Ctrl2	gapdh	18.878517	Ctrl2	wiv1 N	22.2093	0.0278127	0.980906
OMM-ER Linker 2	gapdh	19.631458	OMM-ER Linker 2	wiv1 N	22.8386	0.677974	0.625042
OMM-ER Linker 2	gapdh	19.616747	OMM-ER Linker 2	wiv1 N	22.5654	0.3909	0.762654	0.767932
OMM-ER Linker 2	gapdh	19.638035	OMM-ER Linker 2	wiv1 N	22.3357	0.126421	0.916101
	gapdh
Ctrl3	gapdh	19.246124	Ctrl3	wiv1 N	22.2875	0.0338527	0.976808
Ctrl3	gapdh	19.072651	Ctrl3	wiv1 N	22.2829	0.0292687	0.979917	1.00048
Ctrl3	gapdh	19.078285	Ctrl3	wiv1 N	22.1905	-0.0631213	1.04472
OMM-ER Linker 3	gapdh	19.979231	OMM-ER Linker 3	wiv1 N	23.4273	1.13987	0.4538
OMM-ER Linker 3	gapdh	19.936255	OMM-ER Linker 3	wiv1 N	22.4818	0.198868	0.871234	0.658027
OMM-ER Linker 3	gapdh	19.997978	OMM-ER Linker 3	wiv1 N	22.8141	0.623608	0.649046
