# Supplementary material for: Disruption of ER-mitochondria contact sites by coronavirus replication organelles sustains viral replication via NSP3 stabilization
Source: EMBO J. 2026 May 28;45(13):4379–416. doi: 10.1038/s44318-026-00816-x (PMC13323368; doi:10.1038/s44318-026-00816-x)
Supplement: Supplementary file 7 — Source data Fig. 4 [file 44318_2026_816_MOESM7_ESM.zip › L/Figure 4L SARS-CoV-2 OMM-ER Linker.xlsx]

## Sheet: Sheet1
Ctrl1	gapdh	20.4565	Ctrl1	SARS-CoV-2 N	26.6265	6.16999	-0.083151	1.05933
Ctrl1	gapdh	20.1377	Ctrl1	SARS-CoV-2 N	26.4316	6.29383	0.040691	0.972189		1.00084
Ctrl1	gapdh	20.1952	Ctrl1	SARS-CoV-2 N	26.4908	6.2956	0.04246	0.970998
OMM-ER Linker 1	gapdh	20.4573	OMM-ER Linker 1	SARS-CoV-2 N	26.9004	6.44309	0.273104	0.827537
OMM-ER Linker 1	gapdh	20.2245	OMM-ER Linker 1	SARS-CoV-2 N	27.1155	6.89099	0.597153	0.661057		0.736723
OMM-ER Linker 1	gapdh	20.1269	OMM-ER Linker 1	SARS-CoV-2 N	26.8933	6.76638	0.470777	0.721576
Ctrl2	gapdh	20.8187	Ctrl2	SARS-CoV-2 N	26.8536	6.03487	-0.314968	1.24398
Ctrl2	gapdh	20.2149	Ctrl2	SARS-CoV-2 N	26.5758	6.36089	0.0110513	0.992369		1.01547
Ctrl2	gapdh	19.7843	Ctrl2	SARS-CoV-2 N	26.438	6.65376	0.303916	0.81005
OMM-ER Linker 2	gapdh	20.5028	OMM-ER Linker 2	SARS-CoV-2 N	26.8759	6.37308	0.338203	0.791026
OMM-ER Linker 2	gapdh	20.143	OMM-ER Linker 2	SARS-CoV-2 N	26.7651	6.62201	0.261118	0.834441		0.760125
OMM-ER Linker 2	gapdh	20.0595	OMM-ER Linker 2	SARS-CoV-2 N	27.3239	7.26439	0.610636	0.654908
Ctrl3	gapdh	20.582	Ctrl3	SARS-CoV-2 N	27.392	6.80997	-0.21382	1.15975
Ctrl3	gapdh	20.1731	Ctrl3	SARS-CoV-2 N	27.4111	7.238	0.214212	0.862017		1.00735
Ctrl3	gapdh	20.2789	Ctrl3	SARS-CoV-2 N	27.3023	7.0234	-0.000392	1.00027
OMM-ER Linker 3	gapdh	21.9032	OMM-ER Linker 3	SARS-CoV-2 N	29.6762	7.77304	0.963064	0.512966
OMM-ER Linker 3	gapdh	22.1528	OMM-ER Linker 3	SARS-CoV-2 N	29.3921	7.23932	0.001314	0.99909		0.776937
OMM-ER Linker 3	gapdh	22.6027	OMM-ER Linker 3	SARS-CoV-2 N	29.9146	7.3119	0.288496	0.818755
