# Supplementary material for: Disruption of ER-mitochondria contact sites by coronavirus replication organelles sustains viral replication via NSP3 stabilization
Source: EMBO J. 2026 May 28;45(13):4379–416. doi: 10.1038/s44318-026-00816-x (PMC13323368; doi:10.1038/s44318-026-00816-x)
Supplement: Supplementary file 8 — Source data Fig. 5 [file 44318_2026_816_MOESM8_ESM.zip]

Archive with 44 entries (31 files):
- A/
- A/ECHS1-GFP-ECHS1-Tubulin.tif
- A/hACE2-ECHS1-ECHS1-HA-Tubulin.tif
- B/
- B/Figure 5B.pzfx
- B/Figure 5B.xlsx
- B/~$Figure 5B.xlsx
- C/
- C/Figure 5C.pzfx
- C/Figure 5C.xlsx
- C/~$Figure 5C.xlsx
- D/
- D/Figure 5D.pzfx
- E/
- E/17Cl-1 Ctrl.png
- E/17Cl-1 ECHS1-KO.png
- E/17Cl-1 ECHS1-Rescue.png
- E/Figure 5E.pzfx
- F/
- F/Figure 5F Ctrl.tif
- F/Figure 5F ECHS1-KO.tif
- F/Figure 5F ECHS1-Rescue.tif
- F/Figure 5F_readme.txt
- G/
- G/Figure 5G.pzfx
- H/
- H/Figure 5H ERMCSs.xlsx
- H/Figure 5H.pzfx
- H/~$Figure 5H ERMCSs.xlsx
- I/
- I/Figure 5I Normal mito.xls
- I/Figure 5I.pzfx
- J/
- J/Ctrl.tif
- J/ECHS1-KO.tif
- J/ECHS1-Rescue.tif
- K/
- K/Figure 5K.pzfx
- L/
- L/Figure 5L .pzfx
- L/Figure 5L ERMCSs.xlsx
- M/
- M/Figure 5M Normal mito.xls
- M/Figure 5M.pzfx
