# Supplementary material for: Disruption of ER-mitochondria contact sites by coronavirus replication organelles sustains viral replication via NSP3 stabilization
Source: EMBO J. 2026 May 28;45(13):4379–416. doi: 10.1038/s44318-026-00816-x (PMC13323368; doi:10.1038/s44318-026-00816-x)
Supplement: Supplementary file 8 — Source data Fig. 5 [file 44318_2026_816_MOESM8_ESM.zip › B/Figure 5B.xlsx]

## Sheet: Sheet1
Ctrl	GAPDH	17.5442	Ctrl	SARS-CoV-2	23.116	5.57182	-0.0412737	1.02902		Ctrl	GAPDH	16.5907	Ctrl	SARS-CoV-2	17.2292	0.638514	-4.9333	30.5543		Ctrl	GAPDH	16.4275	Ctrl	SARS-CoV-2	14.3702	-2.05734	-7.62916	197.973
Ctrl	GAPDH	17.5232	Ctrl	SARS-CoV-2	23.1051	5.5819	-0.0311877	1.02185		Ctrl	GAPDH	16.5676	Ctrl	SARS-CoV-2	17.229	0.661393	-4.92051	30.2845		Ctrl	GAPDH	16.2344	Ctrl	SARS-CoV-2	14.2909	-1.94355	-7.52545	184.241
Ctrl	GAPDH	17.55	Ctrl	SARS-CoV-2	23.2355	5.68555	0.0724613	0.951014		Ctrl	GAPDH	16.646	Ctrl	SARS-CoV-2	17.277	0.63096	-5.05459	33.2341		Ctrl	GAPDH	16.2291	Ctrl	SARS-CoV-2	14.4564	-1.7727	-7.45825	175.856
ECHS1-KO	GAPDH	17.7036	ECHS1-KO	SARS-CoV-2	23.4564	5.75282	0.181001	0.882091		ECHS1-KO	GAPDH	16.8529	ECHS1-KO	SARS-CoV-2	18.1874	1.33453	-4.23728	18.8603		ECHS1-KO	GAPDH	16.9505	ECHS1-KO	SARS-CoV-2	18.1052	1.15476	-4.41705	21.3632
ECHS1-KO	GAPDH	17.3094	ECHS1-KO	SARS-CoV-2	23.0128	5.70336	0.121458	0.919258		ECHS1-KO	GAPDH	16.8119	ECHS1-KO	SARS-CoV-2	18.2643	1.45238	-4.12953	17.5029		ECHS1-KO	GAPDH	16.8366	ECHS1-KO	SARS-CoV-2	17.3268	0.490167	-5.09174	34.1009
ECHS1-KO	GAPDH	17.4626	ECHS1-KO	SARS-CoV-2	23.1644	5.70174	0.016186	0.988843		ECHS1-KO	GAPDH	16.8808	ECHS1-KO	SARS-CoV-2	18.16	1.27919	-4.40637	21.2055		ECHS1-KO	GAPDH	16.9097	ECHS1-KO	SARS-CoV-2	17.4468	0.537116	-5.14844	35.4678
ECHS1-Rescue	GAPDH	17.2193	ECHS1-Rescue	SARS-CoV-2	22.9724	5.75305	0.181234	0.881948		ECHS1-Rescue	GAPDH	16.615	ECHS1-Rescue	SARS-CoV-2	17.2494	0.634381	-4.93744	30.6419		ECHS1-Rescue	GAPDH	16.9742	ECHS1-Rescue	SARS-CoV-2	14.9077	-2.06656	-7.63838	199.242
ECHS1-Rescue	GAPDH	17.071	ECHS1-Rescue	SARS-CoV-2	22.7131	5.64209	0.060182	0.959143		ECHS1-Rescue	GAPDH	16.5444	ECHS1-Rescue	SARS-CoV-2	16.9104	0.366035	-5.21587	37.1649		ECHS1-Rescue	GAPDH	16.0453	ECHS1-Rescue	SARS-CoV-2	13.8888	-2.15644	-7.73834	213.536
ECHS1-Rescue	GAPDH	17.1884	ECHS1-Rescue	SARS-CoV-2	22.8015	5.61305	-0.072506	1.05154		ECHS1-Rescue	GAPDH	16.6042	ECHS1-Rescue	SARS-CoV-2	17.3202	0.716037	-4.96952	31.3309		ECHS1-Rescue	GAPDH	16.1646	ECHS1-Rescue	SARS-CoV-2	14.2945	-1.87009	-7.55565	188.138
