# Supplementary material for: Disruption of ER-mitochondria contact sites by coronavirus replication organelles sustains viral replication via NSP3 stabilization
Source: EMBO J. 2026 May 28;45(13):4379–416. doi: 10.1038/s44318-026-00816-x (PMC13323368; doi:10.1038/s44318-026-00816-x)
Supplement: Supplementary file 8 — Source data Fig. 5 [file 44318_2026_816_MOESM8_ESM.zip › C/Figure 5C.xlsx]

## Sheet: Sheet1
Ctrl	GAPDH	17.662	Ctrl	MHV	18.975	1.313	0.187333	0.878228		Ctrl	GAPDH	18.178	Ctrl	MHV	8.502	-10.473	-11.786	3531.34		Ctrl	GAPDH	21.033	Ctrl	MHV	5.556	-15.477	-16.79	113317
Ctrl	GAPDH	17.838	Ctrl	MHV	18.941	1.103	-0.0226663	1.01584		Ctrl	GAPDH	18.106	Ctrl	MHV	8.381	-10.56	-11.663	3242.74		Ctrl	GAPDH	21.151	Ctrl	MHV	5.318	-15.833	-16.936	125384
Ctrl	GAPDH	17.907	Ctrl	MHV	18.868	0.961	-0.164666	1.12091		Ctrl	GAPDH	18.359	Ctrl	MHV	8.319	-10.549	-11.51	2916.46		Ctrl	GAPDH	21.273	Ctrl	MHV	5.229	-16.044	-17.005	131527
ECHS1-KO	GAPDH	17.964	ECHS1-KO	MHV	18.877	0.913	-0.4	1.31951		ECHS1-KO	GAPDH	18.311	ECHS1-KO	MHV	11.627	-7.348	-8.661	404.782		ECHS1-KO	GAPDH	21.324	ECHS1-KO	MHV	9.932	-11.392	-12.705	6677.07
ECHS1-KO	GAPDH	17.873	ECHS1-KO	MHV	18.74	0.867001	-0.235999	1.17772		ECHS1-KO	GAPDH	18.636	ECHS1-KO	MHV	11.512	-7.429	-8.532	370.159		ECHS1-KO	GAPDH	20.028	ECHS1-KO	MHV	8.398	-11.63	-12.733	6807.93
ECHS1-KO	GAPDH	17.97	ECHS1-KO	MHV	18.708	0.738	-0.223	1.16716		ECHS1-KO	GAPDH	18.76	ECHS1-KO	MHV	11.135	-7.733	-8.694	414.147		ECHS1-KO	GAPDH	21.174	ECHS1-KO	MHV	9.3882	-11.7858	-12.7468	6873.36
ECHS1-Rescue	GAPDH	17.773	ECHS1-Rescue	MHV	18.725	0.952	-0.361	1.28432		ECHS1-Rescue	GAPDH	18.553	ECHS1-Rescue	MHV	8.791	-10.184	-11.497	2890.29		ECHS1-Rescue	GAPDH	21.557	ECHS1-Rescue	MHV	6.189	-15.368	-16.681	105071
ECHS1-Rescue	GAPDH	17.987	ECHS1-Rescue	MHV	18.929	0.942	-0.161001	1.11806		ECHS1-Rescue	GAPDH	18.728	ECHS1-Rescue	MHV	8.509	-10.432	-11.535	2967.44		ECHS1-Rescue	GAPDH	21.596	ECHS1-Rescue	MHV	6.027	-15.569	-16.672	104417
ECHS1-Rescue	GAPDH	18.186	ECHS1-Rescue	MHV	19.103	0.917	-0.0440001	1.03097		ECHS1-Rescue	GAPDH	18.883	ECHS1-Rescue	MHV	8.318	-10.55	-11.511	2918.48		ECHS1-Rescue	GAPDH	22.287	ECHS1-Rescue	MHV	6.499	-15.788	-16.749	110142
