# Supplementary material for: Disruption of ER-mitochondria contact sites by coronavirus replication organelles sustains viral replication via NSP3 stabilization
Source: EMBO J. 2026 May 28;45(13):4379–416. doi: 10.1038/s44318-026-00816-x (PMC13323368; doi:10.1038/s44318-026-00816-x)
Supplement: Supplementary file 8 — Source data Fig. 5 [file 44318_2026_816_MOESM8_ESM.zip › H/Figure 5H ERMCSs.xlsx]

## Sheet: Sheet1
	Ctrl	NO ER contact%					ECHS1-KO	NO ER contact%					ECHS1-Rescue	NO ER contact%
1	C1	25	19	76	76.7661	1	C1	26	16	61.5385	60.9288	1	23	17	73.913	74.163
	C2	22	19	86.3636			C2	20	11	55			27	21	77.7778
	C3	19	17	89.4737			C3	26	13	50			19	12	63.1579
	C4	16	12	75			C4	16	9	56.25			30	21	70
	C5	21	15	71.4286			C5	24	12	50			26	20	76.9231
	C6	30	23	76.6667			C6	20	12	60			28	21	75
	C7	33	30	90.9091			C7	30	17	56.6667			21	17	80.9524
	C8	27	19	70.3704			C8	28	17	60.7143			17	12	70.5882
	C9	29	23	79.3103			C9	11	7	63.6364			18	11	61.1111
	C10	30	22	73.3333			C10	17	11	64.7059			26	21	80.7692
	C11	19	14	73.6842			C11	29	20	68.9655			29	20	68.9655
	C12	17	12	70.5882			C12	30	14	46.6667			33	28	84.8485
	C13	21	16	76.1905			C13	25	14	56			30	21	70
	C14	25	23	92			C14	20	13	65			16	13	81.25
	C15	33	25	75.7576			C15	18	11	61.1111			19	14	73.6842
	C16	19	12	63.1579			C16	16	11	68.75			21	16	76.1905
	C17	29	21	72.4138			C17	21	13	61.9048			27	19	70.3704
	C18	30	19	63.3333			C18	35	21	60			25	18	72
	C19	26	21	80.7692			C19	20	17	85			20	16	80
	C20	28	22	78.5714			C20	30	20	66.6667			33	25	75.7576
2	C21	31	20	64.5161	75.6364	2	C21	35	23	65.7143	62.3654	2	16	12	75	71.9304
	C22	27	21	77.7778			C22	24	12	50			27	21	77.7778
	C23	36	32	88.8889			C23	29	20	68.9655			21	16	76.1905
	C24	19	15	78.9474			C24	19	13	68.4211			20	15	75
	C25	13	8	61.5385			C25	19	13	68.4211			30	24	80
	C26	22	20	90.9091			C26	17	11	64.7059			17	12	70.5882
	C27	17	12	70.5882			C27	29	19	65.5172			17	13	76.4706
	C28	16	10	62.5			C28	24	21	87.5			19	12	63.1579
	C29	20	16	80			C29	27	20	74.0741			22	16	72.7273
	C30	21	16	76.1905			C30	30	11	36.6667			20	15	75
	C31	22	18	81.8182			C31	30	14	46.6667			12	9	75
	C32	19	15	78.9474			C32	23	17	73.913			18	12	66.6667
	C33	15	10	66.6667			C33	20	12	60			14	11	78.5714
	C34	14	10	71.4286			C34	18	10	55.5556			13	10	76.9231
	C35	24	20	83.3333			C35	21	10	47.619			17	11	64.7059
	C36	30	21	70			C36	15	7	46.6667			20	14	70
	C37	22	16	72.7273			C37	18	11	61.1111			21	15	71.4286
	C38	26	20	76.9231			C38	23	13	56.5217			10	6	60
	C39	27	21	77.7778			C39	26	19	73.0769			23	15	65.2174
	C40	16	13	81.25			C40	21	16	76.1905			22	15	68.1818
3	C41	32	26	81.25	78.4851	3	C41	11	6	54.5455	58.6948	3	16	13	81.25	75.2991
	C42	17	12	70.5882			C42	24	13	54.1667			14	9	64.2857
	C43	22	19	86.3636			C43	30	16	53.3333			13	11	84.6154
	C44	20	17	85			C44	33	19	57.5758			12	9	75
	C45	15	11	73.3333			C45	32	22	68.75			10	7	70
	C46	18	15	83.3333			C46	16	9	56.25			20	13	65
	C47	21	16	76.1905			C47	19	10	52.6316			25	20	80
	C48	24	19	79.1667			C48	21	13	61.9048			28	21	75
	C49	30	24	80			C49	25	15	60			14	10	71.4286
	C50	16	13	81.25			C50	27	15	55.5556			20	16	80
	C51	19	15	78.9474			C51	22	13	59.0909			23	16	69.5652
	C52	25	22	88			C52	25	15	60			22	18	81.8182
	C53	28	24	85.7143			C53	20	13	65			16	11	68.75
	C54	17	14	82.3529			C54	30	19	63.3333			19	15	78.9474
	C55	22	17	77.2727			C55	32	17	53.125			21	16	76.1905
	C56	30	21	70			C56	21	13	61.9048			25	20	80
	C57	19	14	73.6842			C57	14	9	64.2857			28	21	75
	C58	21	14	66.6667			C58	26	17	65.3846			26	18	69.2308
	C59	15	12	80			C59	17	8	47.0588			19	15	78.9474
	C60	17	12	70.5882			C60	15	9	60			21	17	80.9524
