# Supplementary material for: Disruption of ER-mitochondria contact sites by coronavirus replication organelles sustains viral replication via NSP3 stabilization
Source: EMBO J. 2026 May 28;45(13):4379–416. doi: 10.1038/s44318-026-00816-x (PMC13323368; doi:10.1038/s44318-026-00816-x)
Supplement: Supplementary file 8 — Source data Fig. 5 [file 44318_2026_816_MOESM8_ESM.zip › I/Figure 5I Normal mito.xls]

## Sheet: Sheet1
Ctrl	Cell	total	normal	normal/total		ECHS1-KO	Cell	total	normal	normal/total		ECHS1-Rescue	Cell	total	normal	normal/total
	C1	25	5	0.2			C1	26	15	0.576923			C1	23	10	0.434783
	C2	22	6	0.272727			C2	20	10	0.5			C2	27	10	0.37037
	C3	19	10	0.526316			C3	26	8	0.307692			C3	19	9	0.473684
	C4	16	3	0.1875			C4	16	12	0.75			C4	30	7	0.233333
	C5	21	4	0.190476			C5	24	10	0.416667			C5	26	4	0.153846
	C6	30	11	0.366667			C6	20	9	0.45			C6	28	9	0.321429
	C7	33	13	0.393939			C7	30	16	0.533333			C7	21	5	0.238095
	C8	27	10	0.37037			C8	28	19	0.678571			C8	17	4	0.235294
	C9	29	12	0.413793			C9	11	4	0.363636			C9	18	7	0.388889
	C10	30	3	0.1			C10	17	11	0.647059			C10	26	4	0.153846
	C11	19	5	0.263158			C11	29	11	0.37931			C11	29	5	0.172414
	C12	17	6	0.352941			C12	30	18	0.6			C12	33	10	0.30303
	C13	21	10	0.47619			C13	25	19	0.76			C13	30	11	0.366667
	C14	25	12	0.48			C14	20	11	0.55			C14	16	6	0.375
	C15	33	6	0.181818			C15	18	10	0.555556			C15	19	12	0.631579
	C16	19	7	0.368421			C16	16	6	0.375			C16	21	4	0.190476
	C17	29	10	0.344828			C17	21	8	0.380952			C17	27	5	0.185185
	C18	30	5	0.166667			C18	35	12	0.342857			C18	25	8	0.32
	C19	26	16	0.615385			C19	20	15	0.75			C19	20	9	0.45
	C20	28	9	0.321429			C20	30	16	0.533333			C20	33	10	0.30303
	C21	31	11	0.354839			C21	35	17	0.485714			C21	16	6	0.375
	C22	27	11	0.407407			C22	24	19	0.791667			C22	27	7	0.259259
	C23	36	12	0.333333			C23	29	15	0.517241			C23	21	9	0.428571
	C24	19	8	0.421053			C24	19	12	0.631579			C24	20	7	0.35
	C25	13	5	0.384615			C25	19	14	0.736842			C25	30	8	0.266667
	C26	22	9	0.409091			C26	17	10	0.588235			C26	17	9	0.529412
	C27	17	6	0.352941			C27	29	12	0.413793			C27	17	10	0.588235
	C28	16	9	0.5625			C28	24	12	0.5			C28	19	6	0.315789
	C29	20	4	0.2			C29	27	11	0.407407			C29	22	10	0.454545
	C30	21	7	0.333333			C30	30	12	0.4			C30	20	7	0.35
