# Supplementary material for: Disruption of ER-mitochondria contact sites by coronavirus replication organelles sustains viral replication via NSP3 stabilization
Source: EMBO J. 2026 May 28;45(13):4379–416. doi: 10.1038/s44318-026-00816-x (PMC13323368; doi:10.1038/s44318-026-00816-x)
Supplement: Supplementary file 8 — Source data Fig. 5 [file 44318_2026_816_MOESM8_ESM.zip › L/Figure 5L ERMCSs.xlsx]

## Sheet: Sheet1
	Ctrl	NO ER contact%					ECHS1-KO	NO ER contact%					ECHS1-Rescue
1	C1	33	24	72.7273	72.3615	1	C1	33	17	51.5152	52.7959	1	C1	21	13	61.9048	69.83
	C2	21	16	76.1905			C2	21	12	57.1429			C2	26	17	65.3846
	C3	18	13	72.2222			C3	20	11	55			C3	28	19	67.8571
	C4	25	21	84			C4	25	12	48			C4	30	21	70
	C5	27	19	70.3704			C5	21	12	57.1429			C5	16	11	68.75
	C6	17	13	76.4706			C6	26	14	53.8462			C6	19	12	63.1579
	C7	20	16	80			C7	33	18	54.5455			C7	20	15	75
	C8	19	12	63.1579			C8	16	9	56.25			C8	25	17	68
	C9	33	23	69.697			C9	19	11	57.8947			C9	29	20	68.9655
	C10	37	30	81.0811			C10	26	12	46.1538			C10	21	16	76.1905
	C11	26	21	80.7692			C11	29	14	48.2759			C11	23	16	69.5652
	C12	29	23	79.3103			C12	36	18	50			C12	15	11	73.3333
	C13	20	15	75			C13	16	9	56.25			C13	19	14	73.6842
	C14	16	12	75			C14	12	7	58.3333			C14	22	16	72.7273
	C15	19	12	63.1579			C15	18	9	50			C15	30	20	66.6667
	C16	21	16	76.1905			C16	21	11	52.381			C16	28	21	75
	C17	25	16	64			C17	26	10	38.4615			C17	30	19	63.3333
	C18	19	12	63.1579			C18	25	14	56			C18	31	21	67.7419
	C19	25	13	52			C19	30	16	53.3333			C19	26	20	76.9231
	C20	22	16	72.7273			C20	18	10	55.5556			C20	29	21	72.4138
2	C21	30	19	63.3333	76.5586	2	C21	19	10	52.6316	55.9228	2	C21	18	15	83.3333	71.621
	C22	14	12	85.7143			C22	21	12	57.1429			C22	19	15	78.9474
	C23	12	9	75			C23	25	13	52			C23	13	9	69.2308
	C24	22	13	59.0909			C24	29	15	51.7241			C24	21	15	71.4286
	C25	27	20	74.0741			C25	33	16	48.4848			C25	27	17	62.963
	C26	26	19	73.0769			C26	38	19	50			C26	39	26	66.6667
	C27	31	24	77.4194			C27	26	14	53.8462			C27	26	22	84.6154
	C28	20	15	75			C28	29	15	51.7241			C28	29	21	72.4138
	C29	34	27	79.4118			C29	25	18	72			C29	21	14	66.6667
	C30	26	19	73.0769			C30	29	15	51.7241			C30	26	21	80.7692
	C31	16	13	81.25			C31	34	19	55.8824			C31	21	15	71.4286
	C32	15	12	80			C32	37	18	48.6486			C32	16	11	68.75
	C33	12	9	75			C33	29	16	55.1724			C33	14	12	85.7143
	C34	33	26	78.7879			C34	30	16	53.3333			C34	19	12	63.1579
	C35	21	16	76.1905			C35	15	12	80			C35	30	21	70
	C36	25	20	80			C36	13	7	53.8462			C36	36	22	61.1111
	C37	19	16	84.2105			C37	24	13	54.1667			C37	11	7	63.6364
	C38	27	21	77.7778			C38	29	15	51.7241			C38	16	11	68.75
	C39	29	24	82.7586			C39	16	10	62.5			C39	19	15	78.9474
	C40	30	24	80			C40	21	13	61.9048			C40	36	23	63.8889
3	C41	16	13	81.25	76.9662	3	C41	24	13	54.1667	54.9585	3	C41	23	16	69.5652	71.994
	C42	22	19	86.3636			C42	13	8	61.5385			C42	34	23	67.6471
	C43	15	12	80			C43	17	9	52.9412			C43	12	10	83.3333
	C44	12	9	75			C44	21	11	52.381			C44	12	8	66.6667
	C45	15	12	80			C45	20	12	60			C45	14	9	64.2857
	C46	12	10	83.3333			C46	18	9	50			C46	12	9	75
	C47	14	11	78.5714			C47	17	11	64.7059			C47	16	12	75
	C48	16	12	75			C48	22	12	54.5455			C48	21	16	76.1905
	C49	22	17	77.2727			C49	16	12	75			C49	25	17	68
	C50	23	18	78.2609			C50	23	10	43.4783			C50	13	10	76.9231
	C51	28	22	78.5714			C51	24	13	54.1667			C51	15	9	60
	C52	14	12	85.7143			C52	10	5	50			C52	14	12	85.7143
	C53	29	20	68.9655			C53	15	9	60			C53	12	8	66.6667
	C54	31	23	74.1935			C54	17	8	47.0588			C54	14	10	71.4286
	C55	24	18	75			C55	20	8	40			C55	19	12	63.1579
	C56	22	16	72.7273			C56	21	12	57.1429			C56	22	15	68.1818
	C57	16	11	68.75			C57	13	8	61.5385			C57	25	19	76
	C58	12	8	66.6667			C58	12	7	58.3333			C58	23	15	65.2174
	C59	19	14	73.6842			C59	22	11	50			C59	19	17	89.4737
	C60	20	16	80			C60	23	12	52.1739			C60	21	15	71.4286
