# Supplementary material for: Disruption of ER-mitochondria contact sites by coronavirus replication organelles sustains viral replication via NSP3 stabilization
Source: EMBO J. 2026 May 28;45(13):4379–416. doi: 10.1038/s44318-026-00816-x (PMC13323368; doi:10.1038/s44318-026-00816-x)
Supplement: Supplementary file 8 — Source data Fig. 5 [file 44318_2026_816_MOESM8_ESM.zip › M/Figure 5M Normal mito.xls]

## Sheet: Sheet1
Ctrl	Cell	total	normal	normal/total		ECHS1-KO	Cell	total	normal	normal/total		ECHS1-Rescue	Cell	total	normal	normal/total
	C1	33	10	0.30303			C1	33	18	0.545455			C1	21	6	0.285714
	C2	21	12	0.571429			C2	21	16	0.761905			C2	26	10	0.384615
	C3	18	11	0.611111			C3	20	10	0.5			C3	28	11	0.392857
	C4	25	12	0.48			C4	25	12	0.48			C4	30	16	0.533333
	C5	27	10	0.37037			C5	21	13	0.619048			C5	16	11	0.6875
	C6	17	5	0.294118			C6	26	10	0.384615			C6	19	5	0.263158
	C7	20	4	0.2			C7	33	15	0.454545			C7	20	8	0.4
	C8	19	12	0.631579			C8	16	11	0.6875			C8	25	9	0.36
	C9	33	10	0.30303			C9	19	12	0.631579			C9	29	13	0.448276
	C10	37	11	0.297297			C10	26	15	0.576923			C10	21	7	0.333333
	C11	26	13	0.5			C11	29	14	0.482759			C11	23	7	0.304348
	C12	29	10	0.344828			C12	36	15	0.416667			C12	15	10	0.666667
	C13	20	7	0.35			C13	16	12	0.75			C13	19	9	0.473684
	C14	16	8	0.5			C14	12	10	0.833333			C14	22	8	0.363636
	C15	19	12	0.631579			C15	18	12	0.666667			C15	30	11	0.366667
	C16	21	6	0.285714			C16	21	16	0.761905			C16	28	12	0.428571
	C17	25	8	0.32			C17	26	11	0.423077			C17	30	9	0.3
	C18	19	8	0.421053			C18	25	10	0.4			C18	31	11	0.354839
	C19	25	12	0.48			C19	30	13	0.433333			C19	26	14	0.538462
	C20	22	7	0.318182			C20	18	10	0.555556			C20	29	17	0.586207
	C21	30	12	0.4			C21	19	12	0.631579			C21	18	12	0.666667
	C22	14	7	0.5			C22	21	11	0.52381			C22	19	11	0.578947
	C23	12	6	0.5			C23	25	18	0.72			C23	13	4	0.307692
	C24	22	9	0.409091			C24	29	16	0.551724			C24	21	6	0.285714
	C25	27	6	0.222222			C25	33	15	0.454545			C25	27	9	0.333333
	C26	26	5	0.192308			C26	38	20	0.526316			C26	39	14	0.358974
	C27	31	4	0.129032			C27	26	19	0.730769			C27	26	10	0.384615
	C28	20	10	0.5			C28	29	18	0.62069			C28	29	12	0.413793
	C29	34	13	0.382353			C29	25	17	0.68			C29	21	8	0.380952
	C30	26	16	0.615385			C30	29	15	0.517241			C30	26	12	0.461538
	C31	16	7	0.4375			C31	34	19	0.558824			C31	21	6	0.285714
	C32	15	9	0.6			C32	37	19	0.513514			C32	16	8	0.5
	C33	12	3	0.25			C33	29	20	0.689655			C33	14	6	0.428571
	C34	33	5	0.151515			C34	30	17	0.566667			C34	19	7	0.368421
	C35	21	6	0.285714			C35	15	12	0.8			C35	30	9	0.3
	C36	25	7	0.28			C36	13	9	0.692308			C36	36	12	0.333333
	C37	19	5	0.263158			C37	24	10	0.416667			C37	11	2	0.181818
	C38	27	9	0.333333			C38	29	15	0.517241			C38	16	10	0.625
	C39	29	6	0.206897			C39	16	10	0.625			C39	19	6	0.315789
	C40	30	9	0.3			C40	21	10	0.47619			C40	36	5	0.138889
