# Supplementary material for: Disruption of ER-mitochondria contact sites by coronavirus replication organelles sustains viral replication via NSP3 stabilization
Source: EMBO J. 2026 May 28;45(13):4379–416. doi: 10.1038/s44318-026-00816-x (PMC13323368; doi:10.1038/s44318-026-00816-x)
Supplement: Supplementary file 9 — Source data Fig. 6 [file 44318_2026_816_MOESM9_ESM.zip]

Archive with 31 entries (23 files):
- A/
- A/Ctrl-GFP-NSP3.tif
- A/Ctrl-Hoechst.tif
- A/ECHS1-KO-GFP-NSP3.tif
- A/ECHS1-KO-Hoechst.tif
- A/ECHS1-Rescue-GFP-NSP3.tif
- A/ECHS1-Rescue-Hoechst.tif
- A/Figure 6A.pzfx
- A/Figure 6A.xlsx
- B/
- B/Figure 6B.pzfx
- B/GFP-NSP3+Tubulin.tif
- C/
- C/Figure 6C.pzfx
- C/GFP-NSP3+Tubulin.tif
- D/
- D/Figure 6D NSP3.pzfx
- D/Figure 6D NSP4.pzfx
- D/GFP-NSP3+NSP4+Tubulin.tif
- E/
- E/Figure 6E .pzfx
- E/GFP-NSP3+Tubulin.tif
- F/
- F/Figure 6F .pzfx
- F/Flag-NSP3+Ub+ECHS1-GFP+Tubulin.tif
- G/
- G/Figure 6G.pzfx
- G/GFP-NSP3+Tubulin.tif
- H/
- H/Figure 6H.pzfx
- H/Flag-NSP3+Ub+Tubulin.tif
