# Supplementary material for: Disruption of ER-mitochondria contact sites by coronavirus replication organelles sustains viral replication via NSP3 stabilization
Source: EMBO J. 2026 May 28;45(13):4379–416. doi: 10.1038/s44318-026-00816-x (PMC13323368; doi:10.1038/s44318-026-00816-x)
Supplement: Supplementary file 9 — Source data Fig. 6 [file 44318_2026_816_MOESM9_ESM.zip › A/Figure 6A.xlsx]

## Sheet: Sheet1
Ctrl		ECHS1-KO		ECHS1-Rescue
224.164		33.202		447.932
539.561	435.195	32.123	41.088	328.621	448.178
541.86		57.939		567.981
1324.12		42.93		124.652
83.271	572.571	71.364	59.5313	718.34	647.178
310.321		64.3		1098.54
254.127		43.919		225.821
211.988	542.403	67.83	62.112	569.932	452.337
1161.09		74.587		561.258
0.842221		0.0944128		1.02983
1.10808		0.103972		1.1303
1.0497		0.114513		0.833951
