# Supplementary material for: Disruption of ER-mitochondria contact sites by coronavirus replication organelles sustains viral replication via NSP3 stabilization
Source: EMBO J. 2026 May 28;45(13):4379–416. doi: 10.1038/s44318-026-00816-x (PMC13323368; doi:10.1038/s44318-026-00816-x)
Supplement: Supplementary file 10 — Source data Fig. 7 [file 44318_2026_816_MOESM10_ESM.zip]

Archive with 25 entries (15 files):
- A/
- A/MS_rawdata.xlsx
- B/
- B/MHV-NSP3+Tubulin.tif
- C/
- C/GFP-NSP3+RBBP6-Flag.tif
- D/
- D/GFP-NSP3+RBBP6-Flag+ECHS1-GFP.tif
- E/
- E/GFP-NSP3+RBBP6-Flag+NSP4+Tubulin.tif
- F/
- F/GFP-NSP3+RBBP6+NSP4+Tubulin.tif
- G/
- G/Figure 7G.pzfx
- H/
- H/Figure 7H.pzfx
- H/Figure 7H.xlsx
- H/~$Figure 7H.xlsx
- I/
- I/Figure 7I.pzfx
- I/Figure 7I.xlsx
- J/
- J/Figure 7J.pzfx
- J/Figure 7J.xlsx
- J/~$Figure 7J.xlsx
