# Supplementary material for: Disruption of ER-mitochondria contact sites by coronavirus replication organelles sustains viral replication via NSP3 stabilization
Source: EMBO J. 2026 May 28;45(13):4379–416. doi: 10.1038/s44318-026-00816-x (PMC13323368; doi:10.1038/s44318-026-00816-x)
Supplement: Supplementary file 10 — Source data Fig. 7 [file 44318_2026_816_MOESM10_ESM.zip › H/Figure 7H.xlsx]

## Sheet: Sheet1
						1.52033
siNC	GAPDH	17.576	siNC	WIV1 N	18.861	1.285	-0.235333	1.17718
siNC	GAPDH	17.48	siNC	WIV1 N	18.97	1.49	-0.0303332	1.02125	1.01008
siNC	GAPDH	17.527	siNC	WIV1 N	19.313	1.786	0.265666	0.831814
siRBBP6	GAPDH	17.254	siRBBP6	WIV1 N	17.878	0.624	-0.896333	1.86133
siRBBP6	GAPDH	16.992	siRBBP6	WIV1 N	17.564	0.571999	-0.948334	1.92964	1.87981
siRBBP6	GAPDH	17.17	siRBBP6	WIV1 N	17.804	0.634	-0.886333	1.84847
						0.701001
siNC	GAPDH	17.793	siNC	WIV1 N	18.504	0.711	0.00999959	0.993093
siNC	GAPDH	17.748	siNC	WIV1 N	18.506	0.758001	0.0570005	0.961261	1.00063
siNC	GAPDH	17.983	siNC	WIV1 N	18.617	0.634001	-0.0670001	1.04754
siRBBP6	GAPDH	17.344	siRBBP6	WIV1 N	17.031	-0.313	-1.014	2.0195
siRBBP6	GAPDH	17.4784	siRBBP6	WIV1 N	17.674	0.195567	-0.505433	1.41955	1.83605
siRBBP6	GAPDH	17.498	siRBBP6	WIV1 N	17.15	-0.348	-1.049	2.0691
						0.745333
siNC	GAPDH	17.794	siNC	WIV1 N	18.27	0.476	-0.269334	1.20525
siNC	GAPDH	17.411	siNC	WIV1 N	18.312	0.901001	0.155668	0.897717	1.00907
siNC	GAPDH	17.642	siNC	WIV1 N	18.501	0.858999	0.113666	0.924237
siRBBP6	GAPDH	17.086	siRBBP6	WIV1 N	17.141	0.0549995	-0.690334	1.61366
siRBBP6	GAPDH	17.105	siRBBP6	WIV1 N	17.079	-0.0259991	-0.771332	1.70685	1.75993
siRBBP6	GAPDH	17.313	siRBBP6	WIV1 N	17.088	-0.225	-0.970334	1.95929
