# Supplementary material for: Disruption of ER-mitochondria contact sites by coronavirus replication organelles sustains viral replication via NSP3 stabilization
Source: EMBO J. 2026 May 28;45(13):4379–416. doi: 10.1038/s44318-026-00816-x (PMC13323368; doi:10.1038/s44318-026-00816-x)
Supplement: Supplementary file 10 — Source data Fig. 7 [file 44318_2026_816_MOESM10_ESM.zip › I/Figure 7I.xlsx]

## Sheet: Sheet1
						6.70233
siNC	GAPDH	17.841	siNC	SARS-CoV-2 N	24.485	6.644	-0.0583318	1.04126
siNC	GAPDH	17.774	siNC	SARS-CoV-2 N	24.394	6.62	-0.0823339	1.05873	1.00236
siNC	GAPDH	17.773	siNC	SARS-CoV-2 N	24.616	6.843	0.140666	0.907101
siRBBP6	GAPDH	17.412	siRBBP6	SARS-CoV-2 N	22.943	5.531	-1.17133	2.2522
siRBBP6	GAPDH	17.386	siRBBP6	SARS-CoV-2 N	22.951	5.565	-1.13733	2.19974	2.47389
siRBBP6	GAPDH	17.388	siRBBP6	SARS-CoV-2 N	22.52	5.132	-1.57033	2.96973
						7.73425
siNC	GAPDH	17.391	siNC	SARS-CoV-2 N	25.086	7.695	-0.0392537	1.02758
siNC	GAPDH	17.3442	siNC	SARS-CoV-2 N	25.129	7.78476	0.0505076	0.965597	1.00034
siNC	GAPDH	17.367	siNC	SARS-CoV-2 N	25.09	7.723	-0.0112539	1.00783
siRBBP6	GAPDH	17.859	siRBBP6	SARS-CoV-2 N	23.981	6.122	-1.61225	3.05729
siRBBP6	GAPDH	17.847	siRBBP6	SARS-CoV-2 N	23.966	6.119	-1.61525	3.06366	3.00177
siRBBP6	GAPDH	17.889	siRBBP6	SARS-CoV-2 N	24.095	6.206	-1.52825	2.88437
						6.35237
siNC	GAPDH	18.38	siNC	SARS-CoV-2 N	24.637	6.257	-0.095371	1.06834
siNC	GAPDH	18.3299	siNC	SARS-CoV-2 N	24.698	6.36811	0.015741	0.989149	1.00126
siNC	GAPDH	17.327	siNC	SARS-CoV-2 N	23.759	6.432	0.0796301	0.9463
siRBBP6	GAPDH	17.64	siRBBP6	SARS-CoV-2 N	22.543	4.903	-1.44937	2.73089
siRBBP6	GAPDH	17.616	siRBBP6	SARS-CoV-2 N	22.31	4.694	-1.65837	3.1566	3.08087
siRBBP6	GAPDH	17.579	siRBBP6	SARS-CoV-2 N	22.185	4.606	-1.74637	3.35514
