# Supplementary material for: Disruption of ER-mitochondria contact sites by coronavirus replication organelles sustains viral replication via NSP3 stabilization
Source: EMBO J. 2026 May 28;45(13):4379–416. doi: 10.1038/s44318-026-00816-x (PMC13323368; doi:10.1038/s44318-026-00816-x)
Supplement: Supplementary file 10 — Source data Fig. 7 [file 44318_2026_816_MOESM10_ESM.zip › J/Figure 7J.xlsx]

## Sheet: Sheet1
						3.88464
siNC	GAPDH	16.5949	siNC	MHV N	20.3505	3.7556	-0.129042	1.09357
siNC	GAPDH	16.4209	siNC	MHV N	20.3597	3.93878	0.054141	0.963168	1.00205
siNC	GAPDH	16.4082	siNC	MHV N	20.3677	3.95955	0.074901	0.949407
siRBBP6	GAPDH	16.5566	siRBBP6	MHV N	19.5407	2.98416	-0.900488	1.8667
siRBBP6	GAPDH	16.5889	siRBBP6	MHV N	19.4679	2.87903	-1.00561	2.0078	1.93924
siRBBP6	GAPDH	16.7229	siRBBP6	MHV N	19.6491	2.9262	-0.958443	1.94321
						3.53274
siNC	GAPDH	16.6924	siNC	MHV N	20.3118	3.61943	0.086693	0.941679
siNC	GAPDH	16.6485	siNC	MHV N	20.2196	3.57111	0.038366	0.973757	1.002
siNC	GAPDH	16.8257	siNC	MHV N	20.2334	3.40768	-0.125059	1.09055
siRBBP6	GAPDH	16.3083	siRBBP6	MHV N	19.1243	2.81602	-0.716725	1.64345
siRBBP6	GAPDH	16.2575	siRBBP6	MHV N	19.0556	2.79806	-0.734683	1.66403	1.66251
siRBBP6	GAPDH	16.3127	siRBBP6	MHV N	19.0969	2.78424	-0.748504	1.68005
						4.81186
siNC	GAPDH	18.8119	siNC	MHV N	23.643	4.83116	0.0193024	0.98671
siNC	GAPDH	18.9554	siNC	MHV N	23.6675	4.7121	-0.0997658	1.0716	1.00135
siNC	GAPDH	18.6542	siNC	MHV N	23.5465	4.89232	0.0804634	0.945754
siRBBP6	GAPDH	18.7574	siRBBP6	MHV N	22.9712	4.21387	-0.597986	1.5136
siRBBP6	GAPDH	18.7653	siRBBP6	MHV N	22.741	3.97576	-0.836102	1.78522	1.64853
siRBBP6	GAPDH	18.713	siRBBP6	MHV N	22.8053	4.09223	-0.719633	1.64676
