# Supplementary material for: Disruption of ER-mitochondria contact sites by coronavirus replication organelles sustains viral replication via NSP3 stabilization
Source: EMBO J. 2026 May 28;45(13):4379–416. doi: 10.1038/s44318-026-00816-x (PMC13323368; doi:10.1038/s44318-026-00816-x)
Supplement: Supplementary file 11 — Figure EV1 Source Data [file 44318_2026_816_MOESM11_ESM.zip]

Archive with 20 entries (15 files):
- A/
- A/DOX-0h.tif
- A/DOX-12h.nd2 .tif
- A/DOX-24h.tif
- A/DOX-36h.tif
- A/DOX-6h.tif
- B/
- B/Figure EV1B 0h.tif
- B/Figure EV1B DOX 12h.tif
- B/Figure EV1B DOX 24h.tif
- B/Figure EV1B DOX 36h.tif
- B/Figure EV1B DOX 6h.tif
- C/
- C/Figure EV1C DMV .pzfx
- D/
- D/Figure EV1D ERMCSs.pzfx
- D/Figure EV1D.xls
- E/
- E/Figure EV1E Normal mito.pzfx
- E/Figure EV1E.xls
