# Supplementary material for: Disruption of ER-mitochondria contact sites by coronavirus replication organelles sustains viral replication via NSP3 stabilization
Source: EMBO J. 2026 May 28;45(13):4379–416. doi: 10.1038/s44318-026-00816-x (PMC13323368; doi:10.1038/s44318-026-00816-x)
Supplement: Supplementary file 11 — Figure EV1 Source Data [file 44318_2026_816_MOESM11_ESM.zip › D/Figure EV1D.xls]

## Sheet: Sheet1
	0 h			NO ER contact%			6 h			NO ER contact%			12 h			NO ER contact%			24 h			NO ER contact%			36 h			NO ER contact%
1	C1	23	12	52.1739	48.7105	1	C1	10	4	40	52.0091	1	C1	12	9	75	69.369	1	C1	23	16	69.5652	73.0708	1	C1	18	13	72.2222	75.4586
	C2	16	8	50			C2	20	11	55			C2	38	27	71.0526			C2	29	22	75.8621			C2	23	18	78.2609
	C3	28	13	46.4286			C3	16	8	50			C3	24	17	70.8333			C3	32	23	71.875			C3	26	19	73.0769
	C4	59	29	49.1525			C4	28	15	53.5714			C4	10	7	70			C4	36	27	75			C4	39	30	76.9231
	C5	29	13	44.8276			C5	25	12	48			C5	13	9	69.2308			C5	29	20	68.9655			C5	38	27	71.0526
	C6	33	17	51.5152			C6	25	14	56			C6	22	17	77.2727			C6	17	13	76.4706			C6	24	19	79.1667
	C7	36	17	47.2222			C7	14	7	50			C7	37	25	67.5676			C7	38	27	71.0526			C7	34	25	73.5294
	C8	39	19	48.7179			C8	37	20	54.0541			C8	13	9	69.2308			C8	36	27	75			C8	22	17	77.2727
	C9	37	17	45.9459			C9	32	16	50			C9	10	6	60			C9	20	14	70			C9	37	27	72.973
	C10	20	10	50			C10	11	6	54.5455			C10	38	27	71.0526			C10	36	27	75			C10	22	17	77.2727
	C11	32	15	46.875			C11	26	13	50			C11	9	6	66.6667			C11	32	23	71.875			C11	19	14	73.6842
	C12	14	7	50			C12	32	17	53.125			C12	23	16	69.5652			C12	31	23	74.1935			C12	17	13	76.4706
	C13	40	19	47.5			C13	33	16	48.4848			C13	34	23	67.6471			C13	29	21	72.4138			C13	35	26	74.2857
	C14	39	20	51.2821			C14	27	15	55.5556			C14	38	27	71.0526			C14	17	13	76.4706			C14	19	15	78.9474
	C15	22	10	45.4545			C15	26	14	53.8462			C15	29	19	65.5172			C15	23	16	69.5652			C15	29	21	72.4138
	C16	39	20	51.2821			C16	15	9	60			C16	38	27	71.0526			C16	29	22	75.8621			C16	23	18	78.2609
	C17	26	12	46.1538			C17	24	12	50			C17	21	14	66.6667			C17	27	19	70.3704			C17	10	7	70
	C18	27	14	51.8519			C18	25	14	56			C18	18	13	72.2222			C18	13	10	76.9231			C18	24	19	79.1667
	C19	23	11	47.8261			C19	25	13	52			C19	22	15	68.1818			C19	26	19	73.0769			C19	20	16	80
	C20	12	6	50			C20	22	11	50			C20	37	25	67.5676			C20	32	23	71.875			C20	31	23	74.1935
2	C21	9	4	44.4444	47.4814	2	C21	14	7	50	52.7076	2	C21	34	23	67.6471	70.8352	2	C21	24	17	70.8333	73.8503	2	C21	26	19	73.0769	76.4798
	C22	16	8	50			C22	23	13	56.5217			C22	26	19	73.0769			C22	17	13	76.4706			C22	24	19	79.1667
	C23	37	17	45.9459			C23	35	18	51.4286			C23	16	11	68.75			C23	18	13	72.2222			C23	39	29	74.359
	C24	35	17	48.5714			C24	22	12	54.5455			C24	18	13	72.2222			C24	37	28	75.6757			C24	20	16	80
	C25	16	7	43.75			C25	39	19	48.7179			C25	18	12	66.6667			C25	30	21	70			C25	22	17	77.2727
	C26	12	6	50			C26	14	8	57.1429			C26	39	29	74.359			C26	18	14	77.7778			C26	20	16	80
	C27	39	18	46.1538			C27	35	18	51.4286			C27	23	16	69.5652			C27	38	27	71.0526			C27	39	29	74.359
	C28	27	13	48.1481			C28	20	11	55			C28	14	10	71.4286			C28	29	22	75.8621			C28	23	18	78.2609
	C29	29	13	44.8276			C29	26	13	50			C29	28	19	67.8571			C29	31	22	70.9677			C29	23	17	73.913
	C30	30	15	50			C30	27	15	55.5556			C30	12	9	75			C30	21	16	76.1905			C30	32	23	71.875
	C31	24	10	41.6667			C31	27	14	51.8519			C31	16	11	68.75			C31	32	23	71.875			C31	36	27	75
	C32	33	17	51.5152			C32	25	11	44			C32	11	8	72.7273			C32	37	28	75.6757			C32	40	31	77.5
	C33	28	13	46.4286			C33	19	10	52.6316			C33	23	16	69.5652			C33	11	8	72.7273			C33	37	28	75.6757
	C34	24	12	50			C34	23	13	56.5217			C34	31	23	74.1935			C34	22	17	77.2727			C34	48	38	79.1667
	C35	9	4	44.4444			C35	16	8	50			C35	34	23	67.6471			C35	17	12	70.5882			C35	34	25	73.5294
	C36	18	9	50			C36	25	14	56			C36	23	17	73.913			C36	26	20	76.9231			C36	34	27	79.4118
	C37	31	14	45.1613			C37	39	20	51.2821			C37	22	15	68.1818			C37	38	27	71.0526			C37	31	23	74.1935
	C38	32	17	53.125			C38	21	12	57.1429			C38	16	12	75			C38	9	7	77.7778			C38	31	25	80.6452
	C39	32	15	46.875			C39	21	11	52.381			C39	17	12	70.5882			C39	15	11	73.3333			C39	21	16	76.1905
	C40	35	17	48.5714			C40	25	13	52			C40	23	16	69.5652			C40	11	8	72.7273			C40	25	19	76
3	C41	40	19	47.5	50.7664	3	C41	17	8	47.0588	50.2319	3	C41	39	25	64.1026	67.5086	3	C41	10	7	70	72.8152	3	C41	35	26	74.2857	77.2369
	C42	28	14	50			C42	32	17	53.125			C42	27	19	70.3704			C42	37	28	75.6757			C42	35	28	80
	C43	39	19	48.7179			C43	33	16	48.4848			C43	35	23	65.7143			C43	38	27	71.0526			C43	37	28	75.6757
	C44	21	11	52.381			C44	31	16	51.6129			C44	13	9	69.2308			C44	39	29	74.359			C44	19	15	78.9474
	C45	32	15	46.875			C45	13	6	46.1538			C45	30	19	63.3333			C45	19	13	68.4211			C45	26	19	73.0769
	C46	11	6	54.5455			C46	37	20	54.0541			C46	14	10	71.4286			C46	13	10	76.9231			C46	16	13	81.25
	C47	12	6	50			C47	25	12	48			C47	26	17	65.3846			C47	27	19	70.3704			C47	20	14	70
	C48	29	15	51.7241			C48	25	13	52			C48	33	23	69.697			C48	36	27	75			C48	24	19	79.1667
	C49	23	11	47.8261			C49	20	9	45			C49	10	6	60			C49	10	7	70			C49	36	27	75
	C50	32	17	53.125			C50	19	10	52.6316			C50	30	21	70			C50	12	9	75			C50	24	19	79.1667
	C51	33	17	51.5152			C51	39	19	48.7179			C51	38	25	65.7895			C51	24	17	70.8333			C51	12	9	75
	C52	40	21	52.5			C52	39	20	51.2821			C52	23	16	69.5652			C52	39	29	74.359			C52	37	29	78.3784
	C53	16	8	50			C53	16	8	50			C53	9	6	66.6667			C53	39	28	71.7949			C53	17	13	76.4706
	C54	35	19	54.2857			C54	28	15	53.5714			C54	25	18	72			C54	21	16	76.1905			C54	35	28	80
	C55	40	19	47.5			C55	21	10	47.619			C55	31	20	64.5161			C55	23	16	69.5652			C55	39	29	74.359
	C56	13	7	53.8462			C56	32	17	53.125			C56	31	22	70.9677			C56	29	22	75.8621			C56	35	28	80
	C57	27	13	48.1481			C57	27	13	48.1481			C57	23	15	65.2174			C57	37	26	70.2703			C57	24	18	75
	C58	31	17	54.8387			C58	37	20	54.0541			C58	32	23	71.875			C58	17	13	76.4706			C58	11	9	81.8182
	C59	18	9	50			C59	14	7	50			C59	34	23	67.6471			C59	33	24	72.7273			C59	35	27	77.1429
	C60	26	13	50			C60	18	9	50			C60	12	8	66.6667			C60	21	15	71.4286			C60	10	8	80
