# Supplementary material for: Disruption of ER-mitochondria contact sites by coronavirus replication organelles sustains viral replication via NSP3 stabilization
Source: EMBO J. 2026 May 28;45(13):4379–416. doi: 10.1038/s44318-026-00816-x (PMC13323368; doi:10.1038/s44318-026-00816-x)
Supplement: Supplementary file 11 — Figure EV1 Source Data [file 44318_2026_816_MOESM11_ESM.zip › E/Figure EV1E.xls]

## Sheet: Sheet1
0 h	Cell	total	normal	normal/total			6 h	Cell	total	normal	normal/total		12 h	Cell	total	normal	normal/total			24 h	Cell	total	normal				36 h	Cell	total	normal
1	C1	15	15	1			1	C1	14	14	1		1	C1	19	19	1			1	C1	19	6	0.315789			1	C1	13	5	0.384615	0.387803
	C2	22	21	0.954545				C2	21	20	0.952381			C2	20	18	0.9				C2	24	8	0.333333				C2	19	8	0.421053
	C3	25	25	1				C3	28	25	0.892857			C3	25	23	0.92				C3	29	9	0.310345				C3	23	12	0.521739
	C4	10	10	1				C4	10	10	1			C4	17	16	0.941176				C4	10	7	0.7				C4	10	5	0.5
	C5	12	10	0.833333				C5	18	14	0.777778			C5	20	14	0.7				C5	20	12	0.6				C5	20	13	0.65
	C6	15	12	0.8				C6	23	20	0.869565			C6	25	18	0.72				C6	25	15	0.6				C6	25	13	0.52
	C7	20	19	0.95				C7	26	19	0.730769			C7	18	17	0.944444				C7	16	7	0.4375				C7	15	10	0.666667
	C8	17	14	0.823529				C8	20	15	0.75			C8	19	15	0.789474				C8	23	10	0.434783				C8	20	13	0.65
	C9	20	20	1				C9	23	20	0.869565			C9	23	18	0.782609				C9	29	12	0.413793				C9	25	12	0.48
	C10	13	12	0.923077				C10	19	18	0.947368			C10	15	10	0.666667				C10	10	7	0.7				C10	22	11	0.5
	C11	19	15	0.789474				C11	19	18	0.947368			C11	26	22	0.846154				C11	20	15	0.75				C11	23	13	0.565217
	C12	23	20	0.869565				C12	22	20	0.909091			C12	29	25	0.862069				C12	25	18	0.72				C12	26	14	0.538462
	C13	10	9	0.9				C13	19	19	1			C13	15	13	0.866667				C13	16	4	0.25				C13	21	11	0.52381
	C14	20	16	0.8				C14	19	16	0.842105			C14	20	20	1				C14	23	6	0.26087				C14	18	9	0.5
	C15	25	19	0.76				C15	23	20	0.869565			C15	25	25	1				C15	23	7	0.304348				C15	24	12	0.5
	C16	12	11	0.916667				C16	21	20	0.952381			C16	25	16	0.64				C16	29	7	0.241379				C16	16	5	0.3125
	C17	16	15	0.9375				C17	15	15	1			C17	24	12	0.5				C17	18	8	0.444444				C17	23	6	0.26087
	C18	24	18	0.75				C18	20	15	0.75			C18	29	15	0.517241				C18	24	7	0.291667				C18	29	7	0.241379
	C19	14	11	0.785714				C19	20	17	0.85			C19	27	19	0.703704				C19	21	5	0.238095				C19	21	9	0.428571
2	C20	21	18	0.857143			2	C20	16	14	0.875		2	C20	19	15	0.789474			2	C20	22	7	0.318182			2	C20	27	4	0.148148
	C21	28	21	0.75				C21	19	18	0.947368			C21	23	18	0.782609				C21	25	7	0.28				C21	29	4	0.137931
	C22	10	9	0.9				C22	12	11	0.916667			C22	27	22	0.814815				C22	12	6	0.5				C22	38	22	0.578947
	C23	20	15	0.75				C23	14	10	0.714286			C23	20	14	0.7				C23	18	10	0.555556				C23	23	9	0.391304
	C24	25	20	0.8				C24	18	16	0.888889			C24	25	18	0.72				C24	24	11	0.458333				C24	29	11	0.37931
	C25	16	15	0.9375				C25	15	15	1			C25	28	25	0.892857				C25	18	9	0.5				C25	34	20	0.588235
	C26	23	19	0.826087				C26	18	15	0.833333			C26	21	17	0.809524				C26	23	13	0.565217				C26	22	8	0.363636
	C27	29	23	0.793103				C27	27	22	0.814815			C27	24	20	0.833333				C27	26	14	0.538462				C27	25	9	0.36
	C28	19	16	0.842105				C28	29	25	0.862069			C28	32	28	0.875				C28	10	5	0.5				C28	28	6	0.214286
	C29	7	7	1				C29	21	15	0.714286			C29	26	22	0.846154				C29	20	13	0.65				C29	24	6	0.25
	C30	26	22	0.846154				C30	24	14	0.583333			C30	29	25	0.862069				C30	25	15	0.6				C30	29	8	0.275862
	C31	10	8	0.8				C31	35	30	0.857143			C31	25	25	1				C31	16	4	0.25				C31	31	14	0.451613
	C32	20	18	0.9				C32	25	22	0.88			C32	21	15	0.714286				C32	23	6	0.26087				C32	20	6	0.3
	C33	30	26	0.866667				C33	30	28	0.933333			C33	28	20	0.714286				C33	29	7	0.241379				C33	25	5	0.2
	C34	18	17	0.944444				C34	27	22	0.814815			C34	22	16	0.727273				C34	20	3	0.15				C34	16	6	0.375
	C35	21	17	0.809524				C35	17	13	0.764706			C35	23	20	0.869565				C35	27	4	0.148148				C35	20	13	0.65
	C36	24	19	0.791667				C36	20	14	0.7			C36	26	23	0.884615				C36	29	4	0.137931				C36	25	16	0.64
	C37	19	17	0.894737				C37	22	19	0.863636			C37	18	17	0.944444				C37	15	2	0.133333				C37	18	11	0.611111
	C38	23	20	0.869565				C38	19	14	0.736842			C38	20	18	0.9				C38	20	5	0.25				C38	23	6	0.26087
	C39	26	24	0.923077				C39	22	20	0.909091			C39	30	27	0.9				C39	25	5	0.2				C39	29	7	0.241379
3	C40	14	10	0.714286			3	C40	18	16	0.888889		3	C40	19	14	0.736842			3	C40	12	9	0.75			3	C40	35	10	0.285714
	C41	21	17	0.809524				C41	21	20	0.952381			C41	23	21	0.913043				C41	16	11	0.6875				C41	22	8	0.363636
	C42	28	18	0.642857				C42	24	20	0.833333			C42	26	24	0.923077				C42	24	19	0.791667				C42	25	9	0.36
	C43	20	19	0.95				C43	31	21	0.677419			C43	15	14	0.933333				C43	18	10	0.555556				C43	30	12	0.4
	C44	21	17	0.809524				C44	22	20	0.909091			C44	19	15	0.789474				C44	23	13	0.565217				C44	22	7	0.318182
	C45	22	21	0.954545				C45	25	23	0.92			C45	23	18	0.782609				C45	26	14	0.538462				C45	25	7	0.28
	C46	21	19	0.904762				C46	26	24	0.923077			C46	32	29	0.90625				C46	15	8	0.533333				C46	16	4	0.25
	C47	13	10	0.769231				C47	30	23	0.766667			C47	15	15	1				C47	21	10	0.47619				C47	19	10	0.526316
	C48	31	25	0.806452				C48	24	21	0.875			C48	7	7	1				C48	15	10	0.666667				C48	21	11	0.52381
	C49	32	28	0.875				C49	27	25	0.925926			C49	31	29	0.935484				C49	32	20	0.625				C49	32	10	0.3125
	C50	12	12	1				C50	15	15	1			C50	15	10	0.666667				C50	10	2	0.2				C50	27	5	0.185185
	C51	15	13	0.866667				C51	18	17	0.944444			C51	11	10	0.909091				C51	19	6	0.315789				C51	10	2	0.2
	C52	16	14	0.875				C52	8	5	0.625			C52	14	12	0.857143				C52	21	4	0.190476				C52	13	7	0.538462
	C53	10	10	1				C53	9	9	1			C53	21	19	0.904762				C53	22	10	0.454545				C53	17	5	0.294118
	C54	22	19	0.863636				C54	10	10	1			C54	27	25	0.925926				C54	18	9	0.5				C54	16	10	0.625
	C55	11	11	1				C55	23	21	0.913043			C55	29	27	0.931034				C55	20	5	0.25				C55	27	6	0.222222
	C56	19	17	0.894737				C56	27	25	0.925926			C56	14	12	0.857143				C56	24	7	0.291667				C56	21	3	0.142857
	C57	18	17	0.944444				C57	28	24	0.857143			C57	12	11	0.916667				C57	26	19	0.730769				C57	20	2	0.1
	C58	29	24	0.827586				C58	30	26	0.866667			C58	31	27	0.870968				C58	21	4	0.190476				C58	15	3	0.2
	C59	8	8	1				C59	21	19	0.904762			C59	25	19	0.76				C59	19	6	0.315789				C59	26	8	0.307692
	C60	23	19	0.826087				C60	24	17	0.708333			C60	16	14	0.875				C60	21	10	0.47619				C60	16	4	0.25
