# Supplementary material for: Disruption of ER-mitochondria contact sites by coronavirus replication organelles sustains viral replication via NSP3 stabilization
Source: EMBO J. 2026 May 28;45(13):4379–416. doi: 10.1038/s44318-026-00816-x (PMC13323368; doi:10.1038/s44318-026-00816-x)
Supplement: Supplementary file 12 — Figure EV2 Source Data [file 44318_2026_816_MOESM12_ESM.zip]

Archive with 30 entries (22 files):
- A/
- A/Figure S2A-MHV 0H.tif
- A/Figure S2A-MHV 2H.tif
- A/Figure S2A-MHV 4H.tif
- A/Figure S2A-MHV-20H.tif
- A/Figure S2A-MHV-4H-1.tif
- A/Figure S2A-MHV-4H-2.tif
- A/Figure S2A-MHV-8H.tif
- B/
- B/Figure EV2B-MHV 024820 DMV.pzfx
- C/
- C/Figure EV2C.pzfx
- C/Figure EV2C.xls
- D/
- D/Figure EV2D MHV Normal mito 024820.pzfx
- D/Figure EV2D Normal mito.xls
- E/
- E/SARA-CoV-2-0H.tif
- E/SARA-CoV-2-24H.tif
- E/SARA-CoV-2-2H.tif
- E/SARA-CoV-2-6H.tif
- E/SARA-CoV-2-8H.tif
- F/
- F/Figure EV2F SARS-CoV-2 DMV.pzfx
- G/
- G/Figure EV2G ERMCSs.pzfx
- G/Figure EV2G.xls
- H/
- H/Figure EV2H  Normal mito.xls
- H/Figure EV2H SARS-CoV-2 mito 026824.pzfx
