# Supplementary material for: Disruption of ER-mitochondria contact sites by coronavirus replication organelles sustains viral replication via NSP3 stabilization
Source: EMBO J. 2026 May 28;45(13):4379–416. doi: 10.1038/s44318-026-00816-x (PMC13323368; doi:10.1038/s44318-026-00816-x)
Supplement: Supplementary file 12 — Figure EV2 Source Data [file 44318_2026_816_MOESM12_ESM.zip › C/Figure EV2C.xls]

## Sheet: Sheet1
	0 h			NO ER contact%			2 h			NO ER contact%			4 h			NO ER contact%			8 h			NO ER contact%			20 h			NO ER contact%
1	C1	20	14	70	63.9791	1	C1	14	6	42.8571	55.2863	1	C1	21	18	85.7143	70.1403	1	C1	16	8	50	71.0534	1	C1	13	10	76.9231	72.322
	C2	14	8	57.1429			C2	24	15	62.5			C2	29	19	65.5172			C2	28	22	78.5714			C2	20	16	80
	C3	25	15	60			C3	28	16	57.1429			C3	19	10	52.6316			C3	20	16	80			C3	21	12	57.1429
	C4	24	17	70.8333			C4	23	13	56.5217			C4	25	18	72			C4	21	17	80.9524			C4	22	17	77.2727
	C5	21	12	57.1429			C5	16	10	62.5			C5	17	10	58.8235			C5	12	9	75			C5	10	7	70
	C6	29	20	68.9655			C6	18	10	55.5556			C6	17	14	82.3529			C6	27	20	74.0741			C6	28	21	75
	C7	31	21	67.7419			C7	30	12	40			C7	10	8	80			C7	20	12	60			C7	18	10	55.5556
	C8	22	14	63.6364			C8	11	6	54.5455			C8	21	15	71.4286			C8	10	8	80			C8	24	17	70.8333
	C9	28	18	64.2857			C9	24	14	58.3333			C9	12	8	66.6667			C9	16	12	75			C9	11	8	72.7273
	C10	9	5	55.5556			C10	21	12	57.1429			C10	10	8	80			C10	35	25	71.4286			C10	13	9	69.2308
	C11	23	14	60.8696			C11	11	6	54.5455			C11	23	14	60.8696			C11	11	7	63.6364			C11	32	24	75
	C12	28	19	67.8571			C12	24	13	54.1667			C12	24	17	70.8333			C12	12	8	66.6667			C12	30	27	90
	C13	13	9	69.2308			C13	14	8	57.1429			C13	25	16	64			C13	8	5	62.5			C13	15	11	73.3333
	C14	20	13	65			C14	21	11	52.381			C14	10	7	70			C14	12	9	75			C14	21	14	66.6667
	C15	37	24	64.8649			C15	25	15	60			C15	16	11	68.75			C15	15	11	73.3333			C15	8	6	75
	C16	27	17	62.963			C16	26	14	53.8462			C16	13	9	69.2308			C16	11	9	81.8182			C16	23	16	69.5652
	C17	7	4	57.1429			C17	13	7	53.8462			C17	14	11	78.5714			C17	26	20	76.9231			C17	14	10	71.4286
	C18	21	13	61.9048			C18	28	16	57.1429			C18	15	10	66.6667			C18	27	16	59.2593			C18	10	8	80
	C19	15	11	73.3333			C19	20	12	60			C19	16	11	68.75			C19	8	6	75			C19	23	18	78.2609
	C20	18	11	61.1111			C20	27	15	55.5556			C20	20	14	70			C20	21	13	61.9048			C20	24	15	62.5
2	C21	27	18	66.6667	59.6249	2	C21	37	25	67.5676	62.4518	2	C21	28	20	71.4286	70.8704	2	C21	30	25	83.3333	78.8967	2	C21	31	25	80.6452	72.96
	C22	21	12	57.1429			C22	30	19	63.3333			C22	22	16	72.7273			C22	20	15	75			C22	15	11	73.3333
	C23	23	10	43.4783			C23	22	14	63.6364			C23	14	11	78.5714			C23	11	9	81.8182			C23	17	12	70.5882
	C24	22	14	63.6364			C24	23	14	60.8696			C24	17	13	76.4706			C24	29	22	75.8621			C24	28	20	71.4286
	C25	10	5	50			C25	9	5	55.5556			C25	22	15	68.1818			C25	33	21	63.6364			C25	19	14	73.6842
	C26	25	16	64			C26	26	17	65.3846			C26	13	9	69.2308			C26	25	21	84			C26	20	15	75
	C27	13	8	61.5385			C27	39	27	69.2308			C27	21	16	76.1905			C27	17	14	82.3529			C27	23	15	65.2174
	C28	10	6	60			C28	25	15	60			C28	11	8	72.7273			C28	19	15	78.9474			C28	27	20	74.0741
	C29	13	9	69.2308			C29	14	8	57.1429			C29	22	16	72.7273			C29	21	18	85.7143			C29	11	9	81.8182
	C30	21	12	57.1429			C30	28	18	64.2857			C30	35	27	77.1429			C30	25	22	88			C30	26	19	73.0769
	C31	8	5	62.5			C31	32	20	62.5			C31	28	21	75			C31	25	21	84			C31	20	14	70
	C32	26	15	57.6923			C32	25	16	64			C32	33	24	72.7273			C32	10	8	80			C32	11	8	72.7273
	C33	11	7	63.6364			C33	12	7	58.3333			C33	14	8	57.1429			C33	24	18	75			C33	26	20	76.9231
	C34	30	17	56.6667			C34	29	18	62.069			C34	31	21	67.7419			C34	29	23	79.3103			C34	21	15	71.4286
	C35	20	12	60			C35	10	6	60			C35	28	19	67.8571			C35	16	11	68.75			C35	28	18	64.2857
	C36	24	13	54.1667			C36	22	14	63.6364			C36	12	8	66.6667			C36	23	18	78.2609			C36	25	18	72
	C37	20	12	60			C37	25	15	60			C37	30	21	70			C37	25	20	80			C37	12	9	75
	C38	24	14	58.3333			C38	16	10	62.5			C38	14	9	64.2857			C38	12	9	75			C38	29	21	72.4138
	C39	15	10	66.6667			C39	34	22	64.7059			C39	17	12	70.5882			C39	15	12	80			C39	30	22	73.3333
	C40	20	12	60			C40	28	18	64.2857			C40	20	14	70			C40	19	15	78.9474			C40	18	13	72.2222
3	C41	33	15	45.4545	60.7568	3	C41	35	25	71.4286	63.9651	3	C41	22	14	63.6364	70.5959	3	C41	21	15	71.4286	75.1607	3	C41	25	19	76	69.1085
	C42	22	14	63.6364			C42	25	17	68			C42	26	19	73.0769			C42	27	22	81.4815			C42	13	9	69.2308
	C43	20	16	80			C43	30	21	70			C43	27	20	74.0741			C43	15	12	80			C43	22	16	72.7273
	C44	12	6	50			C44	10	6	60			C44	22	15	68.1818			C44	11	8	72.7273			C44	23	15	65.2174
	C45	24	15	62.5			C45	24	12	50			C45	17	12	70.5882			C45	15	10	66.6667			C45	32	24	75
	C46	19	13	68.4211			C46	25	16	64			C46	26	17	65.3846			C46	15	12	80			C46	29	20	68.9655
	C47	24	14	58.3333			C47	22	14	63.6364			C47	11	8	72.7273			C47	19	14	73.6842			C47	16	10	62.5
	C48	14	8	57.1429			C48	29	18	62.069			C48	28	19	67.8571			C48	16	14	87.5			C48	10	7	70
	C49	11	5	45.4545			C49	19	13	68.4211			C49	9	7	77.7778			C49	18	14	77.7778			C49	22	16	72.7273
	C50	21	14	66.6667			C50	32	20	62.5			C50	24	17	70.8333			C50	23	18	78.2609			C50	14	9	64.2857
	C51	15	10	66.6667			C51	31	22	70.9677			C51	18	15	83.3333			C51	16	12	75			C51	28	18	64.2857
	C52	31	17	54.8387			C52	28	19	67.8571			C52	29	20	68.9655			C52	32	22	68.75			C52	24	17	70.8333
	C53	28	16	57.1429			C53	13	9	69.2308			C53	15	10	66.6667			C53	16	14	87.5			C53	10	7	70
	C54	13	8	61.5385			C54	21	13	61.9048			C54	14	10	71.4286			C54	25	18	72			C54	22	15	68.1818
	C55	33	22	66.6667			C55	18	12	66.6667			C55	15	11	73.3333			C55	17	11	64.7059			C55	17	12	70.5882
	C56	27	16	59.2593			C56	26	17	65.3846			C56	13	9	69.2308			C56	31	23	74.1935			C56	25	17	68
	C57	22	14	63.6364			C57	27	16	59.2593			C57	26	18	69.2308			C57	13	8	61.5385			C57	20	15	75
	C58	30	22	73.3333			C58	21	13	61.9048			C58	19	14	73.6842			C58	20	17	85			C58	28	19	67.8571
	C59	15	8	53.3333			C59	32	20	62.5			C59	16	11	68.75			C59	28	21	75			C59	26	18	69.2308
	C60	18	11	61.1111			C60	28	15	53.5714			C60	19	12	63.1579			C60	10	7	70			C60	39	24	61.5385
