# Supplementary material for: Disruption of ER-mitochondria contact sites by coronavirus replication organelles sustains viral replication via NSP3 stabilization
Source: EMBO J. 2026 May 28;45(13):4379–416. doi: 10.1038/s44318-026-00816-x (PMC13323368; doi:10.1038/s44318-026-00816-x)
Supplement: Supplementary file 12 — Figure EV2 Source Data [file 44318_2026_816_MOESM12_ESM.zip › D/Figure EV2D Normal mito.xls]

## Sheet: Sheet1
0 hpi	Cell	total	normal	normal/total				2 hpi	Cell	total	normal	normal/total		4 hpi	Cell	total	normal	normal/total		8 hpi	Cell	total	normal	normal/total		20 hpi	Cell	total	normal	normal/total
	C1	21	18	0.857143					C1	16	12	0.75			C1	23	20	0.869565			C1	14	5	0.357143			C1	22	0	0
	C2	10	10	1					C2	21	17	0.809524			C2	16	12	0.75			C2	18	6	0.333333			C2	25	0	0
	C3	18	17	0.944444					C3	22	22	1			C3	19	15	0.789474			C3	16	9	0.5625			C3	23	0	0
	C4	25	25	1					C4	17	16	0.941176			C4	25	20	0.8			C4	24	10	0.416667			C4	15	1	0.0666667
	C5	27	23	0.851852					C5	22	20	0.909091			C5	21	17	0.809524			C5	25	11	0.44			C5	18	2	0.111111
	C6	16	16	1					C6	27	25	0.925926			C6	28	19	0.678571			C6	12	7	0.583333			C6	21	3	0.142857
	C7	14	13	0.928571					C7	13	12	0.923077			C7	33	30	0.909091			C7	21	4	0.190476			C7	24	0	0
	C8	13	9	0.692308					C8	21	20	0.952381			C8	30	22	0.733333			C8	21	7	0.333333			C8	16	0	0
	C9	26	19	0.730769					C9	25	22	0.88			C9	11	11	1			C9	30	7	0.233333			C9	30	0	0
	C10	24	22	0.916667					C10	11	7	0.636364			C10	16	16	1			C10	16	2	0.125			C10	28	7	0.25
	C11	18	16	0.888889					C11	19	16	0.842105			C11	21	19	0.904762			C11	19	1	0.0526316			C11	22	4	0.181818
	C12	23	21	0.913043					C12	19	17	0.894737			C12	16	15	0.9375			C12	15	2	0.133333			C12	26	4	0.153846
	C13	12	11	0.916667					C13	17	14	0.823529			C13	25	22	0.88			C13	18	8	0.444444			C13	24	1	0.0416667
	C14	16	15	0.9375					C14	16	13	0.8125			C14	29	26	0.896552			C14	17	7	0.411765			C14	15	1	0.0666667
	C15	28	27	0.964286					C15	22	18	0.818182			C15	30	21	0.7			C15	15	2	0.133333			C15	13	3	0.230769
	C16	24	19	0.791667					C16	20	15	0.75			C16	32	28	0.875			C16	17	7	0.411765			C16	24	3	0.125
	C17	22	21	0.954545					C17	22	18	0.818182			C17	18	16	0.888889			C17	22	10	0.454545			C17	25	1	0.04
	C18	19	16	0.842105					C18	16	11	0.6875			C18	21	18	0.857143			C18	15	12	0.8			C18	21	3	0.142857
	C19	25	24	0.96					C19	17	14	0.823529			C19	27	21	0.777778			C19	25	10	0.4			C19	25	5	0.2
	C20	18	17	0.944444					C20	16	13	0.8125			C20	19	14	0.736842			C20	24	12	0.5			C20	20	2	0.1
	C21	21	19	0.904762					C21	19	18	0.947368			C21	24	20	0.833333			C21	12	3	0.25			C21	14	2	0.142857
	C22	14	12	0.857143					C22	21	20	0.952381			C22	29	25	0.862069			C22	28	3	0.107143			C22	19	3	0.157895
	C23	26	24	0.923077					C23	23	22	0.956522			C23	20	18	0.9			C23	24	7	0.291667			C23	17	2	0.117647
	C24	28	25	0.892857					C24	14	13	0.928571			C24	19	16	0.842105			C24	23	6	0.26087			C24	11	3	0.272727
	C25	26	25	0.961538					C25	14	12	0.857143			C25	20	16	0.8			C25	17	2	0.117647			C25	16	1	0.0625
	C26	25	25	1					C26	25	22	0.88			C26	33	23	0.69697			C26	28	3	0.107143			C26	21	4	0.190476
	C27	19	17	0.894737					C27	16	13	0.8125			C27	19	17	0.894737			C27	32	0	0			C27	24	8	0.333333
	C28	32	22	0.6875					C28	31	26	0.83871			C28	17	15	0.882353			C28	27	5	0.185185			C28	28	0	0
	C29	26	17	0.653846					C29	17	15	0.882353			C29	21	17	0.809524			C29	25	10	0.4			C29	21	0	0
	C30	27	26	0.962963					C30	22	18	0.818182			C30	26	24	0.923077			C30	31	9	0.290323			C30	19	0	0
	C31	11	10	0.909091					C31	20	18	0.9			C31	29	25	0.862069			C31	24	0	0			C31	15	0	0
	C32	25	19	0.76					C32	19	17	0.894737			C32	25	20	0.8			C32	22	0	0			C32	16	0	0
	C33	22	19	0.863636					C33	18	16	0.888889			C33	30	25	0.833333			C33	22	0	0			C33	19	0	0
	C34	18	16	0.888889					C34	17	15	0.882353			C34	26	22	0.846154			C34	18	0	0			C34	19	0	0
	C35	25	22	0.88					C35	19	16	0.842105			C35	21	17	0.809524			C35	20	0	0			C35	15	0	0
	C36	21	17	0.809524					C36	15	13	0.866667			C36	25	21	0.84			C36	16	1	0.0625			C36	21	5	0.238095
