# Supplementary material for: Disruption of ER-mitochondria contact sites by coronavirus replication organelles sustains viral replication via NSP3 stabilization
Source: EMBO J. 2026 May 28;45(13):4379–416. doi: 10.1038/s44318-026-00816-x (PMC13323368; doi:10.1038/s44318-026-00816-x)
Supplement: Supplementary file 12 — Figure EV2 Source Data [file 44318_2026_816_MOESM12_ESM.zip › G/Figure EV2G.xls]

## Sheet: Sheet1
	0 h			NO ER contact%			2 h			NO ER contact%			6 h			NO ER contact%			8 h			NO ER contact%			24 h			NO ER contact%
1	C1	18	10	55.5556	55.1914	1	C1	16	9	56.25	55.7822	1	C1	15	8	53.3333	66.8602	1	C1	14	12	85.7143	81.56	1	C1	20	18	90	81.3491
	C2	22	12	54.5455			C2	22	11	50			C2	18	12	66.6667			C2	29	23	79.3103			C2	14	11	78.5714
	C3	30	16	53.3333			C3	24	14	58.3333			C3	16	12	75			C3	20	16	80			C3	28	21	75
	C4	25	14	56			C4	14	8	57.1429			C4	21	10	47.619			C4	16	12	75			C4	25	22	88
	C5	24	14	58.3333			C5	18	10	55.5556			C5	27	21	77.7778			C5	24	21	87.5			C5	36	30	83.3333
	C6	20	11	55			C6	21	12	57.1429			C6	24	16	66.6667			C6	27	22	81.4815			C6	29	23	79.3103
	C7	17	9	52.9412			C7	14	8	57.1429			C7	27	24	88.8889			C7	16	12	75			C7	14	12	85.7143
	C8	25	15	60			C8	23	13	56.5217			C8	20	13	65			C8	33	30	90.9091			C8	22	17	77.2727
	C9	33	18	54.5455			C9	22	12	54.5455			C9	16	9	56.25			C9	22	16	72.7273			C9	15	13	86.6667
	C10	24	13	54.1667			C10	15	9	60			C10	23	15	65.2174			C10	25	21	84			C10	27	21	77.7778
	C11	14	8	57.1429			C11	18	10	55.5556			C11	33	24	72.7273			C11	27	21	77.7778			C11	25	20	80
	C12	26	14	53.8462			C12	20	11	55			C12	26	17	65.3846			C12	28	24	85.7143			C12	20	17	85
	C13	18	10	55.5556			C13	17	9	52.9412			C13	26	18	69.2308			C13	14	12	85.7143			C13	14	11	78.5714
	C14	21	12	57.1429			C14	24	13	54.1667			C14	22	18	81.8182			C14	20	15	75			C14	30	25	83.3333
	C15	16	9	56.25			C15	13	7	53.8462			C15	28	18	64.2857			C15	30	26	86.6667			C15	11	9	81.8182
	C16	23	12	52.1739			C16	33	18	54.5455			C16	25	17	68			C16	26	21	80.7692			C16	13	11	84.6154
	C17	16	8	50			C17	30	16	53.3333			C17	10	7	70			C17	26	20	76.9231			C17	28	21	75
	C18	18	10	55.5556			C18	9	5	55.5556			C18	28	19	67.8571			C18	14	12	85.7143			C18	14	12	85.7143
	C19	26	14	53.8462			C19	10	6	60			C19	17	8	47.0588			C19	24	21	87.5			C19	26	22	84.6154
	C20	19	11	57.8947			C20	31	18	58.0645			C20	19	13	68.4211			C20	27	21	77.7778			C20	21	14	66.6667
2	C21	17	8	47.0588	49.9922	2	C21	18	10	55.5556	55.4917	2	C21	16	11	68.75	65.6157	2	C21	30	25	83.3333	79.9515	2	C21	33	30	90.9091	80.7426
	C22	22	11	50			C22	24	13	54.1667			C22	12	7	58.3333			C22	30	23	76.6667			C22	18	14	77.7778
	C23	11	5	45.4545			C23	33	18	54.5455			C23	36	30	83.3333			C23	22	20	90.9091			C23	9	7	77.7778
	C24	26	13	50			C24	13	7	53.8462			C24	11	6	54.5455			C24	23	18	78.2609			C24	18	15	83.3333
	C25	15	8	53.3333			C25	14	8	57.1429			C25	30	25	83.3333			C25	18	14	77.7778			C25	26	20	76.9231
	C26	24	12	50			C26	21	12	57.1429			C26	26	17	65.3846			C26	13	11	84.6154			C26	28	22	78.5714
	C27	30	18	60			C27	16	9	56.25			C27	14	10	71.4286			C27	13	9	69.2308			C27	16	12	75
	C28	29	14	48.2759			C28	28	15	53.5714			C28	20	11	55			C28	20	17	85			C28	22	18	81.8182
	C29	14	7	50			C29	24	14	58.3333			C29	25	15	60			C29	28	22	78.5714			C29	25	20	80
	C30	20	10	50			C30	23	13	56.5217			C30	14	9	64.2857			C30	14	11	78.5714			C30	25	19	76
	C31	21	9	42.8571			C31	18	10	55.5556			C31	15	12	80			C31	16	12	75			C31	15	12	80
	C32	25	13	52			C32	31	17	54.8387			C32	23	15	65.2174			C32	25	21	84			C32	29	24	82.7586
	C33	26	13	50			C33	26	14	53.8462			C33	11	5	45.4545			C33	30	25	83.3333			C33	28	24	85.7143
	C34	21	10	47.619			C34	20	11	55			C34	25	16	64			C34	29	23	79.3103			C34	16	12	75
	C35	18	10	55.5556			C35	17	9	52.9412			C35	17	11	64.7059			C35	15	11	73.3333			C35	21	18	85.7143
	C36	27	13	48.1481			C36	18	10	55.5556			C36	24	16	66.6667			C36	11	9	81.8182			C36	26	21	80.7692
	C37	18	9	50			C37	15	9	60			C37	9	8	88.8889			C37	20	16	80			C37	20	15	75
	C38	23	12	52.1739			C38	11	6	54.5455			C38	12	8	66.6667			C38	24	19	79.1667			C38	21	17	80.9524
	C39	22	11	50			C39	15	8	53.3333			C39	26	10	38.4615			C39	17	14	82.3529			C39	24	21	87.5
	C40	19	9	47.3684			C40	21	12	57.1429			C40	28	19	67.8571			C40	18	14	77.7778			C40	36	30	83.3333
3	C41	20	11	55	53.4528	3	C41	34	20	58.8235	57.4565	3	C41	18	11	61.1111	62.5947	3	C41	28	21	75	77.9045	3	C41	12	9	75	78.1607
	C42	16	8	50			C42	23	13	56.5217			C42	24	15	62.5			C42	27	20	74.0741			C42	25	20	80
	C43	23	12	52.1739			C43	12	7	58.3333			C43	36	21	58.3333			C43	11	9	81.8182			C43	16	12	75
	C44	13	7	53.8462			C44	26	15	57.6923			C44	11	7	63.6364			C44	22	16	72.7273			C44	22	17	77.2727
	C45	27	14	51.8519			C45	7	4	57.1429			C45	33	11	33.3333			C45	14	10	71.4286			C45	15	12	80
	C46	22	12	54.5455			C46	14	8	57.1429			C46	27	17	62.963			C46	25	21	84			C46	16	13	81.25
	C47	25	13	52			C47	32	18	56.25			C47	20	12	60			C47	36	30	83.3333			C47	35	25	71.4286
	C48	24	12	50			C48	21	12	57.1429			C48	16	10	62.5			C48	14	11	78.5714			C48	12	9	75
	C49	22	12	54.5455			C49	11	6	54.5455			C49	11	7	63.6364			C49	27	21	77.7778			C49	21	18	85.7143
	C50	17	9	52.9412			C50	25	14	56			C50	26	20	76.9231			C50	16	12	75			C50	13	10	76.9231
	C51	28	15	53.5714			C51	18	10	55.5556			C51	14	9	64.2857			C51	21	18	85.7143			C51	9	7	77.7778
	C52	26	13	50			C52	24	14	58.3333			C52	21	13	61.9048			C52	30	23	76.6667			C52	29	23	79.3103
	C53	24	13	54.1667			C53	26	14	53.8462			C53	16	9	56.25			C53	20	14	70			C53	22	18	81.8182
	C54	15	8	53.3333			C54	10	6	60			C54	14	9	64.2857			C54	21	17	80.9524			C54	32	24	75
	C55	21	11	52.381			C55	18	10	55.5556			C55	9	7	77.7778			C55	16	12	75			C55	15	11	73.3333
	C56	18	10	55.5556			C56	27	16	59.2593			C56	20	13	65			C56	26	21	80.7692			C56	21	17	80.9524
	C57	13	7	53.8462			C57	20	12	60			C57	26	14	53.8462			C57	13	10	76.9231			C57	26	20	76.9231
	C58	18	9	50			C58	22	13	59.0909			C58	23	15	65.2174			C58	25	20	80			C58	27	22	81.4815
	C59	19	10	52.6316			C59	10	6	60			C59	17	11	64.7059			C59	24	18	75			C59	16	13	81.25
	C60	21	14	66.6667			C60	19	11	57.8947			C60	19	14	73.6842			C60	18	15	83.3333			C60	27	21	77.7778
