# Supplementary material for: Disruption of ER-mitochondria contact sites by coronavirus replication organelles sustains viral replication via NSP3 stabilization
Source: EMBO J. 2026 May 28;45(13):4379–416. doi: 10.1038/s44318-026-00816-x (PMC13323368; doi:10.1038/s44318-026-00816-x)
Supplement: Supplementary file 12 — Figure EV2 Source Data [file 44318_2026_816_MOESM12_ESM.zip › H/Figure EV2H Normal mito.xls]

## Sheet: Sheet1
0 hpi	Cell	total	normal	normal/total		2 hpi	Cell	total	normal	normal/total		6 hpi	Cell	total	normal	normal/total		8 hpi	Cell	total	normal	normal/total		24 hpi	Cell	total	normal	normal/total
	C1	19	19	1			C1	22	20	0.909091			C1	32	28	0.875			C1	18	8	0.444444			C1	20	6	0.3
	C2	23	23	1			C2	25	21	0.84			C2	23	20	0.869565			C2	12	3	0.25			C2	18	6	0.333333
	C3	27	25	0.925926			C3	21	17	0.809524			C3	28	22	0.785714			C3	25	4	0.16			C3	22	7	0.318182
	C4	18	18	1			C4	31	28	0.903226			C4	20	20	1			C4	24	10	0.416667			C4	19	3	0.157895
	C5	18	17	0.944444			C5	33	27	0.818182			C5	25	20	0.8			C5	20	3	0.15			C5	21	5	0.238095
	C6	27	27	1			C6	17	15	0.882353			C6	31	27	0.870968			C6	13	3	0.230769			C6	23	3	0.130435
	C7	23	20	0.869565			C7	19	17	0.894737			C7	25	21	0.84			C7	15	4	0.266667			C7	17	4	0.235294
	C8	17	15	0.882353			C8	20	20	1			C8	33	28	0.848485			C8	13	3	0.230769			C8	20	8	0.4
	C9	22	17	0.772727			C9	15	13	0.866667			C9	19	16	0.842105			C9	16	3	0.1875			C9	22	9	0.409091
	C10	17	16	0.941176			C10	27	24	0.888889			C10	20	17	0.85			C10	22	4	0.181818			C10	19	7	0.368421
	C11	17	17	1			C11	21	18	0.857143			C11	21	16	0.761905			C11	15	5	0.333333			C11	21	4	0.190476
	C12	21	20	0.952381			C12	28	22	0.785714			C12	18	17	0.944444			C12	21	6	0.285714			C12	24	4	0.166667
	C13	11	10	0.909091			C13	34	30	0.882353			C13	30	25	0.833333			C13	13	5	0.384615			C13	18	4	0.222222
	C14	11	10	0.909091			C14	19	15	0.789474			C14	26	22	0.846154			C14	24	7	0.291667			C14	20	6	0.3
	C15	17	15	0.882353			C15	20	17	0.85			C15	28	25	0.892857			C15	25	7	0.28			C15	22	3	0.136364
	C16	14	12	0.857143			C16	15	14	0.933333			C16	15	15	1			C16	27	8	0.296296			C16	19	6	0.315789
	C17	21	13	0.619048			C17	22	20	0.909091			C17	19	15	0.789474			C17	15	10	0.666667			C17	21	6	0.285714
	C18	15	14	0.933333			C18	26	22	0.846154			C18	30	25	0.833333			C18	18	5	0.277778			C18	23	3	0.130435
	C19	12	11	0.916667			C19	28	26	0.928571			C19	26	20	0.769231			C19	13	6	0.461538			C19	18	5	0.277778
	C20	27	22	0.814815			C20	30	25	0.833333			C20	20	17	0.85			C20	19	4	0.210526			C20	20	6	0.3
	C21	18	14	0.777778			C21	31	25	0.806452			C21	22	18	0.818182			C21	13	4	0.307692			C21	22	6	0.272727
	C22	20	19	0.95			C22	35	30	0.857143			C22	32	22	0.6875			C22	25	5	0.2			C22	19	3	0.157895
	C23	12	11	0.916667			C23	33	31	0.939394			C23	31	27	0.870968			C23	19	5	0.263158			C23	21	2	0.0952381
	C24	17	14	0.823529			C24	19	17	0.894737			C24	19	15	0.789474			C24	21	6	0.285714			C24	24	3	0.125
	C25	20	16	0.8			C25	20	15	0.75			C25	22	20	0.909091			C25	14	6	0.428571			C25	18	1	0.0555556
	C26	14	14	1			C26	31	27	0.870968			C26	28	25	0.892857			C26	26	5	0.192308			C26	20	4	0.2
	C27	21	16	0.761905			C27	34	30	0.882353			C27	30	21	0.7			C27	13	6	0.461538			C27	22	8	0.363636
	C28	16	16	1			C28	21	21	1			C28	31	28	0.903226			C28	15	5	0.333333			C28	19	6	0.315789
	C29	18	16	0.888889			C29	22	18	0.818182			C29	20	18	0.9			C29	27	6	0.222222			C29	21	4	0.190476
	C30	16	13	0.8125			C30	18	15	0.833333			C30	16	14	0.875			C30	12	5	0.416667			C30	23	6	0.26087
	C31	29	19	0.655172			C31	27	22	0.814815			C31	14	13	0.928571			C31	20	4	0.2			C31	18	7	0.388889
	C32	19	16	0.842105			C32	32	30	0.9375			C32	19	17	0.894737			C32	29	4	0.137931			C32	20	7	0.35
	C33	14	12	0.857143			C33	36	27	0.75			C33	20	19	0.95			C33	25	5	0.2			C33	22	8	0.363636
	C34	24	22	0.916667			C34	15	15	1			C34	35	30	0.857143			C34	21	6	0.285714			C34	19	5	0.263158
	C35	13	13	1			C35	19	17	0.894737			C35	26	20	0.769231			C35	24	6	0.25			C35	21	3	0.142857
	C36	16	15	0.9375			C36	25	22	0.88			C36	28	25	0.892857			C36	29	8	0.275862			C36	24	6	0.25
