# Supplementary material for: Disruption of ER-mitochondria contact sites by coronavirus replication organelles sustains viral replication via NSP3 stabilization
Source: EMBO J. 2026 May 28;45(13):4379–416. doi: 10.1038/s44318-026-00816-x (PMC13323368; doi:10.1038/s44318-026-00816-x)
Supplement: Supplementary file 13 — Figure EV3 Source Data [file 44318_2026_816_MOESM13_ESM.zip]

Archive with 30 entries (20 files):
- A/
- A/Figure S3A-MHV-4H .tif
- A/Figure S3A-MHV-4H RDV.tif
- B/
- B/Figure EV3B ERMCSs.pzfx
- B/Figure EV3B.xls
- C/
- C/Figure EV3C Normal mito.xls
- C/Figure EV3C.pzfx
- D/
- D/Figure S3D MHV-8H .tif
- D/Figure S3D-MHV-8H RDV.tif
- E/
- E/Figure EV3E ERMCSs.pzfx
- E/Figure EV3E.xls
- F/
- F/Figure EV3F Normal mito .pzfx
- F/Figure EV3F Normal mito.xls
- G/
- G/Figure S3G-Ctrl.tif
- G/Figure S3G-NSP3+NSP4 H130N F121L.tif
- G/Figure S3G-NSP3+NSP4 WT.tif
- H/
- H/Figure  EV3H ERMCSs.xls
- H/Figure EV3H ERMCSs.pzfx
- I/
- I/Figure EV3I Normal mito.xls
- I/Figure EV3I.pzfx
- J/
- J/Figure EV3J.pzfx
