# Supplementary material for: Disruption of ER-mitochondria contact sites by coronavirus replication organelles sustains viral replication via NSP3 stabilization
Source: EMBO J. 2026 May 28;45(13):4379–416. doi: 10.1038/s44318-026-00816-x (PMC13323368; doi:10.1038/s44318-026-00816-x)
Supplement: Supplementary file 13 — Figure EV3 Source Data [file 44318_2026_816_MOESM13_ESM.zip › B/Figure EV3B.xls]

## Sheet: Sheet1
	Ctrl			NO ER contact%			RDV			NO ER contact%
1	C1	33	17	51.5152	67.4367	1	C1	27	20	74.0741	62.92
	C2	14	12	85.7143			C2	20	12	60
	C3	12	8	66.6667			C3	12	7	58.3333
	C4	23	19	82.6087			C4	21	15	71.4286
	C5	13	8	61.5385			C5	16	11	68.75
	C6	21	17	80.9524			C6	33	20	60.6061
	C7	16	11	68.75			C7	32	22	68.75
	C8	22	12	54.5455			C8	17	11	64.7059
	C9	27	13	48.1481			C9	8	2	25
	C10	30	21	70			C10	20	13	65
	C11	15	11	73.3333			C11	27	16	59.2593
	C12	11	8	72.7273			C12	10	6	60
	C13	21	12	57.1429			C13	19	12	63.1579
	C14	24	12	50			C14	23	15	65.2174
	C15	17	14	82.3529			C15	22	13	59.0909
	C16	21	13	61.9048			C16	27	20	74.0741
	C17	27	18	66.6667			C17	28	19	67.8571
	C18	15	9	60			C18	15	10	66.6667
	C19	8	7	87.5			C19	14	10	71.4286
	C20	21	14	66.6667			C20	20	11	55
2	C21	28	19	67.8571	66.3927	2	C21	11	6	54.5455	61.3923
	C22	20	16	80			C22	17	11	64.7059
	C23	22	15	68.1818			C23	24	15	62.5
	C24	18	12	66.6667			C24	9	6	66.6667
	C25	18	9	50			C25	25	20	80
	C26	19	12	63.1579			C26	21	16	76.1905
	C27	25	19	76			C27	33	24	72.7273
	C28	27	16	59.2593			C28	9	5	55.5556
	C29	22	12	54.5455			C29	21	15	71.4286
	C30	32	23	71.875			C30	33	14	42.4242
	C31	21	14	66.6667			C31	16	11	68.75
	C32	10	7	70			C32	27	18	66.6667
	C33	30	17	56.6667			C33	23	10	43.4783
	C34	25	19	76			C34	18	9	50
	C35	28	16	57.1429			C35	20	11	55
	C36	17	12	70.5882			C36	32	19	59.375
	C37	19	13	68.4211			C37	19	12	63.1579
	C38	27	18	66.6667			C38	22	12	54.5455
	C39	19	12	63.1579			C39	27	16	59.2593
	C40	16	12	75			C40	23	14	60.8696
3	C41	14	10	71.4286	69.6852	3	C41	30	18	60	59.7603
	C42	18	11	61.1111			C42	27	15	55.5556
	C43	21	15	71.4286			C43	16	9	56.25
	C44	26	14	53.8462			C44	17	11	64.7059
	C45	29	21	72.4138			C45	29	16	55.1724
	C46	30	17	56.6667			C46	23	13	56.5217
	C47	25	20	80			C47	22	13	59.0909
	C48	15	9	60			C48	17	10	58.8235
	C49	13	8	61.5385			C49	23	15	65.2174
	C50	21	17	80.9524			C50	28	18	64.2857
	C51	20	12	60			C51	32	17	53.125
	C52	17	11	64.7059			C52	27	17	62.963
	C53	32	23	71.875			C53	15	9	60
	C54	26	23	88.4615			C54	21	11	52.381
	C55	8	6	75			C55	20	15	75
	C56	31	22	70.9677			C56	19	11	57.8947
	C57	10	8	80			C57	30	17	56.6667
	C58	16	13	81.25			C58	24	14	58.3333
	C59	19	13	68.4211			C59	17	12	70.5882
	C60	22	14	63.6364			C60	19	10	52.6316
