# Supplementary material for: Disruption of ER-mitochondria contact sites by coronavirus replication organelles sustains viral replication via NSP3 stabilization
Source: EMBO J. 2026 May 28;45(13):4379–416. doi: 10.1038/s44318-026-00816-x (PMC13323368; doi:10.1038/s44318-026-00816-x)
Supplement: Supplementary file 13 — Figure EV3 Source Data [file 44318_2026_816_MOESM13_ESM.zip › C/Figure EV3C Normal mito.xls]

## Sheet: Sheet1
(-RDV)	Cell	total	normal	normal/total			(+RDV)	Cell	total	normal	normal/total
	C1	25	22	0.88				C1	24	21	0.875
	C2	10	10	1				C2	30	28	0.933333
	C3	18	15	0.833333				C3	21	18	0.857143
	C4	26	21	0.807692				C4	17	14	0.823529
	C5	30	25	0.833333				C5	15	13	0.866667
	C6	15	13	0.866667				C6	22	19	0.863636
	C7	17	15	0.882353				C7	25	22	0.88
	C8	22	19	0.863636				C8	27	26	0.962963
	C9	21	20	0.952381				C9	23	21	0.913043
	C10	18	16	0.888889				C10	26	20	0.769231
	C11	15	15	1				C11	24	20	0.833333
	C12	30	26	0.866667				C12	30	23	0.766667
	C13	22	17	0.772727				C13	16	16	1
	C14	17	15	0.882353				C14	19	17	0.894737
	C15	20	16	0.8				C15	21	18	0.857143
	C16	13	13	1				C16	25	23	0.92
	C17	21	17	0.809524				C17	33	27	0.818182
	C18	25	20	0.8				C18	17	15	0.882353
	C19	30	28	0.933333				C19	10	9	0.9
	C20	18	16	0.888889				C20	18	15	0.833333
	C21	16	14	0.875				C21	21	17	0.809524
	C22	10	10	1				C22	26	22	0.846154
	C23	9	9	1				C23	31	27	0.870968
	C24	15	12	0.8				C24	24	20	0.833333
	C25	17	16	0.941176				C25	15	14	0.933333
	C26	22	19	0.863636				C26	18	16	0.888889
	C27	27	24	0.888889				C27	19	17	0.894737
	C28	29	25	0.862069				C28	11	11	1
	C29	21	18	0.857143				C29	25	22	0.88
	C30	27	22	0.814815				C30	31	28	0.903226
	C31	31	26	0.83871				C31	35	30	0.857143
	C32	25	22	0.88				C32	24	22	0.916667
	C33	16	15	0.9375				C33	19	16	0.842105
	C34	19	17	0.894737				C34	22	20	0.909091
	C35	25	20	0.8				C35	21	17	0.809524
