# Supplementary material for: Disruption of ER-mitochondria contact sites by coronavirus replication organelles sustains viral replication via NSP3 stabilization
Source: EMBO J. 2026 May 28;45(13):4379–416. doi: 10.1038/s44318-026-00816-x (PMC13323368; doi:10.1038/s44318-026-00816-x)
Supplement: Supplementary file 13 — Figure EV3 Source Data [file 44318_2026_816_MOESM13_ESM.zip › E/Figure EV3E.xls]

## Sheet: Sheet1
	Ctrl			NO ER contact%			RDV			NO ER contact%
1	C1	33	26	78.7879	72.073	1	C1	19	13	68.4211	67.1352
	C2	20	11	55			C2	20	13	65
	C3	10	8	80			C3	30	17	56.6667
	C4	14	10	71.4286			C4	16	13	81.25
	C5	20	15	75			C5	12	9	75
	C6	22	15	68.1818			C6	21	16	76.1905
	C7	30	24	80			C7	14	10	71.4286
	C8	32	19	59.375			C8	26	18	69.2308
	C9	19	14	73.6842			C9	21	12	57.1429
	C10	22	20	90.9091			C10	13	10	76.9231
	C11	15	9	60			C11	32	22	68.75
	C12	17	12	70.5882			C12	18	9	50
	C13	24	21	87.5			C13	19	10	52.6316
	C14	20	11	55			C14	25	20	80
	C15	21	17	80.9524			C15	27	21	77.7778
	C16	16	12	75			C16	30	17	56.6667
	C17	27	19	70.3704			C17	31	19	61.2903
	C18	21	13	61.9048			C18	20	13	65
	C19	9	7	77.7778			C19	15	11	73.3333
	C20	30	21	70			C20	10	6	60
2	C21	15	8	53.3333	72.5402	2	C21	15	10	66.6667	63.7455
	C22	19	16	84.2105			C22	21	10	47.619
	C23	28	20	71.4286			C23	20	13	65
	C24	13	9	69.2308			C24	23	16	69.5652
	C25	27	22	81.4815			C25	20	11	55
	C26	24	19	79.1667			C26	30	18	60
	C27	30	19	63.3333			C27	33	19	57.5758
	C28	18	12	66.6667			C28	15	13	86.6667
	C29	27	21	77.7778			C29	13	8	61.5385
	C30	26	23	88.4615			C30	21	11	52.381
	C31	25	22	88			C31	26	17	65.3846
	C32	20	11	55			C32	25	15	60
	C33	31	19	61.2903			C33	30	18	60
	C34	17	11	64.7059			C34	14	9	64.2857
	C35	26	23	88.4615			C35	29	19	65.5172
	C36	29	21	72.4138			C36	24	14	58.3333
	C37	26	23	88.4615			C37	27	22	81.4815
	C38	10	7	70			C38	15	9	60
	C39	16	12	75			C39	15	12	80
	C40	21	11	52.381			C40	19	11	57.8947
3	C41	20	17	85	74.4449	3	C41	20	11	55	65.0837
	C42	17	13	76.4706			C42	23	17	73.913
	C43	30	24	80			C43	10	6	60
	C44	11	6	54.5455			C44	30	17	56.6667
	C45	24	22	91.6667			C45	31	19	61.2903
	C46	17	12	70.5882			C46	17	8	47.0588
	C47	29	20	68.9655			C47	27	20	74.0741
	C48	20	11	55			C48	14	12	85.7143
	C49	31	21	67.7419			C49	19	11	57.8947
	C50	10	8	80			C50	12	9	75
	C51	19	11	57.8947			C51	25	17	68
	C52	15	12	80			C52	15	9	60
	C53	20	16	80			C53	11	7	63.6364
	C54	21	17	80.9524			C54	30	20	66.6667
	C55	26	21	80.7692			C55	19	12	63.1579
	C56	15	12	80			C56	23	17	73.913
	C57	30	17	56.6667			C57	27	11	40.7407
	C58	21	18	85.7143			C58	20	14	70
	C59	13	10	76.9231			C59	10	7	70
	C60	25	20	80			C60	19	15	78.9474
