# Supplementary material for: Disruption of ER-mitochondria contact sites by coronavirus replication organelles sustains viral replication via NSP3 stabilization
Source: EMBO J. 2026 May 28;45(13):4379–416. doi: 10.1038/s44318-026-00816-x (PMC13323368; doi:10.1038/s44318-026-00816-x)
Supplement: Supplementary file 13 — Figure EV3 Source Data [file 44318_2026_816_MOESM13_ESM.zip › F/Figure EV3F Normal mito.xls]

## Sheet: Sheet1
(-RDV)8 h	Cell	total	normal	normal/total			(+RDV)	Cell	total	normal	normal/total
	C1	33	10	0.30303				C1	32	16	0.5
	C2	26	12	0.461538				C2	16	9	0.5625
	C3	15	6	0.4				C3	18	10	0.555556
	C4	22	12	0.545455				C4	19	12	0.631579
	C5	15	10	0.666667				C5	21	16	0.761905
	C6	19	10	0.526316				C6	22	15	0.681818
	C7	20	6	0.3				C7	19	13	0.684211
	C8	22	3	0.136364				C8	21	17	0.809524
	C9	21	6	0.285714				C9	16	13	0.8125
	C10	33	11	0.333333				C10	33	13	0.393939
	C11	30	9	0.3				C11	35	15	0.428571
	C12	35	5	0.142857				C12	15	11	0.733333
	C13	26	4	0.153846				C13	19	12	0.631579
	C14	17	6	0.352941				C14	21	11	0.52381
	C15	10	4	0.4				C15	25	13	0.52
	C16	31	10	0.322581				C16	20	12	0.6
	C17	26	11	0.423077				C17	16	13	0.8125
	C18	22	8	0.363636				C18	28	14	0.5
	C19	15	4	0.266667				C19	30	19	0.633333
	C20	18	3	0.166667				C20	10	8	0.8
	C21	19	5	0.263158				C21	34	20	0.588235
	C22	21	5	0.238095				C22	24	18	0.75
	C23	23	7	0.304348				C23	16	14	0.875
	C24	29	10	0.344828				C24	19	12	0.631579
	C25	30	11	0.366667				C25	21	17	0.809524
	C26	16	7	0.4375				C26	23	19	0.826087
	C27	21	5	0.238095				C27	20	11	0.55
	C28	13	6	0.461538				C28	21	14	0.666667
	C29	9	1	0.111111				C29	30	16	0.533333
	C30	19	7	0.368421				C30	21	18	0.857143
	C31	22	4	0.181818				C31	27	14	0.518519
	C32	26	9	0.346154				C32	16	11	0.6875
	C33	16	5	0.3125				C33	11	9	0.818182
	C34	21	7	0.333333				C34	25	18	0.72
	C35	28	9	0.321429				C35	20	11	0.55
