# Supplementary material for: Disruption of ER-mitochondria contact sites by coronavirus replication organelles sustains viral replication via NSP3 stabilization
Source: EMBO J. 2026 May 28;45(13):4379–416. doi: 10.1038/s44318-026-00816-x (PMC13323368; doi:10.1038/s44318-026-00816-x)
Supplement: Supplementary file 13 — Figure EV3 Source Data [file 44318_2026_816_MOESM13_ESM.zip › H/Figure EV3H ERMCSs.xls]

## Sheet: Sheet1
	Ctrl			NO ER contact%			NSP3+NSP4 WT			NO ER contact%			NSP3+NSP4 H120N/F121L			NO ER contact%
1	C1	18	9	50	48.3724	1	C1	19	11	57.8947	74.4422	1	C1	20	10	50	59.8383
	C2	20	10	50			C2	20	14	70			C2	23	19	82.6087
	C3	15	7	46.6667			C3	14	12	85.7143			C3	13	8	61.5385
	C4	19	9	47.3684			C4	17	12	70.5882			C4	19	10	52.6316
	C5	32	13	40.625			C5	20	16	80			C5	30	16	53.3333
	C6	16	9	56.25			C6	21	15	71.4286			C6	21	16	76.1905
	C7	24	10	41.6667			C7	10	7	70			C7	19	10	52.6316
	C8	20	9	45			C8	19	12	63.1579			C8	25	12	48
	C9	22	12	54.5455			C9	16	13	81.25			C9	27	18	66.6667
	C10	17	9	52.9412			C10	30	19	63.3333			C10	21	10	47.619
	C11	21	11	52.381			C11	25	20	80			C11	20	11	55
	C12	35	14	40			C12	29	22	75.8621			C12	19	12	63.1579
	C13	16	10	62.5			C13	18	16	88.8889			C13	33	18	54.5455
	C14	19	8	42.1053			C14	21	16	76.1905			C14	17	12	70.5882
	C15	33	15	45.4545			C15	30	27	90			C15	30	17	56.6667
	C16	20	8	40			C16	32	22	68.75			C16	32	16	50
	C17	31	18	58.0645			C17	19	12	63.1579			C17	27	14	51.8519
	C18	29	14	48.2759			C18	11	8	72.7273			C18	29	18	62.069
	C19	22	10	45.4545			C19	21	17	80.9524			C19	20	15	75
	C20	27	13	48.1481			C20	19	15	78.9474			C20	12	8	66.6667
2	C21	16	7	43.75	47.7639	2	C21	27	18	66.6667	75.1147	2	C21	31	16	51.6129	63.9661
	C22	19	8	42.1053			C22	23	18	78.2609			C22	16	10	62.5
	C23	21	11	52.381			C23	16	12	75			C23	21	13	61.9048
	C24	18	9	50			C24	19	12	63.1579			C24	17	15	88.2353
	C25	25	12	48			C25	21	18	85.7143			C25	22	10	45.4545
	C26	18	7	38.8889			C26	18	13	72.2222			C26	25	14	56
	C27	19	8	42.1053			C27	19	17	89.4737			C27	30	17	56.6667
	C28	21	11	52.381			C28	20	13	65			C28	31	19	61.2903
	C29	26	12	46.1538			C29	26	18	69.2308			C29	16	11	68.75
	C30	22	10	45.4545			C30	29	19	65.5172			C30	18	12	66.6667
	C31	18	10	55.5556			C31	10	8	80			C31	22	17	77.2727
	C32	19	10	52.6316			C32	11	8	72.7273			C32	25	16	64
	C33	30	16	53.3333			C33	15	11	73.3333			C33	20	17	85
	C34	20	9	45			C34	18	14	77.7778			C34	25	15	60
	C35	25	12	48			C35	22	17	77.2727			C35	9	5	55.5556
	C36	33	15	45.4545			C36	27	23	85.1852			C36	21	16	76.1905
	C37	29	10	34.4828			C37	30	23	76.6667			C37	18	10	55.5556
	C38	31	17	54.8387			C38	26	23	88.4615			C38	21	14	66.6667
	C39	15	8	53.3333			C39	32	19	59.375			C39	10	7	70
	C40	35	18	51.4286			C40	16	13	81.25			C40	14	7	50
3	C41	20	11	55	48.5361	3	C41	21	17	80.9524	73.8648	3	C41	31	15	48.3871	59.2165
	C42	17	10	58.8235			C42	14	10	71.4286			C42	16	9	56.25
	C43	19	11	57.8947			C43	16	8	50			C43	18	11	61.1111
	C44	11	5	45.4545			C44	15	11	73.3333			C44	22	15	68.1818
	C45	25	10	40			C45	27	20	74.0741			C45	30	19	63.3333
	C46	13	6	46.1538			C46	25	19	76			C46	29	15	51.7241
	C47	20	9	45			C47	30	21	70			C47	13	8	61.5385
	C48	19	9	47.3684			C48	14	12	85.7143			C48	19	11	57.8947
	C49	20	9	45			C49	22	17	77.2727			C49	16	12	75
	C50	21	10	47.619			C50	8	5	62.5			C50	14	6	42.8571
	C51	27	15	55.5556			C51	30	19	63.3333			C51	25	16	64
	C52	30	12	40			C52	21	19	90.4762			C52	28	15	53.5714
	C53	29	15	51.7241			C53	32	19	59.375			C53	20	11	55
	C54	26	14	53.8462			C54	20	16	80			C54	30	17	56.6667
	C55	20	11	55			C55	19	15	78.9474			C55	33	20	60.6061
	C56	19	10	52.6316			C56	16	13	81.25			C56	17	10	58.8235
	C57	21	8	38.0952			C57	19	15	78.9474			C57	20	11	55
	C58	15	6	40			C58	20	12	60			C58	18	11	61.1111
	C59	27	15	55.5556			C59	16	14	87.5			C59	25	14	56
	C60	10	4	40			C60	21	16	76.1905			C60	22	17	77.2727
