# Supplementary material for: Disruption of ER-mitochondria contact sites by coronavirus replication organelles sustains viral replication via NSP3 stabilization
Source: EMBO J. 2026 May 28;45(13):4379–416. doi: 10.1038/s44318-026-00816-x (PMC13323368; doi:10.1038/s44318-026-00816-x)
Supplement: Supplementary file 13 — Figure EV3 Source Data [file 44318_2026_816_MOESM13_ESM.zip › I/Figure EV3I Normal mito.xls]

## Sheet: Sheet1
Ctrl	Cell	total	normal	normal/total			NSP4 WT	Cell	total	normal	normal/total		NSP4 H120N F121L	Cell	total	normal	normal/total
	C1	24	18	0.75				C1	23	10	0.434783			C1	33	18	0.545455
	C2	20	19	0.95				C2	30	15	0.5			C2	28	16	0.571429
	C3	19	17	0.894737				C3	27	11	0.407407			C3	20	11	0.55
	C4	11	11	1				C4	21	10	0.47619			C4	21	15	0.714286
	C5	16	15	0.9375				C5	25	11	0.44			C5	17	15	0.882353
	C6	25	22	0.88				C6	19	10	0.526316			C6	28	14	0.5
	C7	30	27	0.9				C7	14	8	0.571429			C7	19	11	0.578947
	C8	31	28	0.903226				C8	17	5	0.294118			C8	14	10	0.714286
	C9	21	20	0.952381				C9	26	6	0.230769			C9	31	15	0.483871
	C10	26	22	0.846154				C10	29	7	0.241379			C10	25	12	0.48
	C11	13	12	0.923077				C11	21	10	0.47619			C11	21	10	0.47619
	C12	21	19	0.904762				C12	20	8	0.4			C12	36	11	0.305556
	C13	18	17	0.944444				C13	33	11	0.333333			C13	16	7	0.4375
	C14	26	22	0.846154				C14	36	13	0.361111			C14	13	8	0.615385
	C15	22	20	0.909091				C15	15	10	0.666667			C15	16	7	0.4375
	C16	16	14	0.875				C16	14	10	0.714286			C16	22	12	0.545455
	C17	19	15	0.789474				C17	20	8	0.4			C17	25	13	0.52
	C18	20	15	0.75				C18	31	6	0.193548			C18	20	11	0.55
	C19	10	10	1				C19	37	12	0.324324			C19	12	7	0.583333
	C20	31	28	0.903226				C20	15	5	0.333333			C20	20	14	0.7
	C21	12	12	1				C21	28	6	0.214286			C21	30	15	0.5
	C22	22	20	0.909091				C22	25	5	0.2			C22	25	18	0.72
	C23	27	25	0.925926				C23	20	7	0.35			C23	27	15	0.555556
	C24	19	15	0.789474				C24	18	8	0.444444			C24	25	18	0.72
	C25	25	22	0.88				C25	20	8	0.4			C25	20	11	0.55
	C26	16	14	0.875				C26	31	15	0.483871			C26	17	15	0.882353
	C27	18	17	0.944444				C27	15	10	0.666667			C27	16	5	0.3125
	C28	29	24	0.827586				C28	17	6	0.352941			C28	21	7	0.333333
	C29	22	20	0.909091				C29	26	6	0.230769			C29	22	16	0.727273
	C30	25	22	0.88				C30	26	7	0.269231			C30	26	11	0.423077
	C31	16	15	0.9375				C31	28	8	0.285714			C31	27	16	0.592593
	C32	19	16	0.842105				C32	28	9	0.321429			C32	28	12	0.428571
	C33	20	18	0.9				C33	20	8	0.4			C33	20	9	0.45
	C34	17	15	0.882353				C34	29	6	0.206897			C34	19	17	0.894737
	C35	25	20	0.8				C35	16	8	0.5			C35	16	9	0.5625
