# Supplementary material for: Disruption of ER-mitochondria contact sites by coronavirus replication organelles sustains viral replication via NSP3 stabilization
Source: EMBO J. 2026 May 28;45(13):4379–416. doi: 10.1038/s44318-026-00816-x (PMC13323368; doi:10.1038/s44318-026-00816-x)
Supplement: Supplementary file 14 — Figure EV4 Source Data [file 44318_2026_816_MOESM14_ESM.zip]

Archive with 38 entries (28 files):
- A/
- A/NSP3-T2A-NSP4-RNA-seq.xlsx
- B/
- B/Figure EV4B MFN2.pzfx
- B/Figure EV4B RMDN3.pzfx
- B/MFN2+RMDN3+Tubulin.tif
- C/
- C/Figure EV4C MFN2.pzfx
- C/Figure EV4C RMDN3.pzfx
- C/MFN2+RMDN3+Nprotein+Tubulin.tif
- D/
- D/Figure EV4D MFN2.pzfx
- D/Figure EV4D RMDN3.pzfx
- D/MFN2+RMDN3+Nprotein+Tubulin.tif
- E/
- E/Figure EV4E MFN2.pzfx
- E/Figure EV4E RMDN3.pzfx
- E/MFN2+RMDN3+Nprotein+Tubulin.tif
- F/
- F/MF2+RMDN3+Tubulin.tif
- G/
- G/+ OMM-ER Linker.tif
- G/+B-A l.tif
- G/Ctrl.tif
- G/Figure S4G.pzfx
- H/
- H/+B-A l.tif
- H/+OMM-ER Linker.tif
- H/Ctrl.tif
- H/Figure S4H.pzfx
- H/Figure S4H.xlsx
- H/NSP3+NSP4.tif
- I/
- I/Figure EV4I.pzfx
- I/GFP-NSP3+Tubulin.tif
- J/
- J/Figure EV4J.pzfx
- J/NSP4-Flag+Tubulin.tif
