# Supplementary material for: Disruption of ER-mitochondria contact sites by coronavirus replication organelles sustains viral replication via NSP3 stabilization
Source: EMBO J. 2026 May 28;45(13):4379–416. doi: 10.1038/s44318-026-00816-x (PMC13323368; doi:10.1038/s44318-026-00816-x)
Supplement: Supplementary file 14 — Figure EV4 Source Data [file 44318_2026_816_MOESM14_ESM.zip › A/NSP3-T2A-NSP4-RNA-seq.xlsx]

## Sheet: gene.tpm.anno
gene_id	GFP_1	GFP_2	GFP_3	N4_1	N4_2	N4_3	NSP3_1	NSP3_2	NSP3_3	T2A_1	T2A_2	T2A_3	symbol	name
ENSG00000000003	45.695	42.333	46.316	46.363	46.508	46.28	52.349	39.772	51.326	48.091	51.81	48.115	TSPAN6	tetraspanin 6 [Source:HGNC Symbol;Acc:HGNC:11858]
ENSG00000000005	0.503	0.365	0.806	0.23	0.24	0.358	0.512	0.106	0.341	0.701	0.148	0.231	TNMD	tenomodulin [Source:HGNC Symbol;Acc:HGNC:17757]
ENSG00000000419	101.94	104.471	87.552	125.479	128.548	121.164	113.991	98.637	108.839	107.599	95.103	89.634	DPM1	dolichyl-phosphate mannosyltransferase subunit 1, catalytic [Source:HGNC Symbol;Acc:HGNC:3005]
ENSG00000000457	17.56	17.042	9.089	16.506	18.249	20.68	10.656	5.956	10.485	11.995	9.2	8.571	SCYL3	SCY1 like pseudokinase 3 [Source:HGNC Symbol;Acc:HGNC:19285]
ENSG00000000460	55.7	60.498	30.503	56.503	62.696	60.894	33.563	19.726	38.293	37.083	25.761	28.942	FIRRM	FIGNL1 interacting regulator of recombination and mitosis [Source:HGNC Symbol;Acc:HGNC:25565]
ENSG00000000938	0	0	0.033	0	0	0.081	0.031	0	0	0	0.078	0.03	FGR	FGR proto-oncogene, Src family tyrosine kinase [Source:HGNC Symbol;Acc:HGNC:3697]
ENSG00000000971	0.841	0.853	0.737	0.689	0.875	1.164	0.587	0.445	0.348	0.171	0.459	0.315	CFH	complement factor H [Source:HGNC Symbol;Acc:HGNC:4883]
ENSG00000001036	62.803	63.084	51.427	63.704	63.049	63.96	58.004	48.302	59.015	53.481	48.777	54.926	FUCA2	alpha-L-fucosidase 2 [Source:HGNC Symbol;Acc:HGNC:4008]
ENSG00000001084	26.738	29.666	26.957	35.635	26.116	22.8	22.915	13.675	25.2	23.921	24.369	28.643	GCLC	glutamate-cysteine ligase catalytic subunit [Source:HGNC Symbol;Acc:HGNC:4311]
ENSG00000001167	35.438	35.607	28.305	32.138	30.852	28.231	32.009	14.317	33.157	31.169	25.053	27.398	NFYA	nuclear transcription factor Y subunit alpha [Source:HGNC Symbol;Acc:HGNC:7804]
ENSG00000001460	21.377	22.157	16.344	21.084	23.064	21.974	15.998	13.181	16.457	15.268	17.536	18.016	STPG1	sperm tail PG-rich repeat containing 1 [Source:HGNC Symbol;Acc:HGNC:28070]
ENSG00000001461	14.22	14.937	12.845	13.334	14.27	13.274	11.803	7.502	13.23	11.603	12.217	10.754	NIPAL3	NIPA like domain containing 3 [Source:HGNC Symbol;Acc:HGNC:25233]
ENSG00000001497	72.622	69.933	64.065	70.884	66.162	73.486	62.606	65.772	64.634	66.633	58.515	58.427	LAS1L	LAS1 like ribosome biogenesis factor [Source:HGNC Symbol;Acc:HGNC:25726]
ENSG00000001561	10.07	10.464	10.48	12.46	13.559	13.192	10.816	4.437	10.866	10.048	10.963	11.072	ENPP4	ectonucleotide pyrophosphatase/phosphodiesterase 4 [Source:HGNC Symbol;Acc:HGNC:3359]
ENSG00000001617	14.711	14.612	17.186	13.3	11.777	10.326	15.608	10.983	14.269	11.501	16.769	15.176	SEMA3F	semaphorin 3F [Source:HGNC Symbol;Acc:HGNC:10728]
ENSG00000001626	1.162	2.106	1.425	1.033	1.957	1.351	1.487	0.314	1.544	1.017	1.632	1.238	CFTR	CF transmembrane conductance regulator [Source:HGNC Symbol;Acc:HGNC:1884]
ENSG00000001629	22.743	22.02	21.469	23.747	26.606	24.079	16.397	7.191	15.019	14.975	16.508	15.653	ANKIB1	ankyrin repeat and IBR domain containing 1 [Source:HGNC Symbol;Acc:HGNC:22215]
ENSG00000001630	77.119	77.035	70.03	79.794	77.738	74.898	74.755	45.009	69.579	69.488	66.701	73.775	CYP51A1	cytochrome P450 family 51 subfamily A member 1 [Source:HGNC Symbol;Acc:HGNC:2649]
ENSG00000001631	35.216	40.154	29.342	33.222	36.431	29.619	27.141	15.486	25.399	23.642	20.905	22.461	KRIT1	KRIT1 ankyrin repeat containing [Source:HGNC Symbol;Acc:HGNC:1573]
ENSG00000002016	64.815	55.895	42.437	53.095	59.559	48.438	40.779	20.483	32.398	31.717	27.108	26.577	RAD52	RAD52 homolog, DNA repair protein [Source:HGNC Symbol;Acc:HGNC:9824]
ENSG00000002079	0.074	0	0.019	0	0	0.025	0.134	0.027	0	0.029	0.056	0.022	MYH16	myosin heavy chain 16 (pseudogene) [Source:HGNC Symbol;Acc:HGNC:31038]
ENSG00000002330	46.656	48.108	49.52	62.277	51.131	54.912	54.912	71.937	48.261	55.646	54.031	47.561	BAD	BCL2 associated agonist of cell death [Source:HGNC Symbol;Acc:HGNC:936]
ENSG00000002549	62.157	63.503	51.952	65.529	71.771	64.965	69.376	59.211	66.022	61.813	45.069	46.097	LAP3	leucine aminopeptidase 3 [Source:HGNC Symbol;Acc:HGNC:18449]
ENSG00000002586	207.334	207.587	258.057	207.691	199.44	195.07	249.939	303.613	228.688	228.931	231.772	235.313	CD99	CD99 molecule (Xg blood group) [Source:HGNC Symbol;Acc:HGNC:7082]
ENSG00000002587	0.011	0.012	0	0.01	0	0.012	0.029	0.014	0	0.012	0.02	0	HS3ST1	heparan sulfate-glucosamine 3-sulfotransferase 1 [Source:HGNC Symbol;Acc:HGNC:5194]
ENSG00000002726	0.116	0.073	0.221	0.106	0.111	0.029	0.031	0.023	0	0	0.103	0.107	AOC1	amine oxidase copper containing 1 [Source:HGNC Symbol;Acc:HGNC:80]
ENSG00000002745	0.282	0.089	0.047	0.1	0.052	0.326	0.094	0.16	0.088	0.263	0.095	0.05	WNT16	Wnt family member 16 [Source:HGNC Symbol;Acc:HGNC:16267]
ENSG00000002746	0.98	2.9	2.099	3.163	2.348	0.992	1.375	2.767	1.179	1.43	1.398	1.624	HECW1	HECT, C2 and WW domain containing E3 ubiquitin protein ligase 1 [Source:HGNC Symbol;Acc:HGNC:22195]
ENSG00000002822	42.781	52.221	29.626	44.078	47.644	44.089	32.155	33.922	31.217	25.996	24.068	23.659	MAD1L1	mitotic arrest deficient 1 like 1 [Source:HGNC Symbol;Acc:HGNC:6762]
ENSG00000002834	29.128	29.711	34.176	27.494	26.972	25.036	29.911	19.526	28.813	25.18	33.72	34.001	LASP1	LIM and SH3 protein 1 [Source:HGNC Symbol;Acc:HGNC:6513]
ENSG00000002919	18.081	24.491	20.747	25.023	33.881	28.758	23.001	14.627	20.165	18.966	14.139	18.407	SNX11	sorting nexin 11 [Source:HGNC Symbol;Acc:HGNC:14975]
ENSG00000002933	0.466	0.522	0.339	0.477	0.114	0.093	0.218	0.357	0.849	0.191	0.354	0.226	TMEM176A	transmembrane protein 176A [Source:HGNC Symbol;Acc:HGNC:24930]
ENSG00000003056	73.892	68.984	52.136	63.054	69.268	66.558	56.112	37.562	59.371	56.128	50.494	49.118	M6PR	mannose-6-phosphate receptor, cation dependent [Source:HGNC Symbol;Acc:HGNC:6752]
ENSG00000003096	16.257	17.351	13.434	18.416	18.634	18.055	16.383	9.26	17.248	17.363	12.209	11.836	KLHL13	kelch like family member 13 [Source:HGNC Symbol;Acc:HGNC:22931]
ENSG00000003137	6.671	6.528	9.535	4.747	6.598	5.125	7.244	3.144	6.486	5.479	6.795	8.39	CYP26B1	cytochrome P450 family 26 subfamily B member 1 [Source:HGNC Symbol;Acc:HGNC:20581]
ENSG00000003147	7.273	7.446	9.977	11.686	10.151	9.188	8.088	8.763	9.205	9.155	11.638	8.519	ICA1	islet cell autoantigen 1 [Source:HGNC Symbol;Acc:HGNC:5343]
ENSG00000003249	21.272	22.227	22.073	19.898	20.733	18.115	22.458	17.528	19.624	16.526	19.578	16.921	DBNDD1	dysbindin domain containing 1 [Source:HGNC Symbol;Acc:HGNC:28455]
ENSG00000003393	35.795	31.38	22.646	27.862	27.167	29.005	21.816	16.401	21.062	21.402	18.409	17.771	ALS2	alsin Rho guanine nucleotide exchange factor ALS2 [Source:HGNC Symbol;Acc:HGNC:443]
ENSG00000003400	8.28	7.41	5.094	6.293	7.687	7.407	6.695	2.734	5.671	4.762	5.416	4.736	CASP10	caspase 10 [Source:HGNC Symbol;Acc:HGNC:1500]
ENSG00000003402	20.27	14.139	15.735	16.023	13.766	16.006	12.124	11.502	13.433	11	14.536	14.884	CFLAR	CASP8 and FADD like apoptosis regulator [Source:HGNC Symbol;Acc:HGNC:1876]
ENSG00000003436	11.608	14.091	22.951	9.983	10.88	12.788	15.058	6.723	13.904	14.832	31.581	27.648	TFPI	tissue factor pathway inhibitor [Source:HGNC Symbol;Acc:HGNC:11760]
ENSG00000003509	26.139	24.458	19.48	28.413	28.484	27.032	21.584	17.221	24.459	21.225	19.473	16.07	NDUFAF7	NADH:ubiquinone oxidoreductase complex assembly factor 7 [Source:HGNC Symbol;Acc:HGNC:28816]
ENSG00000003756	262.074	252.891	162.478	202.856	208.466	199.866	135.437	89.167	126.097	123.222	115.266	133.932	RBM5	RNA binding motif protein 5 [Source:HGNC Symbol;Acc:HGNC:9902]
ENSG00000003987	1.735	2.18	1.337	1.804	1.914	2.441	1.911	0.665	1.79	1.891	0.765	0.91	MTMR7	myotubularin related protein 7 [Source:HGNC Symbol;Acc:HGNC:7454]
ENSG00000003989	13.559	13.737	16.201	13.8	13.102	13.4	14.304	5.354	13.787	12.848	14.839	14.23	SLC7A2	solute carrier family 7 member 2 [Source:HGNC Symbol;Acc:HGNC:11060]
ENSG00000004059	150.935	155.783	204.918	157.855	154.072	159.045	196.341	236.358	184.06	174.097	207.499	198.47	ARF5	ADP ribosylation factor 5 [Source:HGNC Symbol;Acc:HGNC:658]
ENSG00000004139	16.705	21.821	25.353	16.171	17.082	14.062	15.76	9.027	14.93	10.175	18.53	19.755	SARM1	sterile alpha and TIR motif containing 1 [Source:HGNC Symbol;Acc:HGNC:17074]
ENSG00000004142	98.213	108.425	79.055	102.545	108.68	104.238	88.88	81.781	87.121	86.23	74.07	67.685	POLDIP2	DNA polymerase delta interacting protein 2 [Source:HGNC Symbol;Acc:HGNC:23781]
ENSG00000004399	32.543	36.33	40.992	29.114	32.054	26.075	25.025	27.634	27.668	28.517	42.039	33.697	PLXND1	plexin D1 [Source:HGNC Symbol;Acc:HGNC:9107]
ENSG00000004455	377.906	386.484	406.942	434.332	405.318	423.341	398.248	373.449	418.185	426.443	384.787	439.49	AK2	adenylate kinase 2 [Source:HGNC Symbol;Acc:HGNC:362]
ENSG00000004468	0.687	0.661	0.273	0.479	0.768	0.82	0.236	0.45	0.327	0.235	0.117	0.04	CD38	CD38 molecule [Source:HGNC Symbol;Acc:HGNC:1667]
ENSG00000004478	123.904	126.409	126.275	119.206	121.633	118.305	121.641	113.394	120.604	118.841	112.105	113.174	FKBP4	FKBP prolyl isomerase 4 [Source:HGNC Symbol;Acc:HGNC:3720]
ENSG00000004487	124.298	123.696	119.455	115.113	114.578	112.418	110.615	96.088	104.009	103.855	106.672	104.963	KDM1A	lysine demethylase 1A [Source:HGNC Symbol;Acc:HGNC:29079]
ENSG00000004534	103.227	103.13	78.072	86.134	86.606	84.887	64.601	61.876	70.064	67.232	59.012	60.321	RBM6	RNA binding motif protein 6 [Source:HGNC Symbol;Acc:HGNC:9903]
ENSG00000004660	17.907	17.94	21.357	16.313	16.984	15.394	18.081	17.768	18.014	17.212	17.7	16.742	CAMKK1	calcium/calmodulin dependent protein kinase kinase 1 [Source:HGNC Symbol;Acc:HGNC:1469]
ENSG00000004700	48.049	47.619	38.464	50.198	52.696	58.204	43.076	23.619	41.994	39.64	37.779	43.548	RECQL	RecQ like helicase [Source:HGNC Symbol;Acc:HGNC:9948]
ENSG00000004766	28.207	26.059	19.573	31.152	28.754	26.836	26.98	11.824	27.926	21.97	23.387	16.799	VPS50	VPS50 subunit of EARP/GARPII complex [Source:HGNC Symbol;Acc:HGNC:25956]
ENSG00000004776	2.429	3.424	0.603	1.671	0.915	0.422	1.179	0.62	0.952	1.419	0.576	0.362	HSPB6	heat shock protein family B (small) member 6 [Source:HGNC Symbol;Acc:HGNC:26511]
ENSG00000004777	8.417	16.064	7.351	7.136	12.403	6.438	5.257	3.885	7.008	8.676	6.408	3.973	ARHGAP33	Rho GTPase activating protein 33 [Source:HGNC Symbol;Acc:HGNC:23085]
ENSG00000004779	201.587	205.282	187.25	220.572	197.267	218.742	232.829	305.477	231.835	252.191	188.507	200.924	NDUFAB1	NADH:ubiquinone oxidoreductase subunit AB1 [Source:HGNC Symbol;Acc:HGNC:7694]
ENSG00000004799	0.661	0.847	1.824	0.777	0.626	0.982	0.855	0.581	0.935	1.025	1.899	1.95	PDK4	pyruvate dehydrogenase kinase 4 [Source:HGNC Symbol;Acc:HGNC:8812]
ENSG00000004809	0	0.059	0	0.17	0.088	0	0	0	0	0	0	0.096	SLC22A16	solute carrier family 22 member 16 [Source:HGNC Symbol;Acc:HGNC:20302]
ENSG00000004838	1.905	2.104	1.157	1.804	1.528	1.708	1	1.701	2.052	1.423	1.149	1.117	ZMYND10	zinc finger MYND-type containing 10 [Source:HGNC Symbol;Acc:HGNC:19412]
ENSG00000004846	0.218	0.444	0.231	0.094	0.189	0.054	0.272	0.276	0.347	0.063	0.18	0.165	ABCB5	ATP binding cassette subfamily B member 5 [Source:HGNC Symbol;Acc:HGNC:46]
ENSG00000004848	0	0	0.13	0.055	0	0	0.026	0	0.024	0.031	0	0.027	ARX	aristaless related homeobox [Source:HGNC Symbol;Acc:HGNC:18060]
ENSG00000004864	33.06	34.074	18.105	32.047	31.914	33.292	28.024	18.473	28.042	27.956	16.962	15.089	SLC25A13	solute carrier family 25 member 13 [Source:HGNC Symbol;Acc:HGNC:10983]
ENSG00000004866	18.569	20.532	14.152	20.64	24.55	25.397	14.464	13.849	15.96	17.183	11.945	11.901	ST7	suppression of tumorigenicity 7 [Source:HGNC Symbol;Acc:HGNC:11351]
ENSG00000004897	153.599	153.326	125.389	150.824	149.841	139.704	113.232	57.851	115.757	109.038	117.084	123.948	CDC27	cell division cycle 27 [Source:HGNC Symbol;Acc:HGNC:1728]
ENSG00000004939	0.134	0.31	0.091	0.181	0.166	0.187	0.101	0.053	0.106	0.069	0.194	0.06	SLC4A1	solute carrier family 4 member 1 (Diego blood group) [Source:HGNC Symbol;Acc:HGNC:11027]
ENSG00000004948	0.095	0.104	0.077	0.24	0.113	0.254	0.274	0.101	0.135	0.074	0.021	0.043	CALCR	calcitonin receptor [Source:HGNC Symbol;Acc:HGNC:1440]
ENSG00000004961	54.778	53.185	31.933	57.467	62.17	62.926	50.707	47.078	49.692	52.68	37.053	28.96	HCCS	holocytochrome c synthase [Source:HGNC Symbol;Acc:HGNC:4837]
ENSG00000004975	59.516	59.86	71.573	50.539	59.252	54.744	58.503	40.929	59.702	54.272	70.902	66.222	DVL2	dishevelled segment polarity protein 2 [Source:HGNC Symbol;Acc:HGNC:3086]
ENSG00000005001	0.24	0	0.49	0.187	0.199	0.188	0.446	0.23	0.127	0.324	0.431	0.479	PRSS22	serine protease 22 [Source:HGNC Symbol;Acc:HGNC:14368]
ENSG00000005007	94.235	95.365	70.269	88.285	85.27	81.561	67.776	51.342	67.494	64.048	56.808	56.497	UPF1	UPF1 RNA helicase and ATPase [Source:HGNC Symbol;Acc:HGNC:9962]
ENSG00000005020	28.876	29.831	34.019	33.267	30.761	27.925	27.934	18.595	30.464	28.605	38.956	43.405	SKAP2	src kinase associated phosphoprotein 2 [Source:HGNC Symbol;Acc:HGNC:15687]
ENSG00000005022	733.616	721.223	718.533	693.961	695.886	700.374	752.55	783.565	762.84	759.232	667.522	670.802	SLC25A5	solute carrier family 25 member 5 [Source:HGNC Symbol;Acc:HGNC:10991]
ENSG00000005059	24.002	21.572	29.579	26.633	25.847	27.003	27.096	22.283	24.426	34.284	34.058	38.094	MCUB	mitochondrial calcium uniporter dominant negative subunit beta [Source:HGNC Symbol;Acc:HGNC:26076]
ENSG00000005073	27.661	25.281	30.733	26.893	27.381	27.651	30.797	31.831	30.26	31.508	32.192	35.195	HOXA11	homeobox A11 [Source:HGNC Symbol;Acc:HGNC:5101]
ENSG00000005075	106.658	95.176	104.981	110.496	109.719	101.734	109.009	144.251	116.366	114.897	113.49	105.766	POLR2J	RNA polymerase II subunit J [Source:HGNC Symbol;Acc:HGNC:9197]
ENSG00000005100	54.504	53.695	34.652	51.453	51.243	48.641	38.835	19.578	37.132	35.183	27.728	27.897	DHX33	DEAH-box helicase 33 [Source:HGNC Symbol;Acc:HGNC:16718]
ENSG00000005102	0.709	0.64	1.347	0.778	0.878	0.383	0.932	0.641	0.872	0.815	1.812	1.16	MEOX1	mesenchyme homeobox 1 [Source:HGNC Symbol;Acc:HGNC:7013]
ENSG00000005108	0.103	0.049	0.033	0.097	0.057	0.097	0.046	0.019	0.049	0.039	0.059	0.21	THSD7A	thrombospondin type 1 domain containing 7A [Source:HGNC Symbol;Acc:HGNC:22207]
ENSG00000005156	35.742	38.359	34.006	43.877	39.599	25.458	32.374	15.401	28.137	27.819	30.004	42.987	LIG3	DNA ligase 3 [Source:HGNC Symbol;Acc:HGNC:6600]
ENSG00000005175	73.566	80.403	48.536	79.764	86.179	83.321	68.884	57.887	67.529	76.691	55.451	61.602	RPAP3	RNA polymerase II associated protein 3 [Source:HGNC Symbol;Acc:HGNC:26151]
ENSG00000005187	4.83	5.556	6.206	7.342	5.279	4.217	6.296	4.135	5.604	4.571	7.666	7.911	ACSM3	acyl-CoA synthetase medium chain family member 3 [Source:HGNC Symbol;Acc:HGNC:10522]
ENSG00000005189	22.277	22.091	16.426	24.561	25.758	25.873	15.159	12.928	17.017	15.848	14.81	13.911	REXO5	RNA exonuclease 5 [Source:HGNC Symbol;Acc:HGNC:24661]
ENSG00000005194	79.65	79.449	55.075	75.017	76.449	77.687	64.963	62.035	70.179	67.647	52.894	54.063	CIAPIN1	cytokine induced apoptosis inhibitor 1 [Source:HGNC Symbol;Acc:HGNC:28050]
ENSG00000005206	52.886	55.427	49.85	46.578	40.231	39.914	42.659	31.772	38.776	36.311	38.074	37.117	SPPL2B	signal peptide peptidase like 2B [Source:HGNC Symbol;Acc:HGNC:30627]
ENSG00000005238	4.195	4.339	4.702	4.315	4.913	3.878	3.65	3.121	3.673	3.431	3.618	5.569	ATOSB	atos homolog B [Source:HGNC Symbol;Acc:HGNC:25666]
ENSG00000005243	3.37	3.193	2.51	3.638	3.712	4.092	2.029	2.115	1.288	2.686	1.161	1.698	COPZ2	COPI coat complex subunit zeta 2 [Source:HGNC Symbol;Acc:HGNC:19356]
ENSG00000005249	14.236	13.987	21.583	16.644	15.705	15.927	16.512	10.433	15.788	14.644	19.487	21.903	PRKAR2B	protein kinase cAMP-dependent type II regulatory subunit beta [Source:HGNC Symbol;Acc:HGNC:9392]
ENSG00000005302	24.842	25.297	21.051	26.006	22.295	24.331	24.428	19.54	26.174	24.318	19.459	20.942	MSL3	MSL complex subunit 3 [Source:HGNC Symbol;Acc:HGNC:7370]
ENSG00000005339	66.51	70.063	33.366	55.658	50.761	52.626	42.328	13.344	37.341	34.526	27.566	27.506	CREBBP	CREB binding protein [Source:HGNC Symbol;Acc:HGNC:2348]
ENSG00000005379	0	0.138	0.053	0.037	0	0	0.198	0	0.043	0.066	0.038	0.231	TSPOAP1	TSPO associated protein 1 [Source:HGNC Symbol;Acc:HGNC:16831]
ENSG00000005381	0.042	0	0	0	0	0.04	0	0.017	0.034	0	0	0	MPO	myeloperoxidase [Source:HGNC Symbol;Acc:HGNC:7218]
ENSG00000005421	0.074	0	0	0	0.244	0	0.032	0	0	0.077	0	0.248	PON1	paraoxonase 1 [Source:HGNC Symbol;Acc:HGNC:9204]
ENSG00000005436	58.093	55.805	50.988	56.988	51.291	56.437	41.743	37.199	42.978	41.913	43.177	47.574	GCFC2	GC-rich sequence DNA-binding factor 2 [Source:HGNC Symbol;Acc:HGNC:1317]
ENSG00000005448	36.558	37.428	67.792	41.508	37.369	36.514	43.385	58.078	38.653	36.715	63.475	71.24	WDR54	WD repeat domain 54 [Source:HGNC Symbol;Acc:HGNC:25770]
ENSG00000005469	12.303	9.525	7.107	9.5	9.677	12.642	7.805	5.463	9.336	8.362	5.469	6.086	CROT	carnitine O-octanoyltransferase [Source:HGNC Symbol;Acc:HGNC:2366]
ENSG00000005471	1.688	2.245	1.374	1.886	2.186	2.507	2.269	1.131	1.067	1.404	1.187	1.657	ABCB4	ATP binding cassette subfamily B member 4 [Source:HGNC Symbol;Acc:HGNC:45]
ENSG00000005483	31.114	33.091	29.043	32.615	30.185	29.328	22.591	17.31	26.265	23.975	27.42	25.33	KMT2E	lysine methyltransferase 2E (inactive) [Source:HGNC Symbol;Acc:HGNC:18541]
ENSG00000005486	59.596	62.799	34.991	60.951	64.3	67.12	40.201	42.48	38.37	30.483	29.617	29.074	RHBDD2	rhomboid domain containing 2 [Source:HGNC Symbol;Acc:HGNC:23082]
ENSG00000005513	8.467	8.76	10.434	8.758	9.071	7.034	9.462	8.88	8.336	7.267	8.97	8.285	SOX8	SRY-box transcription factor 8 [Source:HGNC Symbol;Acc:HGNC:11203]
ENSG00000005700	18.676	18.563	20.087	20.728	22.593	20.596	17.126	10.692	16.916	17.805	17.401	19.315	IBTK	inhibitor of Bruton tyrosine kinase [Source:HGNC Symbol;Acc:HGNC:17853]
ENSG00000005801	48.579	50.097	24.292	50.565	52.152	54.925	29.646	16.53	34.302	31.382	21.046	22.235	ZNF195	zinc finger protein 195 [Source:HGNC Symbol;Acc:HGNC:12986]
ENSG00000005810	74.19	70.434	49.368	69.651	67.484	61.091	47.713	38.643	41.753	38.644	33.827	33.653	MYCBP2	MYC binding protein 2 [Source:HGNC Symbol;Acc:HGNC:23386]
ENSG00000005812	51.472	51.914	39.779	51.109	57.347	54.238	48.538	26.488	44.868	44.579	41.283	43.361	FBXL3	F-box and leucine rich repeat protein 3 [Source:HGNC Symbol;Acc:HGNC:13599]
ENSG00000005844	0.79	0.286	0.31	0.428	0.181	0.23	0.32	0.132	0.684	0.206	0.897	0.281	ITGAL	integrin subunit alpha L [Source:HGNC Symbol;Acc:HGNC:6148]
ENSG00000005882	18.471	15.672	19.316	19.241	21.892	17.41	15.984	15.954	16.206	15.411	22.463	25.407	PDK2	pyruvate dehydrogenase kinase 2 [Source:HGNC Symbol;Acc:HGNC:8810]
ENSG00000005884	4.654	5.332	3.923	5.137	3.424	5.474	5.752	2.652	5.163	4.98	5.086	3.571	ITGA3	integrin subunit alpha 3 [Source:HGNC Symbol;Acc:HGNC:6139]
ENSG00000005889	56.077	55.479	47.519	50.571	53.949	51.708	43.575	14.97	43.974	49.288	38.661	43.752	ZFX	zinc finger protein X-linked [Source:HGNC Symbol;Acc:HGNC:12869]
ENSG00000005893	63.494	65.697	64.086	60.745	61.266	60.308	63.181	35.376	64.711	62.954	63.372	63.068	LAMP2	lysosomal associated membrane protein 2 [Source:HGNC Symbol;Acc:HGNC:6501]
ENSG00000005961	7.473	7.618	10.585	3.652	6.064	4.177	6.115	4.552	7.03	5.286	11.745	8.811	ITGA2B	integrin subunit alpha 2b [Source:HGNC Symbol;Acc:HGNC:6138]
ENSG00000005981	0.09	0.097	0.058	0.02	0.042	0	0.092	0.028	0	0.046	0.077	0.041	ASB4	ankyrin repeat and SOCS box containing 4 [Source:HGNC Symbol;Acc:HGNC:16009]
ENSG00000006007	73.478	72.333	63.337	64.11	72.205	70.691	74.146	55.39	68.816	62.709	51.573	56.104	GDE1	glycerophosphodiester phosphodiesterase 1 [Source:HGNC Symbol;Acc:HGNC:29644]
ENSG00000006015	19.181	20.291	29.66	23.553	20.756	20.268	20.448	40.588	20.387	19.56	24.488	24.165	REX1BD	required for excision 1-B domain containing [Source:HGNC Symbol;Acc:HGNC:26098]
ENSG00000006016	22.359	24.674	37.227	18.691	17.955	14.081	21.108	38	20.179	20.613	35.695	26.79	CRLF1	cytokine receptor like factor 1 [Source:HGNC Symbol;Acc:HGNC:2364]
ENSG00000006025	2.145	2.753	3.957	2.255	1.645	1.493	2.36	1.906	2.106	2.555	3.308	1.835	OSBPL7	oxysterol binding protein like 7 [Source:HGNC Symbol;Acc:HGNC:16387]
ENSG00000006042	47.027	44.767	46.202	49.521	49.568	46.866	54.054	49.05	53.429	52.487	53.306	48.424	TMEM98	transmembrane protein 98 [Source:HGNC Symbol;Acc:HGNC:24529]
ENSG00000006047	0.432	0.447	0.286	0.252	0.45	0.317	0.158	0.128	0.163	0.209	0.143	0.405	YBX2	Y-box binding protein 2 [Source:HGNC Symbol;Acc:HGNC:17948]
ENSG00000006059	0	0	0	0	0	0	0	0	0	0	0	0	KRT33A	keratin 33A [Source:HGNC Symbol;Acc:HGNC:6450]
ENSG00000006062	8.254	7.689	6.078	6.984	7.939	7.551	5.187	5.016	5.033	5.151	4.537	4.964	MAP3K14	mitogen-activated protein kinase kinase kinase 14 [Source:HGNC Symbol;Acc:HGNC:6853]
ENSG00000006071	3.211	3.61	4.188	3.211	3.443	2.349	3.402	2.897	2.726	2.62	3.286	2.473	ABCC8	ATP binding cassette subfamily C member 8 [Source:HGNC Symbol;Acc:HGNC:59]
ENSG00000006116	0	0	0	0	0	0	0	0	0	0	0	0	CACNG3	calcium voltage-gated channel auxiliary subunit gamma 3 [Source:HGNC Symbol;Acc:HGNC:1407]
ENSG00000006118	40.932	36.024	40.546	32.613	35.324	28.348	42.96	32.274	38.166	36.4	40.547	34.397	TMEM132A	transmembrane protein 132A [Source:HGNC Symbol;Acc:HGNC:31092]
ENSG00000006125	122.851	123.496	123.415	123.219	119.227	123.248	102.888	56.3	99.676	95.968	112.141	122.566	AP2B1	adaptor related protein complex 2 subunit beta 1 [Source:HGNC Symbol;Acc:HGNC:563]
ENSG00000006128	0	0	0	0	0	0	0	0	0	0	0	0	TAC1	tachykinin precursor 1 [Source:HGNC Symbol;Acc:HGNC:11517]
ENSG00000006194	16.313	14.738	12.984	16.302	16.585	14.875	16.171	12.372	11.494	12.764	13.371	12.709	ZNF263	zinc finger protein 263 [Source:HGNC Symbol;Acc:HGNC:13056]
ENSG00000006210	0.334	0.196	0.347	0.167	0.247	0.238	0.285	0.17	0.217	0.26	0.446	0.443	CX3CL1	C-X3-C motif chemokine ligand 1 [Source:HGNC Symbol;Acc:HGNC:10647]
ENSG00000006282	13.775	13.468	14.002	9.871	11.735	12.462	11.658	10.873	12.697	11.963	14.246	12.957	SPATA20	spermatogenesis associated 20 [Source:HGNC Symbol;Acc:HGNC:26125]
ENSG00000006283	1.818	1.982	2.59	1.526	1.162	1.607	1.242	0.752	1.204	1.141	1.658	2.061	CACNA1G	calcium voltage-gated channel subunit alpha1 G [Source:HGNC Symbol;Acc:HGNC:1394]
ENSG00000006327	31.726	31.43	39.6	25.8	23.538	28.868	30.937	36.082	32.018	38.416	38.2	38.381	TNFRSF12A	TNF receptor superfamily member 12A [Source:HGNC Symbol;Acc:HGNC:18152]
ENSG00000006377	5.979	5.756	9.667	5.626	5.835	6.474	5.974	5.232	5.765	6.527	7.286	7.545	DLX6	distal-less homeobox 6 [Source:HGNC Symbol;Acc:HGNC:2919]
ENSG00000006432	8.167	8.878	6.358	6.769	6.896	6.21	4.247	2.462	4.727	4.246	4.082	4.833	MAP3K9	mitogen-activated protein kinase kinase kinase 9 [Source:HGNC Symbol;Acc:HGNC:6861]
ENSG00000006451	30.353	31.096	34.831	33.666	36.355	36.652	38.79	26.612	31.858	34.31	40.902	41.862	RALA	RAS like proto-oncogene A [Source:HGNC Symbol;Acc:HGNC:9839]
ENSG00000006453	37.141	35.472	32.477	34.497	34.343	33.435	30.952	21.799	30.76	29.063	30.85	32.681	BAIAP2L1	BAR/IMD domain containing adaptor protein 2 like 1 [Source:HGNC Symbol;Acc:HGNC:21649]
ENSG00000006459	26.493	23.079	16.333	22.331	22.608	18.019	13.521	4.216	12.357	10.76	13.192	17.066	KDM7A	lysine demethylase 7A [Source:HGNC Symbol;Acc:HGNC:22224]
ENSG00000006468	0.98	1.201	0.892	2.831	0.953	2.946	1.163	0.861	1.78	1.494	0.874	1.21	ETV1	ETS variant transcription factor 1 [Source:HGNC Symbol;Acc:HGNC:3490]
ENSG00000006530	100.353	92.353	89.368	94.604	97.825	96.113	89.075	56.746	86.267	87.635	81.81	84.388	AGK	acylglycerol kinase [Source:HGNC Symbol;Acc:HGNC:21869]
ENSG00000006534	1.942	3.291	2.813	2.122	2.543	2.043	3.133	1.708	2.797	1.955	2.068	2.13	ALDH3B1	aldehyde dehydrogenase 3 family member B1 [Source:HGNC Symbol;Acc:HGNC:410]
ENSG00000006555	0	0.11	0.044	0.046	0.111	0.027	0.022	0.116	0.102	0.026	0.109	0.167	TTC22	tetratricopeptide repeat domain 22 [Source:HGNC Symbol;Acc:HGNC:26067]
ENSG00000006576	19.779	21.371	24.665	21.527	20.692	22.266	20.627	8.919	18.173	17.609	18.683	20.091	PHTF2	putative homeodomain transcription factor 2 [Source:HGNC Symbol;Acc:HGNC:13411]
ENSG00000006606	0	0	0.477	0	0.366	0.399	0	0.24	0.626	0.384	0.702	0	CCL26	C-C motif chemokine ligand 26 [Source:HGNC Symbol;Acc:HGNC:10625]
ENSG00000006607	46.98	48.495	34.078	40.3	43.057	35.146	34.194	14.359	28.787	28.413	26.145	22.406	FARP2	FERM, ARH/RhoGEF and pleckstrin domain protein 2 [Source:HGNC Symbol;Acc:HGNC:16460]
ENSG00000006611	9.741	16.721	17.05	10.146	11.952	11.482	9.515	12.32	9.886	8.845	13.659	12.399	USH1C	USH1 protein network component harmonin [Source:HGNC Symbol;Acc:HGNC:12597]
ENSG00000006625	115.083	108.391	119.916	118.336	128.428	131.001	122.137	125.259	127.601	136.269	131.814	129.986	GGCT	gamma-glutamylcyclotransferase [Source:HGNC Symbol;Acc:HGNC:21705]
ENSG00000006634	63.563	57.019	60.101	66.798	64.104	66.651	56.224	32.377	64.013	51.686	49.098	50.827	DBF4	DBF4-CDC7 kinase regulatory subunit [Source:HGNC Symbol;Acc:HGNC:17364]
ENSG00000006638	3.125	3.463	4.486	3.045	4.058	2.411	2.811	2.659	2.535	2.57	3.533	2.663	TBXA2R	thromboxane A2 receptor [Source:HGNC Symbol;Acc:HGNC:11608]
ENSG00000006652	132.114	131.251	97.689	133.807	136.614	130.219	102.577	79.358	100.424	109.288	107.058	104.46	IFRD1	interferon related developmental regulator 1 [Source:HGNC Symbol;Acc:HGNC:5456]
ENSG00000006659	0	0.17	0	0	0	0	0	0	0	0	0	0	LGALS14	galectin 14 [Source:HGNC Symbol;Acc:HGNC:30054]
ENSG00000006695	22.918	18.38	15.46	22.115	18.545	20.836	21.023	13.175	20.828	18.71	16.502	17.048	COX10	cytochrome c oxidase assembly factor heme A:farnesyltransferase COX10 [Source:HGNC Symbol;Acc:HGNC:2260]
ENSG00000006704	30.319	31.333	29.263	23.357	27.225	27.175	22.665	22.012	29.345	19.155	26.864	28.616	GTF2IRD1	GTF2I repeat domain containing 1 [Source:HGNC Symbol;Acc:HGNC:4661]
ENSG00000006712	62.897	66.771	43.522	69.343	60.295	63.956	52.231	54.526	47.982	48.373	41.55	38.28	PAF1	PAF1 homolog, Paf1/RNA polymerase II complex component [Source:HGNC Symbol;Acc:HGNC:25459]
ENSG00000006715	44.105	44.986	40.799	41.245	43.202	44.997	47.391	17.777	42.664	40.042	33.869	37.322	VPS41	VPS41 subunit of HOPS complex [Source:HGNC Symbol;Acc:HGNC:12713]
ENSG00000006740	11.451	13.54	15.073	14.86	12.372	10.857	11.482	6.563	11.211	12.226	13.715	14.516	ARHGAP44	Rho GTPase activating protein 44 [Source:HGNC Symbol;Acc:HGNC:29096]
ENSG00000006744	83.314	81.854	54.824	81.469	80.586	78.434	66.945	56.514	71.197	68.439	48.257	48.42	ELAC2	elaC ribonuclease Z 2 [Source:HGNC Symbol;Acc:HGNC:14198]
ENSG00000006747	0.109	0.157	0.157	0.335	0.191	0.463	0.179	0.042	0.083	0.059	0.193	0.355	SCIN	scinderin [Source:HGNC Symbol;Acc:HGNC:21695]
ENSG00000006756	0.302	0.282	0.288	0.327	0.232	0.279	0.3	0.602	0.478	0.417	0.317	0.263	ARSD	arylsulfatase D [Source:HGNC Symbol;Acc:HGNC:717]
ENSG00000006757	33.36	25.197	34.693	29.626	32.598	35.765	34.568	36.341	40.998	35.983	33.298	32.99	PNPLA4	patatin like phospholipase domain containing 4 [Source:HGNC Symbol;Acc:HGNC:24887]
ENSG00000006788	0	0	0.012	0	0	0	0.024	0.026	0	0	0.012	0.025	MYH13	myosin heavy chain 13 [Source:HGNC Symbol;Acc:HGNC:7571]
ENSG00000006831	61.986	60.486	45.649	62.184	58.154	57.2	52.593	31.836	49.644	49.236	43.815	41.486	ADIPOR2	adiponectin receptor 2 [Source:HGNC Symbol;Acc:HGNC:24041]
ENSG00000006837	5.377	3.344	3.548	5.156	6.241	5.652	4.469	3.998	2.725	4.039	1.676	3.973	CDKL3	cyclin dependent kinase like 3 [Source:HGNC Symbol;Acc:HGNC:15483]
ENSG00000007001	0.056	0.035	0	0	0.031	0.114	0	0	0.03	0	0	0	UPP2	uridine phosphorylase 2 [Source:HGNC Symbol;Acc:HGNC:23061]
ENSG00000007038	0	0	0	0	0.351	0	0	0	0.108	0	0	0.663	PRSS21	serine protease 21 [Source:HGNC Symbol;Acc:HGNC:9485]
ENSG00000007047	26.403	27.365	34.128	27.761	26.256	24.903	24.891	11.846	24.596	16.929	24.331	31.872	MARK4	microtubule affinity regulating kinase 4 [Source:HGNC Symbol;Acc:HGNC:13538]
ENSG00000007062	0.405	0.322	0.667	0.266	0.654	0.071	0.542	0.239	0.338	0.155	0.036	0.14	PROM1	prominin 1 [Source:HGNC Symbol;Acc:HGNC:9454]
ENSG00000007080	139.655	151.314	129.098	153.758	137.747	135.484	141.151	201.513	142.786	136.882	112.569	123.08	CCDC124	coiled-coil domain containing 124 [Source:HGNC Symbol;Acc:HGNC:25171]
ENSG00000007129	0.228	0.387	0.754	0.07	0.511	0.778	0.066	0.735	0.231	0.065	0.303	1.195	CEACAM21	CEA cell adhesion molecule 21 [Source:HGNC Symbol;Acc:HGNC:28834]
ENSG00000007168	117.669	116.315	82.948	108.338	114.122	113.093	88.464	58.101	90.038	86.988	76.785	74.957	PAFAH1B1	platelet activating factor acetylhydrolase 1b regulatory subunit 1 [Source:HGNC Symbol;Acc:HGNC:8574]
ENSG00000007171	3.579	3.898	5.348	4	3.509	3.606	3.995	3.635	4.345	4.308	5.359	5.697	NOS2	nitric oxide synthase 2 [Source:HGNC Symbol;Acc:HGNC:7873]
ENSG00000007174	0.337	0	0.042	0.132	0.092	0.102	0.125	0.082	0.022	0.05	0.339	0.163	DNAH9	dynein axonemal heavy chain 9 [Source:HGNC Symbol;Acc:HGNC:2953]
ENSG00000007202	67.532	63.23	48.545	60.321	55.054	53.39	46.501	24.522	41.759	37.322	36.365	35.666	BLTP2	bridge-like lipid transfer protein family member 2 [Source:HGNC Symbol;Acc:HGNC:28960]
ENSG00000007216	0	0	0.071	0	0.038	0	0	0	0	0	0	0	SLC13A2	solute carrier family 13 member 2 [Source:HGNC Symbol;Acc:HGNC:10917]
ENSG00000007237	3.963	4.171	3.868	3.133	2.945	3.343	2.954	1.485	1.671	1.862	1.738	2.494	GAS7	growth arrest specific 7 [Source:HGNC Symbol;Acc:HGNC:4169]
ENSG00000007255	18.951	17.324	26.988	24.398	16.969	16.104	23.632	29.728	22.638	25.23	32.466	33.475	TRAPPC6A	trafficking protein particle complex subunit 6A [Source:HGNC Symbol;Acc:HGNC:23069]
ENSG00000007264	22.19	23.761	30.421	22.142	17.971	19.619	23.221	27.937	21.364	23.875	29.344	31.081	MATK	megakaryocyte-associated tyrosine kinase [Source:HGNC Symbol;Acc:HGNC:6906]
ENSG00000007306	0	0	0	0	0	0	0	0	0	0	0	0	CEACAM7	CEA cell adhesion molecule 7 [Source:HGNC Symbol;Acc:HGNC:1819]
ENSG00000007312	0.657	0.384	0.462	0	0.083	0	0.21	0.974	0.143	0	0.56	0.159	CD79B	CD79b molecule [Source:HGNC Symbol;Acc:HGNC:1699]
ENSG00000007314	0.751	1.22	2.023	2.439	2.461	1.412	1.814	0.603	0.776	1.45	2.044	1.368	SCN4A	sodium voltage-gated channel alpha subunit 4 [Source:HGNC Symbol;Acc:HGNC:10591]
ENSG00000007341	56.41	58.988	34.671	59.223	54.682	59.016	37.01	28.934	42.404	36.006	30.829	32.094	ST7L	suppression of tumorigenicity 7 like [Source:HGNC Symbol;Acc:HGNC:18441]
ENSG00000007350	0.35	1.384	0.76	1.972	0.464	0.336	0.483	0.575	1.731	0.579	1.273	1.618	TKTL1	transketolase like 1 [Source:HGNC Symbol;Acc:HGNC:11835]
ENSG00000007372	27.318	27.402	38.731	31.428	28.883	25.298	26.043	27.844	31.113	33.9	34.756	30.197	PAX6	paired box 6 [Source:HGNC Symbol;Acc:HGNC:8620]
ENSG00000007376	48.122	46.831	39.58	42.017	43.097	42.644	47.3	54.527	46.257	40.584	36.434	35.994	RPUSD1	RNA pseudouridine synthase domain containing 1 [Source:HGNC Symbol;Acc:HGNC:14173]
ENSG00000007384	16.95	14.919	11.718	12.024	13.26	13.686	10.073	9.156	9.359	10.143	9.88	8.636	RHBDF1	rhomboid 5 homolog 1 [Source:HGNC Symbol;Acc:HGNC:20561]
ENSG00000007392	88.575	75.818	67.705	81.09	72.881	77.308	54.184	67.637	51.588	61.966	49.72	45.849	LUC7L	LUC7 like [Source:HGNC Symbol;Acc:HGNC:6723]
ENSG00000007402	6.675	7.803	7.91	6.428	5.999	6.8	6.97	5.327	7	5.99	6.888	6.582	CACNA2D2	calcium voltage-gated channel auxiliary subunit alpha2delta 2 [Source:HGNC Symbol;Acc:HGNC:1400]
ENSG00000007516	4.405	4.531	7.247	4.554	4.562	3.324	5.256	3.788	3.265	3.541	5.42	4.548	BAIAP3	BAI1 associated protein 3 [Source:HGNC Symbol;Acc:HGNC:948]
ENSG00000007520	46.072	47.725	48.646	47.056	48.149	43.899	58.321	73.915	48.478	45.119	50.611	43.012	TSR3	TSR3 ribosome maturation factor [Source:HGNC Symbol;Acc:HGNC:14175]
ENSG00000007541	34.86	35.76	37.999	29.5	27.466	28.219	25.943	25.434	22.685	24.406	35.224	34.111	PIGQ	phosphatidylinositol glycan anchor biosynthesis class Q [Source:HGNC Symbol;Acc:HGNC:14135]
ENSG00000007545	32.851	46.824	22.406	29.146	27.684	26.842	23.54	9.833	24.904	23.478	16.695	12.396	CRAMP1	cramped chromatin regulator homolog 1 [Source:HGNC Symbol;Acc:HGNC:14122]
ENSG00000007866	5.918	5.448	7.494	5.115	5.047	4.268	5.581	4.34	5.662	4.522	5.358	5.34	TEAD3	TEA domain transcription factor 3 [Source:HGNC Symbol;Acc:HGNC:11716]
ENSG00000007908	0.071	0	0.055	0	0.045	0.027	0.041	0	0	0.098	0	0.069	SELE	selectin E [Source:HGNC Symbol;Acc:HGNC:10718]
ENSG00000007923	73.26	76.952	48.981	63.637	60.474	66.03	58.756	53.063	61.211	54.587	39.977	40.007	DNAJC11	DnaJ heat shock protein family (Hsp40) member C11 [Source:HGNC Symbol;Acc:HGNC:25570]
ENSG00000007933	0.359	1.131	0.549	0.329	0.886	0.345	0.157	0.181	0.15	0.148	0.201	0.16	FMO3	flavin containing dimethylaniline monoxygenase 3 [Source:HGNC Symbol;Acc:HGNC:3771]
ENSG00000007944	8.49	9.051	8.845	7.105	8.78	8.74	7.554	5.573	7.46	8.212	8.52	8.504	MYLIP	myosin regulatory light chain interacting protein [Source:HGNC Symbol;Acc:HGNC:21155]
ENSG00000007952	0.138	0.257	0.095	0.033	0.913	0.273	0.316	0.285	0.444	0.265	0.159	0.166	NOX1	NADPH oxidase 1 [Source:HGNC Symbol;Acc:HGNC:7889]
ENSG00000007968	31.099	31.833	24.352	26.936	28.058	28.42	23.625	17.449	23.559	18.704	19.568	20.069	E2F2	E2F transcription factor 2 [Source:HGNC Symbol;Acc:HGNC:3114]
ENSG00000008018	315.623	313.051	302.316	325.801	343.115	330.486	341.522	421.959	350.567	344.202	297.901	308.253	PSMB1	proteasome 20S subunit beta 1 [Source:HGNC Symbol;Acc:HGNC:9537]
ENSG00000008056	1.511	1.232	0.348	1.937	1.59	0.941	0.443	0.463	0.497	0.392	0.415	0.197	SYN1	synapsin I [Source:HGNC Symbol;Acc:HGNC:11494]
ENSG00000008083	25.499	25.009	32.483	24.444	22.948	22.382	26.952	14.531	24.659	23.376	29.592	29.241	JARID2	jumonji and AT-rich interaction domain containing 2 [Source:HGNC Symbol;Acc:HGNC:6196]
ENSG00000008086	4.185	3.849	2.768	4.523	3.802	4.395	2.531	1.026	2.452	2.389	2.332	2.313	CDKL5	cyclin dependent kinase like 5 [Source:HGNC Symbol;Acc:HGNC:11411]
ENSG00000008118	0.288	0.432	1.093	0.395	0.427	0.498	1.034	0.296	0.116	0.41	0.5	0.818	CAMK1G	calcium/calmodulin dependent protein kinase IG [Source:HGNC Symbol;Acc:HGNC:14585]
ENSG00000008128	62.537	62.525	32.956	58.735	56.883	52.846	38.979	48.59	34.083	38.242	25.977	21.844	CDK11A	cyclin dependent kinase 11A [Source:HGNC Symbol;Acc:HGNC:1730]
ENSG00000008130	120.129	110.933	77.03	95.293	113.277	102.221	79.633	66.528	84.672	86.905	66.304	63.508	NADK	NAD kinase [Source:HGNC Symbol;Acc:HGNC:29831]
ENSG00000008196	0	0	0	0	0.014	0	0	0	0	0	0	0	TFAP2B	transcription factor AP-2 beta [Source:HGNC Symbol;Acc:HGNC:11743]
ENSG00000008197	0	0	0	0	0	0	0	0	0	0	0	0	TFAP2D	transcription factor AP-2 delta [Source:HGNC Symbol;Acc:HGNC:15581]
ENSG00000008226	1.889	0.731	1.084	1.327	1.245	0.596	0.878	0.283	0.815	0.566	1.131	1.101	DLEC1	DLEC1 cilia and flagella associated protein [Source:HGNC Symbol;Acc:HGNC:2899]
ENSG00000008256	22.026	18.148	17.875	19.32	17.349	15.928	14.427	9.58	14.61	14.019	15.228	14.615	CYTH3	cytohesin 3 [Source:HGNC Symbol;Acc:HGNC:9504]
ENSG00000008277	6.909	7.332	9.203	7.902	8.001	6.894	6.684	2.076	6.016	7.86	6.18	6.267	ADAM22	ADAM metallopeptidase domain 22 [Source:HGNC Symbol;Acc:HGNC:201]
ENSG00000008282	51.1	46.156	50.729	52.629	52.875	49.886	56.519	36.91	53.472	52.025	53.24	56.021	SYPL1	synaptophysin like 1 [Source:HGNC Symbol;Acc:HGNC:11507]
ENSG00000008283	7.3	7.446	5.237	6.915	6.991	8.87	7.775	5.742	5.879	4.672	7.892	4.681	CYB561	cytochrome b561 [Source:HGNC Symbol;Acc:HGNC:2571]
ENSG00000008294	116.842	121.448	99.11	110.562	108.28	102.525	88.591	40.834	89.831	81.703	80.785	74.432	SPAG9	sperm associated antigen 9 [Source:HGNC Symbol;Acc:HGNC:14524]
ENSG00000008300	30.713	31.107	19.289	24.514	21.54	19.771	17.602	14.363	16.855	13.619	16.578	14.657	CELSR3	cadherin EGF LAG seven-pass G-type receptor 3 [Source:HGNC Symbol;Acc:HGNC:3230]
ENSG00000008311	18.257	20.13	16.068	17.037	17.199	16.877	13.558	9.598	13.935	13.07	12.66	13.955	AASS	aminoadipate-semialdehyde synthase [Source:HGNC Symbol;Acc:HGNC:17366]
ENSG00000008323	0.083	0.195	0.11	0.11	0.052	0.032	0.059	0.057	0.737	0.071	0.078	0.113	PLEKHG6	pleckstrin homology and RhoGEF domain containing G6 [Source:HGNC Symbol;Acc:HGNC:25562]
ENSG00000008324	42.901	37.248	34.908	44.238	45.558	40.078	43.562	45.454	45.343	39.613	36.059	37.058	SS18L2	SS18 like 2 [Source:HGNC Symbol;Acc:HGNC:15593]
ENSG00000008382	10.845	13.301	12.772	8.228	10.163	7.927	6.342	16.586	13.021	6.772	11.943	7.44	MPND	MPN domain containing [Source:HGNC Symbol;Acc:HGNC:25934]
ENSG00000008394	7.539	8.669	8.178	8.103	10.878	9.405	10.584	11.809	7.696	8.976	7.64	8.592	MGST1	microsomal glutathione S-transferase 1 [Source:HGNC Symbol;Acc:HGNC:7061]
ENSG00000008405	44.13	46.301	23.46	46.351	43.91	43.548	32.238	18.257	33.215	31.352	23.845	23.204	CRY1	cryptochrome circadian regulator 1 [Source:HGNC Symbol;Acc:HGNC:2384]
ENSG00000008438	0.532	0	0.157	0.489	0.513	0.19	0.158	0.113	0.146	0.379	0.16	0.332	PGLYRP1	peptidoglycan recognition protein 1 [Source:HGNC Symbol;Acc:HGNC:8904]
ENSG00000008441	19.99	17.924	14.744	15.759	16.58	15.851	16.799	8.454	18.145	14.212	13.219	12.677	NFIX	nuclear factor I X [Source:HGNC Symbol;Acc:HGNC:7788]
ENSG00000008513	9.898	6.564	10.535	7.6	5.782	7.223	5.514	4.58	6.807	7.271	7.263	8.78	ST3GAL1	ST3 beta-galactoside alpha-2,3-sialyltransferase 1 [Source:HGNC Symbol;Acc:HGNC:10862]
ENSG00000008516	3.473	3.174	1.648	3.136	3.372	1.668	1.445	2.826	1.492	2.081	2.222	1.356	MMP25	matrix metallopeptidase 25 [Source:HGNC Symbol;Acc:HGNC:14246]
ENSG00000008517	1.898	1.41	2.87	1.608	2.056	1.026	1.54	2.262	1.269	2.58	1.277	2.813	IL32	interleukin 32 [Source:HGNC Symbol;Acc:HGNC:16830]
ENSG00000008710	125.526	110.09	98.561	87.554	86.154	66.718	80.439	47.759	65.064	65.908	69.098	62.138	PKD1	polycystin 1, transient receptor potential channel interacting [Source:HGNC Symbol;Acc:HGNC:9008]
ENSG00000008735	8.851	8.938	6.482	8.535	9.035	8.24	6.835	5.959	6.67	6.217	5.542	5.167	MAPK8IP2	mitogen-activated protein kinase 8 interacting protein 2 [Source:HGNC Symbol;Acc:HGNC:6883]
ENSG00000008838	101.802	90.157	82.785	78.602	76.88	78.358	91.878	60.699	91.043	85.361	76.648	71.68	MED24	mediator complex subunit 24 [Source:HGNC Symbol;Acc:HGNC:22963]
ENSG00000008853	3.55	3.585	3.748	3.423	3.552	3.272	3.652	3.293	4.442	2.561	2.677	2.587	RHOBTB2	Rho related BTB domain containing 2 [Source:HGNC Symbol;Acc:HGNC:18756]
ENSG00000008869	17.428	17.95	15.882	16.865	17.688	16.85	14.113	5.195	12.737	14.211	15.166	15.706	HEATR5B	HEAT repeat containing 5B [Source:HGNC Symbol;Acc:HGNC:29273]
ENSG00000008952	103.507	99.361	71.934	99.366	104.553	105.981	91.235	125.924	93.573	88.993	74.148	75.087	SEC62	SEC62 homolog, preprotein translocation factor [Source:HGNC Symbol;Acc:HGNC:11846]
ENSG00000008988	1646.81	1665.11	2249.71	1871.32	1842.78	1974.01	2202.02	3004.51	2320.1	2362.6	2696.41	2614.22	RPS20	ribosomal protein S20 [Source:HGNC Symbol;Acc:HGNC:10405]
ENSG00000009307	424.947	414.165	430.812	405.525	398.665	390.086	376.944	230.851	372.339	380.942	396.833	423.082	CSDE1	cold shock domain containing E1 [Source:HGNC Symbol;Acc:HGNC:29905]
ENSG00000009335	111.697	114.013	79.41	101.164	103.376	98.511	73.034	40.262	75.134	71.207	68.412	62.868	UBE3C	ubiquitin protein ligase E3C [Source:HGNC Symbol;Acc:HGNC:16803]
ENSG00000009413	33.04	40.619	24.801	29.083	27.853	27.172	20.152	12.173	18.051	18.957	16.81	15.91	REV3L	REV3 like, DNA directed polymerase zeta catalytic subunit [Source:HGNC Symbol;Acc:HGNC:9968]
ENSG00000009694	8.861	9.117	10.673	8.396	7.998	6.993	6.362	2.464	6.149	6.634	7.691	7.319	TENM1	teneurin transmembrane protein 1 [Source:HGNC Symbol;Acc:HGNC:8117]
ENSG00000009709	0.906	0.897	0.969	0.865	0.67	0.866	0.876	0.441	0.785	0.605	1.036	0.54	PAX7	paired box 7 [Source:HGNC Symbol;Acc:HGNC:8621]
ENSG00000009724	12.439	12.815	7.586	7.381	8.147	7.979	8.067	4.3	8.34	8.269	5.048	4.348	MASP2	MBL associated serine protease 2 [Source:HGNC Symbol;Acc:HGNC:6902]
ENSG00000009765	0.188	0.413	0.173	0.126	0.289	1.374	0.164	0.201	0.141	0.142	0.269	0.102	IYD	iodotyrosine deiodinase [Source:HGNC Symbol;Acc:HGNC:21071]
ENSG00000009780	24.008	26.282	13.439	24.68	22.888	26.742	19.99	10.765	18.244	17.344	12.104	14.482	FAM76A	family with sequence similarity 76 member A [Source:HGNC Symbol;Acc:HGNC:28530]
ENSG00000009790	0.505	0.368	0.275	0.437	0.334	1.237	0.433	0.1	0.412	0.418	0.411	0.491	TRAF3IP3	TRAF3 interacting protein 3 [Source:HGNC Symbol;Acc:HGNC:30766]
ENSG00000009830	49.802	39.959	31.106	29.594	46.076	38.052	36.764	21.749	25.784	27.577	20.008	27.578	POMT2	protein O-mannosyltransferase 2 [Source:HGNC Symbol;Acc:HGNC:19743]
ENSG00000009844	160.315	163.659	124.426	164.703	174.279	182.166	142.555	88.995	142.92	147.833	134.287	131.167	VTA1	vesicle trafficking 1 [Source:HGNC Symbol;Acc:HGNC:20954]
ENSG00000009950	25.496	22.751	31.802	20.908	19.583	17.029	20.044	15.321	15.077	16.78	24.884	21.38	MLXIPL	MLX interacting protein like [Source:HGNC Symbol;Acc:HGNC:12744]
ENSG00000009954	120.262	122.615	70.202	112.269	111.882	110.667	77.849	45.953	77.094	71.127	59.541	60.593	BAZ1B	bromodomain adjacent to zinc finger domain 1B [Source:HGNC Symbol;Acc:HGNC:961]
ENSG00000010017	50.112	44.579	46.106	49.275	49.363	53.347	39.642	29.248	42.943	42.811	41.942	41.801	RANBP9	RAN binding protein 9 [Source:HGNC Symbol;Acc:HGNC:13727]
ENSG00000010030	1.39	0.475	0.393	0.342	0.505	0.412	0.067	0.357	0.486	0.07	0.253	0.171	ETV7	ETS variant transcription factor 7 [Source:HGNC Symbol;Acc:HGNC:18160]
ENSG00000010072	58.649	56.385	30.365	58.602	60.534	55.469	41.867	25.7	46.348	38.908	25.287	23.346	SPRTN	SprT-like N-terminal domain [Source:HGNC Symbol;Acc:HGNC:25356]
ENSG00000010165	37.338	36.429	27.736	38.903	43.26	44.872	49.305	43.394	41.189	35.532	28.376	31.511	METTL13	methyltransferase 13, eEF1A N-terminus and K55 [Source:HGNC Symbol;Acc:HGNC:24248]
ENSG00000010219	64.833	51.533	45.886	58.584	67.232	55.325	47.708	57.683	46.549	55.784	43.326	45.454	DYRK4	dual specificity tyrosine phosphorylation regulated kinase 4 [Source:HGNC Symbol;Acc:HGNC:3095]
ENSG00000010244	226.064	222.005	164.863	199.199	207.193	206.487	146.593	101.933	154.211	148.388	150.402	146.755	ZNF207	zinc finger protein 207 [Source:HGNC Symbol;Acc:HGNC:12998]
ENSG00000010256	238.289	255.32	231.419	245.981	250.685	243.078	235.009	249.18	225.67	222.843	231.901	220.016	UQCRC1	ubiquinol-cytochrome c reductase core protein 1 [Source:HGNC Symbol;Acc:HGNC:12585]
ENSG00000010270	45.231	48.216	49.921	50.716	46.961	50.331	53.119	42.615	55.456	56.715	59.52	61.131	STARD3NL	STARD3 N-terminal like [Source:HGNC Symbol;Acc:HGNC:19169]
ENSG00000010278	36.65	34.52	56.929	37.029	35.148	38.231	49.377	40.677	47.03	41.021	58.531	60.877	CD9	CD9 molecule [Source:HGNC Symbol;Acc:HGNC:1709]
ENSG00000010282	1.493	0.621	0.487	0.532	0.593	1.517	1.116	0.476	1.819	0.198	0	0.503	HHATL	hedgehog acyltransferase like [Source:HGNC Symbol;Acc:HGNC:13242]
ENSG00000010292	128.876	134.832	121.08	105.299	107.649	100.598	110.294	58.301	116.37	99.068	110.916	110.699	NCAPD2	non-SMC condensin I complex subunit D2 [Source:HGNC Symbol;Acc:HGNC:24305]
ENSG00000010295	23.955	25.671	18.521	23.532	25.466	21.746	19.346	21.369	19.416	15.294	17.186	17.358	IFFO1	intermediate filament family orphan 1 [Source:HGNC Symbol;Acc:HGNC:24970]
ENSG00000010310	3.566	1.56	4.69	2.325	2.819	1.628	2.35	1.753	1.583	1.336	1.69	1.886	GIPR	gastric inhibitory polypeptide receptor [Source:HGNC Symbol;Acc:HGNC:4271]
ENSG00000010318	11.188	11.29	19.199	11.276	11.526	9.597	12.966	11.053	11.765	9.784	22.818	16.59	PHF7	PHD finger protein 7 [Source:HGNC Symbol;Acc:HGNC:18458]
ENSG00000010319	2.172	3.053	3.722	2.242	2.392	2.918	2.236	1.379	2.787	2.067	2.489	2.326	SEMA3G	semaphorin 3G [Source:HGNC Symbol;Acc:HGNC:30400]
ENSG00000010322	83.94	92.088	72.891	74.131	77.196	65.238	67.296	36.424	62.922	56.908	59.171	48.855	NISCH	nischarin [Source:HGNC Symbol;Acc:HGNC:18006]
ENSG00000010327	0.975	0.386	1.692	0.539	0.921	0.377	0.892	0.756	0.312	0.617	1.376	1.468	STAB1	stabilin 1 [Source:HGNC Symbol;Acc:HGNC:18628]
ENSG00000010361	75.58	73.241	115.093	71.323	74.59	77.035	74.277	78.432	69.975	69.746	117.72	115.443	FUZ	fuzzy planar cell polarity protein [Source:HGNC Symbol;Acc:HGNC:26219]
ENSG00000010379	3.314	6.96	1.332	4.706	1.934	3.165	2.826	1.832	2.426	2.555	0.569	0.215	SLC6A13	solute carrier family 6 member 13 [Source:HGNC Symbol;Acc:HGNC:11046]
ENSG00000010404	34.794	38.44	88.149	36.565	35.369	32.825	36.656	18.937	34.413	31.02	83.907	87.216	IDS	iduronate 2-sulfatase [Source:HGNC Symbol;Acc:HGNC:5389]
ENSG00000010438	0.24	0	0	0.484	0.139	0.161	0	0.185	0.124	0.16	0.57	0.217	PRSS3	serine protease 3 [Source:HGNC Symbol;Acc:HGNC:9486]
ENSG00000010539	29.906	30.985	16.768	33.161	32.101	33.196	16.275	11.908	15.78	12.177	11.752	13.288	ZNF200	zinc finger protein 200 [Source:HGNC Symbol;Acc:HGNC:12993]
ENSG00000010610	0.725	2.005	0.746	0.732	1.153	1.163	1.554	1.114	0.55	0.776	0.529	1.209	CD4	CD4 molecule [Source:HGNC Symbol;Acc:HGNC:1678]
ENSG00000010626	8.301	9.773	13.747	9.532	9.92	9.089	10.538	10.292	9.118	7.684	12.941	13.215	LRRC23	leucine rich repeat containing 23 [Source:HGNC Symbol;Acc:HGNC:19138]
ENSG00000010671	4.401	2.966	2.553	3.926	3.093	2.986	2.063	2.154	2.332	2.91	2.138	2.423	BTK	Bruton tyrosine kinase [Source:HGNC Symbol;Acc:HGNC:1133]
ENSG00000010704	1.637	1.53	1.371	0.954	0.893	0.983	0.86	0.826	0.749	1.382	1.173	1.016	HFE	homeostatic iron regulator [Source:HGNC Symbol;Acc:HGNC:4886]
ENSG00000010803	39.874	37.886	27.115	34.859	36.342	32.634	25.988	15.654	28.152	23.548	23.084	24.098	SCMH1	Scm polycomb group protein homolog 1 [Source:HGNC Symbol;Acc:HGNC:19003]
ENSG00000010810	87.729	94.471	73.142	82.484	83.556	80.889	69.164	47.839	82.32	80.947	77.978	73.235	FYN	FYN proto-oncogene, Src family tyrosine kinase [Source:HGNC Symbol;Acc:HGNC:4037]
ENSG00000010818	15.181	14.604	12.565	12.905	13.29	13.66	11.613	5.406	11.093	11.881	12.118	12.19	HIVEP2	HIVEP zinc finger 2 [Source:HGNC Symbol;Acc:HGNC:4921]
ENSG00000010932	0.028	0.136	0.182	0	0.079	0.34	0	0.057	0.073	0.449	0.073	0	FMO1	flavin containing dimethylaniline monoxygenase 1 [Source:HGNC Symbol;Acc:HGNC:3769]
ENSG00000011007	48.335	46.682	33.646	45.987	44.85	45.686	43.448	29.008	41.478	38.165	32.757	32.385	ELOA	elongin A [Source:HGNC Symbol;Acc:HGNC:11620]
ENSG00000011009	40.022	42.195	29.529	34.999	35.74	35.909	38.769	41.198	38.484	34.641	33.971	29.157	LYPLA2	lysophospholipase 2 [Source:HGNC Symbol;Acc:HGNC:6738]
ENSG00000011021	12.071	13.837	10.762	12.559	12.645	11.276	7.561	5.034	8.863	7.522	7.412	6.735	CLCN6	chloride voltage-gated channel 6 [Source:HGNC Symbol;Acc:HGNC:2024]
ENSG00000011028	5.338	6.072	11.062	5.863	4.825	4.913	5.777	5.014	4.828	4.316	7.496	7.048	MRC2	mannose receptor C-type 2 [Source:HGNC Symbol;Acc:HGNC:16875]
ENSG00000011052	16.926	15.895	10.483	9.127	11.648	15.489	17.492	21.348	18.02	19.508	12.988	13.674	NME1-NME2	NME1-NME2 readthrough [Source:HGNC Symbol;Acc:HGNC:33531]
ENSG00000011083	0	0	0	0	0	0	0.02	0	0	0	0	0	SLC6A7	solute carrier family 6 member 7 [Source:HGNC Symbol;Acc:HGNC:11054]
ENSG00000011105	10.157	7.62	7.908	8.4	8.773	6.921	8.955	6.461	7.601	6.814	7.75	7.692	TSPAN9	tetraspanin 9 [Source:HGNC Symbol;Acc:HGNC:21640]
ENSG00000011114	22.308	23.535	15.204	20.042	22.481	22.446	15.486	8.843	15.989	16.225	12.769	11.495	BTBD7	BTB domain containing 7 [Source:HGNC Symbol;Acc:HGNC:18269]
ENSG00000011132	28.604	25.054	19.492	27.295	24.558	25.971	21.963	18.806	24.824	21.573	20.083	15.581	APBA3	amyloid beta precursor protein binding family A member 3 [Source:HGNC Symbol;Acc:HGNC:580]
ENSG00000011143	31.112	29.211	26.576	27.787	32.225	28.333	25.07	21.905	26.274	23.146	30.346	26.515	MKS1	MKS transition zone complex subunit 1 [Source:HGNC Symbol;Acc:HGNC:7121]
ENSG00000011198	21.693	21.785	14.874	24.406	23.072	22.986	16.55	11.283	18.49	14.669	10.362	10.614	ABHD5	abhydrolase domain containing 5, lysophosphatidic acid acyltransferase [Source:HGNC Symbol;Acc:HGNC:21396]
ENSG00000011201	0.013	0	0	0	0	0	0	0	0	0	0	0	ANOS1	anosmin 1 [Source:HGNC Symbol;Acc:HGNC:6211]
ENSG00000011243	125.807	136.082	75.525	114.773	115.702	107.411	69.706	81.524	71.323	65.29	60.497	64.942	AKAP8L	A-kinase anchoring protein 8 like [Source:HGNC Symbol;Acc:HGNC:29857]
ENSG00000011258	21.388	20.836	19.169	20.198	20.812	20.344	16.228	8.598	15.881	14.474	16.733	16.613	MBTD1	mbt domain containing 1 [Source:HGNC Symbol;Acc:HGNC:19866]
ENSG00000011260	80.761	81.335	56.812	84.736	85.476	86.485	75.923	67.672	74.325	78.863	54.087	52.656	UTP18	UTP18 small subunit processome component [Source:HGNC Symbol;Acc:HGNC:24274]
ENSG00000011275	32.348	33.993	29.343	32.614	33.48	29.197	26.911	20.398	26.558	25.521	26.713	26.231	RNF216	ring finger protein 216 [Source:HGNC Symbol;Acc:HGNC:21698]
ENSG00000011295	69.036	72.264	67.337	69.744	68.382	66.703	59.707	45.635	54.388	51.485	59.056	61.234	TTC19	tetratricopeptide repeat domain 19 [Source:HGNC Symbol;Acc:HGNC:26006]
ENSG00000011304	386.325	360.231	308.798	343.167	347.767	323.945	302.454	212.049	298.105	270.997	274.158	278.519	PTBP1	polypyrimidine tract binding protein 1 [Source:HGNC Symbol;Acc:HGNC:9583]
ENSG00000011332	17.859	17.683	11.836	18.872	15.254	16.396	13.275	15.258	11.884	11.425	12.521	13.02	DPF1	double PHD fingers 1 [Source:HGNC Symbol;Acc:HGNC:20225]
ENSG00000011347	6.38	6.748	7.66	5.276	5.666	6.812	6.195	3.237	5.397	4.459	5.38	5.887	SYT7	synaptotagmin 7 [Source:HGNC Symbol;Acc:HGNC:11514]
ENSG00000011376	39.557	44.407	27.37	42.047	41.041	36.149	35.547	20.646	33.886	33.586	24.753	22.368	LARS2	leucyl-tRNA synthetase 2, mitochondrial [Source:HGNC Symbol;Acc:HGNC:17095]
ENSG00000011405	38.987	40.041	25.757	39.709	38.802	40.315	29.434	9.25	31.518	29.139	21.952	21.885	PIK3C2A	phosphatidylinositol-4-phosphate 3-kinase catalytic subunit type 2 alpha [Source:HGNC Symbol;Acc:HGNC:8971]
ENSG00000011422	13.094	11.292	16.844	11.449	13.095	10.853	9.254	10.93	11.122	9.781	14.561	11.961	PLAUR	plasminogen activator, urokinase receptor [Source:HGNC Symbol;Acc:HGNC:9053]
ENSG00000011426	72.05	74.061	71.388	72.46	74.916	73.43	67.635	33.001	75.621	67.454	76.562	74.51	ANLN	anillin, actin binding protein [Source:HGNC Symbol;Acc:HGNC:14082]
ENSG00000011451	35.465	37.668	31.769	31.364	31.361	30.14	32.423	22.501	31.322	28.93	29.439	26.95	WIZ	WIZ zinc finger [Source:HGNC Symbol;Acc:HGNC:30917]
ENSG00000011454	43.633	40.355	31.32	44.149	41.568	43.178	31.014	13.93	29.444	29.67	27.02	33.171	RABGAP1	RAB GTPase activating protein 1 [Source:HGNC Symbol;Acc:HGNC:17155]
ENSG00000011465	0.067	0.108	0.041	0.087	0.263	0.072	0.058	0.594	0.055	0.103	0.235	0.383	DCN	decorin [Source:HGNC Symbol;Acc:HGNC:2705]
ENSG00000011478	18.288	15.001	19.979	13.93	16.174	13.059	16.361	19.939	15.839	15.883	22.007	17.566	QPCTL	glutaminyl-peptide cyclotransferase like [Source:HGNC Symbol;Acc:HGNC:25952]
ENSG00000011485	120.593	118.138	123.317	114.507	115.374	105.049	124.159	101.425	115.399	120.48	111.794	112.974	PPP5C	protein phosphatase 5 catalytic subunit [Source:HGNC Symbol;Acc:HGNC:9322]
ENSG00000011523	16.524	18.255	14.697	16.928	14.683	11.767	12.431	7.009	11.996	9.737	11.204	11.544	CEP68	centrosomal protein 68 [Source:HGNC Symbol;Acc:HGNC:29076]
ENSG00000011566	28.867	31.214	26.632	26.072	27.395	26.494	22.822	12.91	23.02	24.072	22.278	24.844	MAP4K3	mitogen-activated protein kinase kinase kinase kinase 3 [Source:HGNC Symbol;Acc:HGNC:6865]
ENSG00000011590	0.292	0.283	0.21	1.797	0.509	0.312	0.45	0	0.239	0.056	0	0	ZBTB32	zinc finger and BTB domain containing 32 [Source:HGNC Symbol;Acc:HGNC:16763]
ENSG00000011600	0	0	0	0	0.232	0.255	0	0	0	0	0	0.226	TYROBP	transmembrane immune signaling adaptor TYROBP [Source:HGNC Symbol;Acc:HGNC:12449]
ENSG00000011638	6.582	6.336	9.776	10.711	9.381	9.514	6.913	6.409	8.043	6.976	9.863	8.103	LDAF1	lipid droplet assembly factor 1 [Source:HGNC Symbol;Acc:HGNC:30136]
ENSG00000011677	0.671	1.007	0.522	0.911	0.942	1.668	0.539	0.351	0.505	0.598	0.24	0.498	GABRA3	gamma-aminobutyric acid type A receptor subunit alpha3 [Source:HGNC Symbol;Acc:HGNC:4077]
ENSG00000012048	58.914	57.529	53.971	51.375	54.525	49.347	39.871	25.025	36.635	38.655	44.962	40.343	BRCA1	BRCA1 DNA repair associated [Source:HGNC Symbol;Acc:HGNC:1100]
ENSG00000012061	44.799	50.162	52.371	46.278	44.717	47.087	44.513	55.029	47.225	46.782	59.491	57.652	ERCC1	ERCC excision repair 1, endonuclease non-catalytic subunit [Source:HGNC Symbol;Acc:HGNC:3433]
ENSG00000012124	0.445	0.481	2.037	0.972	1.242	0.197	1.229	0.06	0.71	0.223	1.059	0.118	CD22	CD22 molecule [Source:HGNC Symbol;Acc:HGNC:1643]
ENSG00000012171	7.056	9.012	6.517	7.136	7.193	5.902	4.124	4.603	3.915	4.384	5.658	4.84	SEMA3B	semaphorin 3B [Source:HGNC Symbol;Acc:HGNC:10724]
ENSG00000012174	34.478	34.402	36.067	35.976	38.105	38.511	36.765	17.107	34.681	33.705	37.002	38.555	MBTPS2	membrane bound transcription factor peptidase, site 2 [Source:HGNC Symbol;Acc:HGNC:15455]
ENSG00000012211	15.607	16.852	16.148	12.691	12.89	12.047	13.503	12.89	14.922	13.046	11.4	13.506	PRICKLE3	prickle planar cell polarity protein 3 [Source:HGNC Symbol;Acc:HGNC:6645]
ENSG00000012223	0	0	0	0	0	0	0	0.053	0	0.037	0	0	LTF	lactotransferrin [Source:HGNC Symbol;Acc:HGNC:6720]
ENSG00000012232	20.105	28.188	21.657	22.052	24.922	25.425	17.343	11.741	20.049	21.729	16.745	19.089	EXTL3	exostosin like glycosyltransferase 3 [Source:HGNC Symbol;Acc:HGNC:3518]
ENSG00000012504	0.173	0.07	0	0.036	0.091	0.123	0.034	0.05	0	0	0	0	NR1H4	nuclear receptor subfamily 1 group H member 4 [Source:HGNC Symbol;Acc:HGNC:7967]
ENSG00000012660	86.97	86.183	87.449	88.052	90.986	88.031	87.769	53.057	85.5	83.911	93.533	98.448	ELOVL5	ELOVL fatty acid elongase 5 [Source:HGNC Symbol;Acc:HGNC:21308]
ENSG00000012779	1.55	0.83	2.898	1.386	1.543	1.575	0.513	0.763	0.877	1.153	1.314	1.059	ALOX5	arachidonate 5-lipoxygenase [Source:HGNC Symbol;Acc:HGNC:435]
ENSG00000012817	0	0	0	0	0	0	0	0	0	0	0	0	KDM5D	lysine demethylase 5D [Source:HGNC Symbol;Acc:HGNC:11115]
ENSG00000012822	19.936	20.932	17.415	12.97	17.69	17.009	17.348	8.794	13.53	22.448	20.216	20.37	CALCOCO1	calcium binding and coiled-coil domain 1 [Source:HGNC Symbol;Acc:HGNC:29306]
ENSG00000012963	42.16	42.788	35.47	38.943	41.486	40.627	41.377	28.465	42.11	39.713	36.113	36.128	UBR7	ubiquitin protein ligase E3 component n-recognin 7 [Source:HGNC Symbol;Acc:HGNC:20344]
ENSG00000012983	34.495	32.846	29.468	32.885	36.464	32.757	29.201	13.347	27.536	29.892	30.277	29.805	MAP4K5	mitogen-activated protein kinase kinase kinase kinase 5 [Source:HGNC Symbol;Acc:HGNC:6867]
ENSG00000013016	6.714	6.724	6.411	7.32	7.031	7.079	5.659	3.891	6.079	4.834	4.585	5.27	EHD3	EH domain containing 3 [Source:HGNC Symbol;Acc:HGNC:3244]
ENSG00000013275	138.148	135.531	85.826	132.05	143.412	138.444	119.726	119.558	116.448	115.011	88.918	83.68	PSMC4	proteasome 26S subunit, ATPase 4 [Source:HGNC Symbol;Acc:HGNC:9551]
ENSG00000013288	6.44	6.812	7.458	5.818	6.239	4.758	5.638	3.705	6.191	4.964	4.556	3.875	MAN2B2	mannosidase alpha class 2B member 2 [Source:HGNC Symbol;Acc:HGNC:29623]
ENSG00000013293	0.175	0.174	0.09	0.085	0.079	0.496	0.093	0.103	0.077	0.099	0.064	0.022	SLC7A14	solute carrier family 7 member 14 [Source:HGNC Symbol;Acc:HGNC:29326]
ENSG00000013297	0.158	0.216	0.129	0.029	0.06	0.106	0.216	0	0.161	0.051	0.086	0.045	CLDN11	claudin 11 [Source:HGNC Symbol;Acc:HGNC:8514]
ENSG00000013306	145.02	137.68	132.691	144.219	135.59	128.244	143.124	181.776	144.197	151.218	117.72	117.953	SLC25A39	solute carrier family 25 member 39 [Source:HGNC Symbol;Acc:HGNC:24279]
ENSG00000013364	7.658	10.002	10.046	9.52	8.757	7.156	7.763	4.854	7.424	5.804	8.033	5.852	MVP	major vault protein [Source:HGNC Symbol;Acc:HGNC:7531]
ENSG00000013374	74.772	78.757	69.089	79.504	77.52	77.237	75.174	48.826	66.181	61.355	69.422	70.104	NUB1	negative regulator of ubiquitin like proteins 1 [Source:HGNC Symbol;Acc:HGNC:17623]
ENSG00000013375	35.227	36.616	37.773	43.035	46.179	44.839	35.029	19.479	32.283	36.277	41.557	45.978	PGM3	phosphoglucomutase 3 [Source:HGNC Symbol;Acc:HGNC:8907]
ENSG00000013392	3.757	4.327	4.373	5.043	4.845	4.272	3.606	2.474	3.614	3.989	4.431	4.229	RWDD2A	RWD domain containing 2A [Source:HGNC Symbol;Acc:HGNC:21385]
ENSG00000013441	103.627	112.379	71.418	121.437	127.104	123.624	79.421	97.39	78.69	104.915	86.337	89.226	CLK1	CDC like kinase 1 [Source:HGNC Symbol;Acc:HGNC:2068]
ENSG00000013503	16.325	15.626	9.282	15.97	16.92	17.155	12.075	7.143	11.743	12.956	8.152	8.476	POLR3B	RNA polymerase III subunit B [Source:HGNC Symbol;Acc:HGNC:30348]
ENSG00000013523	27.043	28.461	26.523	28.791	27.696	27.114	25.029	14.084	23.076	19.999	24.104	24.121	ANGEL1	angel homolog 1 [Source:HGNC Symbol;Acc:HGNC:19961]
ENSG00000013561	61.966	60.957	40.488	55.812	62.406	61.858	45.379	28.26	40.671	45.942	35.614	37.311	RNF14	ring finger protein 14 [Source:HGNC Symbol;Acc:HGNC:10058]
ENSG00000013563	12.413	12.712	18.071	10.141	10.343	12.725	12.184	11.736	12.777	10.657	17.023	15.234	DNASE1L1	deoxyribonuclease 1 like 1 [Source:HGNC Symbol;Acc:HGNC:2957]
ENSG00000013573	167.389	155.973	158.708	122.935	132.722	120.644	124.819	86.467	107.992	113.258	121.834	110.649	DDX11	DEAD/H-box helicase 11 [Source:HGNC Symbol;Acc:HGNC:2736]
ENSG00000013583	42.818	45.146	53.339	43.619	44.367	48.647	50.245	54.343	47.334	46.641	50.819	48.915	HEBP1	heme binding protein 1 [Source:HGNC Symbol;Acc:HGNC:17176]
ENSG00000013588	1.949	1.848	3.977	2.411	1.795	1.237	1.645	0.947	2.421	2.753	4.491	5.471	GPRC5A	G protein-coupled receptor class C group 5 member A [Source:HGNC Symbol;Acc:HGNC:9836]
ENSG00000013619	7.492	8.072	9.318	7.099	7.128	6.789	7.525	5.126	7.454	7.287	8.484	8.183	MAMLD1	mastermind like domain containing 1 [Source:HGNC Symbol;Acc:HGNC:2568]
ENSG00000013725	0.026	0.113	0	0.374	0.049	0.086	0.023	0.051	0	0.027	0.023	0.024	CD6	CD6 molecule [Source:HGNC Symbol;Acc:HGNC:1691]
ENSG00000013810	149.713	143.464	96.736	105.715	115.93	109.891	110.487	112.196	109.308	88.179	83.288	86.392	TACC3	transforming acidic coiled-coil containing protein 3 [Source:HGNC Symbol;Acc:HGNC:11524]
ENSG00000014123	27.458	25.588	30.194	31.51	31.716	30.385	27.054	13.344	25.724	27.095	32.891	33.972	UFL1	UFM1 specific ligase 1 [Source:HGNC Symbol;Acc:HGNC:23039]
ENSG00000014138	78.653	81.459	63.284	77.363	77.292	79.513	59.117	52.188	58.534	52.605	48.387	46.439	POLA2	DNA polymerase alpha 2, accessory subunit [Source:HGNC Symbol;Acc:HGNC:30073]
ENSG00000014164	20.464	19.981	11.494	18.534	19.021	20.172	15.304	12.833	15.135	12.633	11.35	9.822	ZC3H3	zinc finger CCCH-type containing 3 [Source:HGNC Symbol;Acc:HGNC:28972]
ENSG00000014216	27.795	32.307	32.244	27.048	30.294	28.325	32.378	28.659	30.737	33.902	30.864	26.661	CAPN1	calpain 1 [Source:HGNC Symbol;Acc:HGNC:1476]
ENSG00000014257	0.283	0.315	0.425	0.399	0.442	0.419	0.477	0.218	0.806	0.668	0.529	0.596	ACP3	acid phosphatase 3 [Source:HGNC Symbol;Acc:HGNC:125]
ENSG00000014641	211.276	214.803	224.374	224.011	234.614	242.579	244.812	251.472	252.764	258.873	256.316	253.392	MDH1	malate dehydrogenase 1 [Source:HGNC Symbol;Acc:HGNC:6970]
ENSG00000014824	65.201	67.535	59.746	68.019	74.946	78.13	64.208	34.768	70.299	64.911	55.859	57.867	SLC30A9	solute carrier family 30 member 9 [Source:HGNC Symbol;Acc:HGNC:1329]
ENSG00000014914	3.663	3.875	7.129	3.679	2.964	3.274	3.425	1.941	2.234	2.981	6.033	5.617	MTMR11	myotubularin related protein 11 [Source:HGNC Symbol;Acc:HGNC:24307]
ENSG00000014919	50.942	46.161	40.451	37.739	37.249	41.302	35.999	23.617	37.05	32.249	36.473	31.235	COX15	cytochrome c oxidase assembly homolog COX15 [Source:HGNC Symbol;Acc:HGNC:2263]
ENSG00000015133	8.076	10.001	7.438	8.055	12.489	7.237	6.423	4.907	7.113	6.09	5.668	4.768	CCDC88C	coiled-coil domain containing 88C [Source:HGNC Symbol;Acc:HGNC:19967]
ENSG00000015153	38.937	35.724	19.897	35.595	33.585	35.116	24.622	28.301	23.969	21.256	15.42	22.336	YAF2	YY1 associated factor 2 [Source:HGNC Symbol;Acc:HGNC:17363]
ENSG00000015171	38.019	39.765	28.08	41.221	41.2	39.272	32.472	16.051	31.563	33.746	26.816	26.258	ZMYND11	zinc finger MYND-type containing 11 [Source:HGNC Symbol;Acc:HGNC:16966]
ENSG00000015285	2.641	3.575	2.994	1.787	1.428	1.767	2.346	1.523	2.235	2.562	1.194	2.185	WAS	WASP actin nucleation promoting factor [Source:HGNC Symbol;Acc:HGNC:12731]
ENSG00000015413	0.852	0.633	1.134	0.217	0.056	0.223	0.824	0.366	0.135	0.462	0.655	0.753	DPEP1	dipeptidase 1 [Source:HGNC Symbol;Acc:HGNC:3002]
ENSG00000015475	24.529	31.831	36.296	26.8	31.665	28.436	36.019	43.647	30.728	37.805	39.3	41.16	BID	BH3 interacting domain death agonist [Source:HGNC Symbol;Acc:HGNC:1050]
ENSG00000015479	487.108	499.904	400.209	497.986	564.38	520.814	429.822	273.493	406.297	419.701	413.148	402.402	MATR3	matrin 3 [Source:HGNC Symbol;Acc:HGNC:6912]
ENSG00000015520	3.258	3.558	1.704	2.363	2.627	2.52	2.122	1.395	1.879	1.2	0.769	0.893	NPC1L1	NPC1 like intracellular cholesterol transporter 1 [Source:HGNC Symbol;Acc:HGNC:7898]
ENSG00000015532	15.956	17.916	19.183	13.067	14.092	12.257	14.135	12.651	12.938	11.121	13.191	15.839	XYLT2	xylosyltransferase 2 [Source:HGNC Symbol;Acc:HGNC:15517]
ENSG00000015568	25.897	27.693	18.733	9.521	31.816	27.373	13.931	5.063	19.202	14.876	14.68	11.385	RGPD5	RANBP2 like and GRIP domain containing 5 [Source:HGNC Symbol;Acc:HGNC:32418]
ENSG00000015592	0.397	0.61	0.21	0.659	0.307	0.809	0.353	0.355	0.262	0.919	0.188	0.143	STMN4	stathmin 4 [Source:HGNC Symbol;Acc:HGNC:16078]
ENSG00000015676	64.443	67.406	67.011	65.492	59.015	61.375	54.125	33.986	59.826	49.264	53.5	53.706	NUDCD3	NudC domain containing 3 [Source:HGNC Symbol;Acc:HGNC:22208]
ENSG00000016082	7.511	9.019	9.47	9.294	9.588	8.606	10.6	6.998	8.383	9.08	8.945	9.392	ISL1	ISL LIM homeobox 1 [Source:HGNC Symbol;Acc:HGNC:6132]
ENSG00000016391	6.839	8.439	6.741	6.76	6.979	6.809	6.854	4.95	6.629	6.302	5.872	5.318	CHDH	choline dehydrogenase [Source:HGNC Symbol;Acc:HGNC:24288]
ENSG00000016402	0	0	0	0	0	0.027	0.022	0	0	0	0	0	IL20RA	interleukin 20 receptor subunit alpha [Source:HGNC Symbol;Acc:HGNC:6003]
ENSG00000016490	0	0	0	0	0	0	0	0	0	0	0	0	CLCA1	chloride channel accessory 1 [Source:HGNC Symbol;Acc:HGNC:2015]
ENSG00000016602	0	0	0	0	0	0	0	0	0	0	0.023	0.049	CLCA4	chloride channel accessory 4 [Source:HGNC Symbol;Acc:HGNC:2018]
ENSG00000016864	63.768	55.506	65.041	57.404	53.496	55.898	56.993	45.516	62.003	51.276	63.622	58.571	GLT8D1	glycosyltransferase 8 domain containing 1 [Source:HGNC Symbol;Acc:HGNC:24870]
ENSG00000017260	53.417	54.463	60.902	48.762	50.501	48.771	50.032	34.82	42.908	49.586	58.503	57.998	ATP2C1	ATPase secretory pathway Ca2+ transporting 1 [Source:HGNC Symbol;Acc:HGNC:13211]
ENSG00000017427	0	0	0	0.087	0	0	0	0	0.154	0.099	0	0	IGF1	insulin like growth factor 1 [Source:HGNC Symbol;Acc:HGNC:5464]
ENSG00000017483	0.81	0.398	0.443	0.835	0.727	1.164	1.152	0.398	0.739	0.874	0.28	0.042	SLC38A5	solute carrier family 38 member 5 [Source:HGNC Symbol;Acc:HGNC:18070]
ENSG00000017797	29.684	31.173	27.843	28.823	31.552	28.559	28.519	29.04	27.586	26.951	27.222	27.914	RALBP1	ralA binding protein 1 [Source:HGNC Symbol;Acc:HGNC:9841]
ENSG00000018189	39.921	35.702	37.786	33.944	34.876	37.983	26.257	20.034	30.591	29.791	28.834	33.564	RUFY3	RUN and FYVE domain containing 3 [Source:HGNC Symbol;Acc:HGNC:30285]
ENSG00000018236	3.822	3.995	5.016	3.042	3.159	3.647	4.103	1.534	3.429	5.04	4.892	6.647	CNTN1	contactin 1 [Source:HGNC Symbol;Acc:HGNC:2171]
ENSG00000018280	0.267	0.148	0.542	0.339	0.145	0.317	0.805	0.361	0.28	0.295	0.63	0.402	SLC11A1	solute carrier family 11 member 1 [Source:HGNC Symbol;Acc:HGNC:10907]
ENSG00000018408	19.632	20.509	18.248	16.288	18.635	17.761	14.137	7.387	14.911	13.56	15.124	16.649	WWTR1	WW domain containing transcription regulator 1 [Source:HGNC Symbol;Acc:HGNC:24042]
ENSG00000018510	89.291	95.384	63.592	98.572	100.21	105.22	86.146	38.135	94.183	83.328	63.502	66.017	AGPS	alkylglycerone phosphate synthase [Source:HGNC Symbol;Acc:HGNC:327]
ENSG00000018607	0	0	0	0	0	0	0	0	0	0.054	0	0	ZNF285CP	zinc finger protein 285C, pseudogene [Source:HGNC Symbol;Acc:HGNC:33228]
ENSG00000018610	48.251	53.606	49.546	52.245	46.236	53.433	52.444	48.155	49.026	52.507	44.374	44.314	STEEP1	STING1 ER exit protein 1 [Source:HGNC Symbol;Acc:HGNC:26239]
ENSG00000018625	0	0.021	0.026	0.029	0.017	0.063	0.024	0.024	0.046	0.029	0.033	0.069	ATP1A2	ATPase Na+/K+ transporting subunit alpha 2 [Source:HGNC Symbol;Acc:HGNC:800]
ENSG00000018699	30.17	28.805	19.026	31.58	33.507	32.55	23.548	18.429	22.436	26.352	21.524	22.511	TTC27	tetratricopeptide repeat domain 27 [Source:HGNC Symbol;Acc:HGNC:25986]
ENSG00000018869	3.995	6.537	3.15	5.659	7.004	7.31	5.551	4.409	3.753	5.295	4.651	2.811	ZNF582	zinc finger protein 582 [Source:HGNC Symbol;Acc:HGNC:26421]
ENSG00000019102	1.295	0.835	0.149	0.713	0.408	0.468	0.3	0.162	0.357	0.356	0.378	0.547	VSIG2	V-set and immunoglobulin domain containing 2 [Source:HGNC Symbol;Acc:HGNC:17149]
ENSG00000019144	18.39	20.439	22.987	19.528	19.74	14.003	17.774	14.108	15.196	13.554	19.528	16.202	PHLDB1	pleckstrin homology like domain family B member 1 [Source:HGNC Symbol;Acc:HGNC:23697]
ENSG00000019169	0.27	0	0	0.248	0.262	0.054	0.044	0	0.083	0	0	0.491	MARCO	macrophage receptor with collagenous structure [Source:HGNC Symbol;Acc:HGNC:6895]
ENSG00000019186	0.201	0.245	0.113	0	0.05	0	0.158	0.193	0.084	0.591	0.404	0.119	CYP24A1	cytochrome P450 family 24 subfamily A member 1 [Source:HGNC Symbol;Acc:HGNC:2602]
ENSG00000019485	4.16	4.522	3.064	2.949	4.292	3.884	2.973	1.931	3.156	2.762	2.813	2.677	PRDM11	PR/SET domain 11 [Source:HGNC Symbol;Acc:HGNC:13996]
ENSG00000019505	0.708	0.454	0.627	0.588	0.715	0.908	0.706	0.478	0.61	0.464	0.555	0.568	SYT13	synaptotagmin 13 [Source:HGNC Symbol;Acc:HGNC:14962]
ENSG00000019549	30.99	32.545	39.659	36.436	37.057	37.451	43.175	31.39	43.324	49.457	46.283	44.435	SNAI2	snail family transcriptional repressor 2 [Source:HGNC Symbol;Acc:HGNC:11094]
ENSG00000019582	2.559	2.654	2.251	2.617	2.144	1.48	2.022	1.129	1.204	1.882	1.294	1.548	CD74	CD74 molecule [Source:HGNC Symbol;Acc:HGNC:1697]
ENSG00000019991	0.034	0.172	0.077	0.065	0.043	0.045	0	0.02	0.135	0.015	0.015	0.141	HGF	hepatocyte growth factor [Source:HGNC Symbol;Acc:HGNC:4893]
ENSG00000019995	22.137	21.858	18.444	20.516	20.566	21.174	16.932	9.932	15.649	14.6	16.951	16.411	ZRANB1	zinc finger RANBP2-type containing 1 [Source:HGNC Symbol;Acc:HGNC:18224]
ENSG00000020129	30.292	33.014	23.951	30.64	26.907	26.973	25.001	20.418	25.236	22.212	22.304	20.997	NCDN	neurochondrin [Source:HGNC Symbol;Acc:HGNC:17597]
ENSG00000020181	13.452	13.798	18.006	12.714	12.424	11.601	13.243	8.638	12.936	11.654	16.306	16.393	ADGRA2	adhesion G protein-coupled receptor A2 [Source:HGNC Symbol;Acc:HGNC:17849]
ENSG00000020219	0.168	0.061	0	0.153	0.053	0	0	0.071	0	0.058	0.049	0.051	CCT8L1P	chaperonin containing TCP1 subunit 8 like 1, pseudogene [Source:HGNC Symbol;Acc:HGNC:32153]
ENSG00000020256	39.892	35.633	36.632	32.91	34.711	37.187	34.512	22.768	31.96	30.485	35.989	33.836	ZFP64	ZFP64 zinc finger protein [Source:HGNC Symbol;Acc:HGNC:15940]
ENSG00000020426	108.965	104.328	80.947	108.322	108.397	108.561	83.181	85.789	88.456	96.571	80.097	89.985	MNAT1	MNAT1 component of CDK activating kinase [Source:HGNC Symbol;Acc:HGNC:7181]
ENSG00000020577	12.914	12.757	15.545	14.928	14.739	10.789	10.538	5.115	11.954	11.028	9.195	11.457	SAMD4A	sterile alpha motif domain containing 4A [Source:HGNC Symbol;Acc:HGNC:23023]
ENSG00000020633	4.847	6.418	9.393	5.619	3.582	3.861	3.688	4.061	4.306	5.048	6.007	4.321	RUNX3	RUNX family transcription factor 3 [Source:HGNC Symbol;Acc:HGNC:10473]
ENSG00000020922	46.473	48.13	45.473	48.716	56.408	52.314	43.565	20.207	44.499	45.448	50.667	52.98	MRE11	MRE11 homolog, double strand break repair nuclease [Source:HGNC Symbol;Acc:HGNC:7230]
ENSG00000021300	6.116	6.14	6.379	6.622	5.472	5.915	6.298	5.448	6.598	4.625	7.064	7.566	PLEKHB1	pleckstrin homology domain containing B1 [Source:HGNC Symbol;Acc:HGNC:19079]
ENSG00000021355	13.336	18.106	23.026	18.082	17.606	16.985	17.911	15.269	18.243	15.199	30.149	25.813	SERPINB1	serpin family B member 1 [Source:HGNC Symbol;Acc:HGNC:3311]
ENSG00000021461	0.05	0.225	0.171	0.034	0.37	0.192	0	0	0.84	0.309	0.181	0.436	CYP3A43	cytochrome P450 family 3 subfamily A member 43 [Source:HGNC Symbol;Acc:HGNC:17450]
ENSG00000021488	3.048	2.524	0.366	1.706	1.843	2.82	1.057	0.948	0.674	1.675	0.635	0.291	SLC7A9	solute carrier family 7 member 9 [Source:HGNC Symbol;Acc:HGNC:11067]
ENSG00000021574	18.288	17.854	14.728	16.797	17.494	17.879	14.813	7.659	14.363	14.161	12.168	12.17	SPAST	spastin [Source:HGNC Symbol;Acc:HGNC:11233]
ENSG00000021645	10.706	10.386	7.703	8.891	9.519	7.994	8.758	5.927	8.041	9.53	5.782	6.146	NRXN3	neurexin 3 [Source:HGNC Symbol;Acc:HGNC:8010]
ENSG00000021762	12.374	16.482	13.778	10.975	13.034	9.198	10.921	9.638	10.856	8.521	11.662	10.648	OSBPL5	oxysterol binding protein like 5 [Source:HGNC Symbol;Acc:HGNC:16392]
ENSG00000021776	24.634	21.428	15.851	24.077	24.06	24.951	15.705	12.712	15.709	16.029	12.987	12.918	AQR	aquarius intron-binding spliceosomal factor [Source:HGNC Symbol;Acc:HGNC:29513]
ENSG00000021826	13.161	12.609	11.017	11.987	11.152	11.734	12.117	6.692	13.06	12.845	11.039	10.934	CPS1	carbamoyl-phosphate synthase 1 [Source:HGNC Symbol;Acc:HGNC:2323]
ENSG00000021852	0.048	0	0	0	0.08	0	0	0	0	0	0	0	C8B	complement C8 beta chain [Source:HGNC Symbol;Acc:HGNC:1353]
ENSG00000022267	173.64	173.07	240.739	178.041	165.059	168.808	196.904	134.556	186.832	193.47	237.581	243.371	FHL1	four and a half LIM domains 1 [Source:HGNC Symbol;Acc:HGNC:3702]
ENSG00000022277	85.815	83.609	72.98	89.934	82.534	85.969	72.932	71.937	71.419	71.433	73.596	69.129	RTF2	replication termination factor 2 [Source:HGNC Symbol;Acc:HGNC:15890]
ENSG00000022355	0	0	0	0	0.022	0	0	0	0	0	0	0	GABRA1	gamma-aminobutyric acid type A receptor subunit alpha1 [Source:HGNC Symbol;Acc:HGNC:4075]
ENSG00000022556	0	0.027	0	0	0	0	0.045	0	0.361	0	0	0.228	NLRP2	NLR family pyrin domain containing 2 [Source:HGNC Symbol;Acc:HGNC:22948]
ENSG00000022567	5.974	6.672	5.554	8.374	7.095	7.361	6.609	3.023	4.948	5.586	5.546	3.627	SLC45A4	solute carrier family 45 member 4 [Source:HGNC Symbol;Acc:HGNC:29196]
ENSG00000022840	178.245	184.194	111.596	145.314	141.845	163.456	99.202	113.766	112.279	84.235	84.781	82.768	RNF10	ring finger protein 10 [Source:HGNC Symbol;Acc:HGNC:10055]
ENSG00000022976	22.875	32.237	21.308	22.4	25.405	22.923	18.174	23.093	19.446	16.632	18.071	15.485	ZNF839	zinc finger protein 839 [Source:HGNC Symbol;Acc:HGNC:20345]
ENSG00000023041	68.247	68.419	33.789	69.036	59.527	60.264	30.353	31.094	41.374	38.46	33.233	34.982	ZDHHC6	zinc finger DHHC-type palmitoyltransferase 6 [Source:HGNC Symbol;Acc:HGNC:19160]
ENSG00000023171	4.692	5.86	5.877	3.585	3.725	4.555	5.998	3.383	4.441	4.676	4.94	5.243	GRAMD1B	GRAM domain containing 1B [Source:HGNC Symbol;Acc:HGNC:29214]
ENSG00000023191	76.567	76.609	71.041	85.532	92.889	79.059	68.585	77.549	69.366	65.325	69.519	69.318	RNH1	ribonuclease/angiogenin inhibitor 1 [Source:HGNC Symbol;Acc:HGNC:10074]
ENSG00000023228	85.506	79.266	66.923	80.505	84.583	90.184	73.115	43.956	63.849	70.148	66.516	62.916	NDUFS1	NADH:ubiquinone oxidoreductase core subunit S1 [Source:HGNC Symbol;Acc:HGNC:7707]
ENSG00000023287	53.062	54.172	52.113	50.625	47.857	55.025	42.487	27.936	40.734	37.739	51.463	49.502	RB1CC1	RB1 inducible coiled-coil 1 [Source:HGNC Symbol;Acc:HGNC:15574]
ENSG00000023318	32.282	30.865	26.289	36.009	36.437	38.505	29.371	24	29.577	31.205	23.997	24.421	ERP44	endoplasmic reticulum protein 44 [Source:HGNC Symbol;Acc:HGNC:18311]
ENSG00000023330	86.853	77.791	41.324	80.565	79.155	85.302	47.073	42.096	49.335	53.708	36.033	33.845	ALAS1	5'-aminolevulinate synthase 1 [Source:HGNC Symbol;Acc:HGNC:396]
ENSG00000023445	0.5	0.368	0.257	1.406	0.518	0.503	0.408	0.141	0.578	0.716	0.216	0.201	BIRC3	baculoviral IAP repeat containing 3 [Source:HGNC Symbol;Acc:HGNC:591]
ENSG00000023516	26.126	25.243	19.641	27.158	28.16	27.787	19.535	6.83	18.879	17.484	16.905	17.666	AKAP11	A-kinase anchoring protein 11 [Source:HGNC Symbol;Acc:HGNC:369]
ENSG00000023572	40.47	35.896	28.626	44.339	42.661	48.733	39.003	46.999	47.377	41.875	35.222	32.293	GLRX2	glutaredoxin 2 [Source:HGNC Symbol;Acc:HGNC:16065]
ENSG00000023608	31.335	30.223	53.379	36.232	36.133	37.845	34.958	34.71	35.477	39.721	55.864	58.659	SNAPC1	small nuclear RNA activating complex polypeptide 1 [Source:HGNC Symbol;Acc:HGNC:11134]
ENSG00000023697	23.304	26.424	21.001	24.996	25.638	24.7	21.243	16.893	23.419	22.91	23.84	20.787	DERA	deoxyribose-phosphate aldolase [Source:HGNC Symbol;Acc:HGNC:24269]
ENSG00000023734	249.158	261.244	215.352	254.173	270.615	273.318	254.714	223.122	249.985	248.146	219.452	218.729	STRAP	serine/threonine kinase receptor associated protein [Source:HGNC Symbol;Acc:HGNC:30796]
ENSG00000023839	2.278	3.04	1.458	1.216	3.116	1.358	1.224	0.69	1.505	1.145	0.6	0.794	ABCC2	ATP binding cassette subfamily C member 2 [Source:HGNC Symbol;Acc:HGNC:53]
ENSG00000023892	5.255	5.053	6.522	3.439	5.134	5.041	5.083	5.184	5.264	4.997	5.696	6.568	DEF6	DEF6 guanine nucleotide exchange factor [Source:HGNC Symbol;Acc:HGNC:2760]
ENSG00000023902	44.303	38.079	40.197	34.122	35.967	37.848	39.248	44.163	37.53	34.27	43.896	40.82	PLEKHO1	pleckstrin homology domain containing O1 [Source:HGNC Symbol;Acc:HGNC:24310]
ENSG00000023909	23.755	19.369	20.016	30.938	17.71	21.571	17.752	10.192	15.831	15.073	15.425	13.304	GCLM	glutamate-cysteine ligase modifier subunit [Source:HGNC Symbol;Acc:HGNC:4312]
ENSG00000024048	24.952	25.055	16.468	23.691	25.409	25.525	17.146	8.222	17.258	16.112	13.92	14.592	UBR2	ubiquitin protein ligase E3 component n-recognin 2 [Source:HGNC Symbol;Acc:HGNC:21289]
ENSG00000024422	4.117	4.738	6.285	7.393	4.163	4.642	5.684	4.854	5.357	4.439	7.274	6.729	EHD2	EH domain containing 2 [Source:HGNC Symbol;Acc:HGNC:3243]
ENSG00000024526	107.348	112.592	98.128	105.749	115.517	120.768	97.571	50.826	98.548	90.154	110.4	123.467	DEPDC1	DEP domain containing 1 [Source:HGNC Symbol;Acc:HGNC:22949]
ENSG00000024862	20.94	19.939	24.989	21.361	23.609	20.611	18.965	21.216	22.287	22.103	27.894	27.835	CCDC28A	coiled-coil domain containing 28A [Source:HGNC Symbol;Acc:HGNC:21098]
ENSG00000025039	17.662	17.37	24.849	20.145	22.297	20.696	21.953	10.108	19.358	18.363	25.513	25.356	RRAGD	Ras related GTP binding D [Source:HGNC Symbol;Acc:HGNC:19903]
ENSG00000025156	56.475	59.239	51.141	69.499	63.734	62.895	45.719	31.476	43.507	47.138	53.366	54.499	HSF2	heat shock transcription factor 2 [Source:HGNC Symbol;Acc:HGNC:5225]
ENSG00000025293	35.072	38.757	35.026	28.26	32.74	34.608	33.85	24.244	26.95	30.054	28.27	37.169	PHF20	PHD finger protein 20 [Source:HGNC Symbol;Acc:HGNC:16098]
ENSG00000025423	11.513	13.469	23.232	13.675	14.196	18.295	18.032	16.065	18.529	15.354	24.13	22.13	HSD17B6	hydroxysteroid 17-beta dehydrogenase 6 [Source:HGNC Symbol;Acc:HGNC:23316]
ENSG00000025434	16.098	22.113	17.464	26.47	29.011	25.438	18.88	22.328	18.189	16.584	13.921	14.341	NR1H3	nuclear receptor subfamily 1 group H member 3 [Source:HGNC Symbol;Acc:HGNC:7966]
ENSG00000025708	5.437	4.064	3.287	2.354	2.183	2.261	5.445	2.893	5.461	2.813	2.97	2.989	TYMP	thymidine phosphorylase [Source:HGNC Symbol;Acc:HGNC:3148]
ENSG00000025770	71.352	71.634	59.841	65.143	63.94	57.98	62.463	67.466	56.531	52.913	51.372	51.542	NCAPH2	non-SMC condensin II complex subunit H2 [Source:HGNC Symbol;Acc:HGNC:25071]
ENSG00000025772	78.002	78.897	81.187	77.219	80.461	80.799	78.243	75.625	84.575	75.582	78.975	77.645	TOMM34	translocase of outer mitochondrial membrane 34 [Source:HGNC Symbol;Acc:HGNC:15746]
ENSG00000025796	62.571	74.934	47.483	75.331	71.959	77.417	41.741	26.755	45.87	43.418	37.474	38.783	SEC63	SEC63 homolog, protein translocation regulator [Source:HGNC Symbol;Acc:HGNC:21082]
ENSG00000025800	62.561	60.591	49.689	55.014	56.73	52.381	47.914	28.479	48.166	46.736	41.459	42.532	KPNA6	karyopherin subunit alpha 6 [Source:HGNC Symbol;Acc:HGNC:6399]
ENSG00000026025	637.14	624.725	882.38	546.347	533.352	527.034	725.021	704.237	713.671	695.357	935.311	940.595	VIM	vimentin [Source:HGNC Symbol;Acc:HGNC:12692]
ENSG00000026036	3.557	2.922	2.793	2.9	2.445	2.086	2.001	1.776	1.957	1.29	1.918	2.245	RTEL1-TNFRSF6B	RTEL1-TNFRSF6B readthrough (NMD candidate) [Source:HGNC Symbol;Acc:HGNC:44095]
ENSG00000026103	8.939	7.003	4.566	8.875	10.189	11.597	8.31	4.052	6.957	6.65	5.073	4.98	FAS	Fas cell surface death receptor [Source:HGNC Symbol;Acc:HGNC:11920]
ENSG00000026297	58.071	48.64	78.876	48.834	49.364	42.699	53.542	70.606	55.277	61.648	71.182	67.745	RNASET2	ribonuclease T2 [Source:HGNC Symbol;Acc:HGNC:21686]
ENSG00000026508	0.647	0.192	0.37	0	0.093	0.532	0.949	0.312	0.274	0.364	1.23	0.488	CD44	CD44 molecule (IN blood group) [Source:HGNC Symbol;Acc:HGNC:1681]
ENSG00000026559	26.517	25.811	35.064	25.253	26.712	27.031	25.648	24.267	26.738	24.346	27.328	24.501	KCNG1	potassium voltage-gated channel modifier subfamily G member 1 [Source:HGNC Symbol;Acc:HGNC:6248]
ENSG00000026652	20.684	23.927	18.184	17.553	19.978	16.178	16.385	10.322	15.744	13.72	16.33	17.316	AGPAT4	1-acylglycerol-3-phosphate O-acyltransferase 4 [Source:HGNC Symbol;Acc:HGNC:20885]
ENSG00000026751	0.073	0.082	0.098	0	0.184	0.121	0.065	0.144	0.091	0.233	0.579	0.499	SLAMF7	SLAM family member 7 [Source:HGNC Symbol;Acc:HGNC:21394]
ENSG00000026950	14.445	17.96	12.415	10.267	12.83	13.606	12.022	4.842	11.352	7.587	7.871	9.676	BTN3A1	butyrophilin subfamily 3 member A1 [Source:HGNC Symbol;Acc:HGNC:1138]
ENSG00000027001	21.492	20.145	11.676	22.215	25.175	23.039	16.957	16.141	16.092	13.303	10.334	13.114	MIPEP	mitochondrial intermediate peptidase [Source:HGNC Symbol;Acc:HGNC:7104]
ENSG00000027075	8.515	8.417	12.481	9.503	9.208	8.893	10.401	5.738	8.441	7.752	12.43	10.437	PRKCH	protein kinase C eta [Source:HGNC Symbol;Acc:HGNC:9403]
ENSG00000027644	0.08	0.052	0.111	0.044	0.06	0.051	0.069	0.03	0.039	0.066	0.096	0.072	INSRR	insulin receptor related receptor [Source:HGNC Symbol;Acc:HGNC:6093]
ENSG00000027697	50.241	50.61	43.492	56.103	62.042	59.689	54.476	39.87	52.442	52.09	45.627	44.242	IFNGR1	interferon gamma receptor 1 [Source:HGNC Symbol;Acc:HGNC:5439]
ENSG00000027847	24.478	18.997	24.288	24.801	22.153	19.423	21.391	24.356	18.644	22.159	17.041	22.066	B4GALT7	beta-1,4-galactosyltransferase 7 [Source:HGNC Symbol;Acc:HGNC:930]
ENSG00000027869	8.185	6.64	12.569	7.67	8.589	8.307	8.697	13.115	9.779	8.929	13.373	11.498	SH2D2A	SH2 domain containing 2A [Source:HGNC Symbol;Acc:HGNC:10821]
ENSG00000028116	28.142	27.513	26.272	29.682	32.244	33.209	26.259	15.793	26.816	28.107	27.008	26.749	VRK2	VRK serine/threonine kinase 2 [Source:HGNC Symbol;Acc:HGNC:12719]
ENSG00000028137	0.236	0.258	0.227	0.26	0.045	0.127	0.246	0.135	0.628	0.146	0.144	0.152	TNFRSF1B	TNF receptor superfamily member 1B [Source:HGNC Symbol;Acc:HGNC:11917]
ENSG00000028203	51.083	53.63	36.178	57.581	54.37	55.43	39.972	21.417	36.271	35.114	36.589	34.606	VEZT	vezatin, adherens junctions transmembrane protein [Source:HGNC Symbol;Acc:HGNC:18258]
ENSG00000028277	1.537	1.292	1.458	0.607	0.735	1.035	1.856	1.351	1.327	2.217	0.958	2.212	POU2F2	POU class 2 homeobox 2 [Source:HGNC Symbol;Acc:HGNC:9213]
ENSG00000028310	38.445	37.053	27.362	31.524	33.318	32.403	20.957	25.681	21.35	20.943	22.45	19.976	BRD9	bromodomain containing 9 [Source:HGNC Symbol;Acc:HGNC:25818]
ENSG00000028528	42.904	41.703	43.965	41.301	41.051	38.689	44.081	38.327	41.453	50.103	44.333	56.349	SNX1	sorting nexin 1 [Source:HGNC Symbol;Acc:HGNC:11172]
ENSG00000028839	59.754	53.43	59.397	69.329	83.831	65.851	74.829	52.672	66.784	69.059	52.924	63.176	TBPL1	TATA-box binding protein like 1 [Source:HGNC Symbol;Acc:HGNC:11589]
ENSG00000029153	15.856	15.438	17.75	16.374	14.955	17.197	12.702	7.013	13.028	13.722	18.231	18.506	BMAL2	basic helix-loop-helix ARNT like 2 [Source:HGNC Symbol;Acc:HGNC:18984]
ENSG00000029363	289.098	285.043	176.543	290.266	305.094	298.435	220.718	125.662	225.393	229.279	143.955	161.896	BCLAF1	BCL2 associated transcription factor 1 [Source:HGNC Symbol;Acc:HGNC:16863]
ENSG00000029364	45.509	45.001	35.58	44.827	43.316	47.789	38.09	20.899	37.119	34.761	31.734	31.449	SLC39A9	solute carrier family 39 member 9 [Source:HGNC Symbol;Acc:HGNC:20182]
ENSG00000029534	5.862	7.146	5.346	5.582	5.793	4.546	5.285	3.896	5.091	4.014	4.727	4.186	ANK1	ankyrin 1 [Source:HGNC Symbol;Acc:HGNC:492]
ENSG00000029559	0	0	0	0	0	0	0	0	0	0	0	0	IBSP	integrin binding sialoprotein [Source:HGNC Symbol;Acc:HGNC:5341]
ENSG00000029639	22.787	22.443	24.786	27.487	22.796	26.479	21.877	14.932	19.418	21.371	18.525	15.255	TFB1M	transcription factor B1, mitochondrial [Source:HGNC Symbol;Acc:HGNC:17037]
ENSG00000029725	71.437	77.67	58.909	77.161	75.323	72.713	54.949	36.125	58.212	51.21	48.132	53.669	RABEP1	rabaptin, RAB GTPase binding effector protein 1 [Source:HGNC Symbol;Acc:HGNC:17677]
ENSG00000029993	178.235	180.784	166.783	177.564	185.453	181.799	219.67	216.833	223.889	222.5	167.088	167.234	HMGB3	high mobility group box 3 [Source:HGNC Symbol;Acc:HGNC:5004]
ENSG00000030066	78.221	79.704	63.966	69.998	77.103	69.492	64.592	29.782	59.668	64.489	50.078	57.666	NUP160	nucleoporin 160 [Source:HGNC Symbol;Acc:HGNC:18017]
ENSG00000030110	32.969	34.576	30.363	36.424	35.415	36.441	32.1	30.361	31.436	28.029	28.879	28.037	BAK1	BCL2 antagonist/killer 1 [Source:HGNC Symbol;Acc:HGNC:949]
ENSG00000030304	0.01	0.09	0.072	0.023	0	0	0.008	0	0.008	0	0.072	0	MUSK	muscle associated receptor tyrosine kinase [Source:HGNC Symbol;Acc:HGNC:7525]
ENSG00000030419	0.937	0.693	0.823	0.975	0.89	1.126	0.548	0.15	1.394	1.041	0.65	1.007	IKZF2	IKAROS family zinc finger 2 [Source:HGNC Symbol;Acc:HGNC:13177]
ENSG00000030582	68.606	66.841	64.29	53.87	50.971	52.634	70.678	78.767	68.547	60.963	60.952	61.115	GRN	granulin precursor [Source:HGNC Symbol;Acc:HGNC:4601]
ENSG00000031003	35.449	32.386	21.064	32.763	34.717	34.759	19.111	8.463	17.504	18.515	12.531	11.274	FAM13B	family with sequence similarity 13 member B [Source:HGNC Symbol;Acc:HGNC:1335]
ENSG00000031081	1.744	1.525	1.245	1.839	1.845	1.979	1.476	0.529	1.419	1.131	1.164	1.065	ARHGAP31	Rho GTPase activating protein 31 [Source:HGNC Symbol;Acc:HGNC:29216]
ENSG00000031691	35.639	35.077	42.945	47.353	46.957	50.454	37.596	30.899	38.595	48.697	54.934	58.661	CENPQ	centromere protein Q [Source:HGNC Symbol;Acc:HGNC:21347]
ENSG00000031698	245.489	251.976	175.991	267.68	273.516	285.615	178.227	177.943	168.465	196.125	154.549	159.905	SARS1	seryl-tRNA synthetase 1 [Source:HGNC Symbol;Acc:HGNC:10537]
ENSG00000031823	121.605	111.808	83.479	99.253	92.913	109.584	86.769	62.776	86.324	74.964	79.31	79.856	RANBP3	RAN binding protein 3 [Source:HGNC Symbol;Acc:HGNC:9850]
ENSG00000032219	22.746	22.649	17.641	25.158	28.397	27.76	16.09	14.658	12.16	17.461	12.834	14.553	ARID4A	AT-rich interaction domain 4A [Source:HGNC Symbol;Acc:HGNC:9885]
ENSG00000032389	41.871	37.821	34.592	43.229	45.653	45.266	35.993	37.642	40.159	37.361	35.269	32.307	EIPR1	EARP complex and GARP complex interacting protein 1 [Source:HGNC Symbol;Acc:HGNC:12383]
ENSG00000032444	22.606	18.854	21.274	16.26	18.864	19.095	23.383	32.314	22.738	16.691	23.605	17.31	PNPLA6	patatin like phospholipase domain containing 6 [Source:HGNC Symbol;Acc:HGNC:16268]
ENSG00000032742	10.36	13.164	7.391	9.786	9.311	8.573	6.666	4.962	8.179	6.356	6.544	6.408	IFT88	intraflagellar transport 88 [Source:HGNC Symbol;Acc:HGNC:20606]
ENSG00000033011	25.659	21.707	13.914	21.045	20.637	23.379	25.991	26.344	24.436	21.95	14.34	18.277	ALG1	ALG1 chitobiosyldiphosphodolichol beta-mannosyltransferase [Source:HGNC Symbol;Acc:HGNC:18294]
ENSG00000033030	44.324	47.908	29.862	42.015	42.598	44.183	29.166	22.509	30.806	28.745	23.446	25.647	ZCCHC8	zinc finger CCHC-type containing 8 [Source:HGNC Symbol;Acc:HGNC:25265]
ENSG00000033050	57.855	57.151	26.394	51.447	46.136	55.087	32.71	31.571	35.298	30.598	23.225	20.766	ABCF2	ATP binding cassette subfamily F member 2 [Source:HGNC Symbol;Acc:HGNC:71]
ENSG00000033100	23.123	21.654	11.128	19.579	21.143	18.971	14.231	13.212	15.325	14.429	9.29	9.472	CHPF2	chondroitin polymerizing factor 2 [Source:HGNC Symbol;Acc:HGNC:29270]
ENSG00000033122	1.591	2.503	3.505	2.339	3.59	6.748	2.754	0.274	3.17	1.951	1.691	2.593	LRRC7	leucine rich repeat containing 7 [Source:HGNC Symbol;Acc:HGNC:18531]
ENSG00000033170	24.672	23.594	19.677	26.67	23.344	21.297	22.839	17.028	22.265	20.54	21.788	16.215	FUT8	fucosyltransferase 8 [Source:HGNC Symbol;Acc:HGNC:4019]
ENSG00000033178	70.899	85.127	65.758	64.311	77.515	81.835	75.205	13.982	64.803	57.224	56.38	62.885	UBA6	ubiquitin like modifier activating enzyme 6 [Source:HGNC Symbol;Acc:HGNC:25581]
ENSG00000033327	3.128	3.937	3.729	3	3.06	2.773	2.623	1.147	2.187	2.237	3.092	3.372	GAB2	GRB2 associated binding protein 2 [Source:HGNC Symbol;Acc:HGNC:14458]
ENSG00000033627	43.894	45.468	32.457	40.719	44.651	37.645	35.698	27.736	31.073	29.898	28.134	26.496	ATP6V0A1	ATPase H+ transporting V0 subunit a1 [Source:HGNC Symbol;Acc:HGNC:865]
ENSG00000033800	46.773	47.944	37.329	44.638	44.068	45.729	45.648	22.961	43.537	43.323	35.638	41.029	PIAS1	protein inhibitor of activated STAT 1 [Source:HGNC Symbol;Acc:HGNC:2752]
ENSG00000033867	24.797	25.021	25.238	25.915	24.707	26.722	19.608	13.162	19.865	21.964	18.277	18.259	SLC4A7	solute carrier family 4 member 7 [Source:HGNC Symbol;Acc:HGNC:11033]
ENSG00000034053	14.359	14.422	15.065	14.97	13.644	12.554	16.569	10.571	13.435	12.838	13.808	12.779	APBA2	amyloid beta precursor protein binding family A member 2 [Source:HGNC Symbol;Acc:HGNC:579]
ENSG00000034152	30.463	34.174	21.787	24.454	27.47	27.161	29.071	27.408	29.517	23.978	18.692	16.436	MAP2K3	mitogen-activated protein kinase kinase 3 [Source:HGNC Symbol;Acc:HGNC:6843]
ENSG00000034239	0	0.047	0.068	0.208	0	0.042	0.034	0	0.046	0	0.034	0	CLXN	calaxin [Source:HGNC Symbol;Acc:HGNC:25678]
ENSG00000034510	736.504	810.402	1163.39	791.15	750.919	769.045	1004.19	1607.74	1018.35	1102.96	1208.14	1271.25	TMSB10	thymosin beta 10 [Source:HGNC Symbol;Acc:HGNC:11879]
ENSG00000034533	11.787	8.999	6.951	11.953	10.83	13.591	10.852	7.37	10.031	9.922	6.867	5.774	ASTE1	asteroid homolog 1 [Source:HGNC Symbol;Acc:HGNC:25021]
ENSG00000034677	22.807	21.352	18.036	19.782	17.782	20.148	14.755	8.26	16.348	16.577	17.047	17.529	RNF19A	ring finger protein 19A, RBR E3 ubiquitin protein ligase [Source:HGNC Symbol;Acc:HGNC:13432]
ENSG00000034693	17.943	18.145	16.773	31.62	24.277	23.929	20.999	15.546	21.232	20.34	17.016	23.196	PEX3	peroxisomal biogenesis factor 3 [Source:HGNC Symbol;Acc:HGNC:8858]
ENSG00000034713	102.146	98.52	99.259	103.028	100.385	101.43	98.153	104.379	108.671	97.665	109.904	100.575	GABARAPL2	GABA type A receptor associated protein like 2 [Source:HGNC Symbol;Acc:HGNC:13291]
ENSG00000034971	0	0.14	0.053	0.079	0.115	0	0.105	0.027	0.098	0.063	0	0	MYOC	myocilin [Source:HGNC Symbol;Acc:HGNC:7610]
ENSG00000035115	18.067	21	22.381	17.79	17.364	18.904	16.275	11.553	15.014	20.589	27.012	18.189	SH3YL1	SH3 and SYLF domain containing 1 [Source:HGNC Symbol;Acc:HGNC:29546]
ENSG00000035141	107.108	103.38	108.918	109.461	108.804	109.532	116.75	107.37	115.399	108.572	115.013	112.419	FAM136A	family with sequence similarity 136 member A [Source:HGNC Symbol;Acc:HGNC:25911]
ENSG00000035403	57.85	53.192	56.27	51.498	50.486	47.428	47.901	22.857	50.463	48.723	56.496	56.09	VCL	vinculin [Source:HGNC Symbol;Acc:HGNC:12665]
ENSG00000035499	28.616	28.74	30.426	26.284	27.97	29.533	27.912	20.629	28.655	27.657	33.55	33.796	DEPDC1B	DEP domain containing 1B [Source:HGNC Symbol;Acc:HGNC:24902]
ENSG00000035664	5.103	3.307	5.977	2.909	4.891	1.628	1.796	2.77	1.276	1.842	2.499	2.454	DAPK2	death associated protein kinase 2 [Source:HGNC Symbol;Acc:HGNC:2675]
ENSG00000035681	21.08	19.611	21.318	20.709	21.284	20.931	17.854	8.333	17.665	13.988	16.881	18.612	NSMAF	neutral sphingomyelinase activation associated factor [Source:HGNC Symbol;Acc:HGNC:8017]
ENSG00000035687	74.94	75.906	74.125	81.215	83.201	81.469	75.738	52.144	75.223	77.275	75.081	78.695	ADSS2	adenylosuccinate synthase 2 [Source:HGNC Symbol;Acc:HGNC:292]
ENSG00000035720	0.14	0.203	0	0.171	0.177	0.311	0.243	0.118	0.189	0.097	0.325	0.298	STAP1	signal transducing adaptor family member 1 [Source:HGNC Symbol;Acc:HGNC:24133]
ENSG00000035862	21.283	23.235	26.405	19.181	20.508	18.703	25.331	15.932	22.65	19.672	22.237	20.993	TIMP2	TIMP metallopeptidase inhibitor 2 [Source:HGNC Symbol;Acc:HGNC:11821]
ENSG00000035928	96.533	107.339	85.71	104.328	91.534	113.064	79.19	47.054	71.271	76.889	74.542	88.601	RFC1	replication factor C subunit 1 [Source:HGNC Symbol;Acc:HGNC:9969]
ENSG00000036054	37.681	38.828	33.484	36.171	42.528	42.406	35.421	21.353	33.33	32.368	36.838	35.791	TBC1D23	TBC1 domain family member 23 [Source:HGNC Symbol;Acc:HGNC:25622]
ENSG00000036257	74.874	74.603	45.935	80.473	72.296	70.35	53.711	54.921	53.713	52.602	48.56	47.472	CUL3	cullin 3 [Source:HGNC Symbol;Acc:HGNC:2553]
ENSG00000036448	10.028	7.203	8.314	8.29	7.663	17.036	8.018	11.428	11.959	7.065	10.568	6.184	MYOM2	myomesin 2 [Source:HGNC Symbol;Acc:HGNC:7614]
ENSG00000036473	0.077	0.238	0.111	0.128	0.097	0.227	0.11	0.329	0.103	0.034	0.057	0.069	OTC	ornithine transcarbamylase [Source:HGNC Symbol;Acc:HGNC:8512]
ENSG00000036530	0.875	1.157	0.708	1.404	1.032	1.114	0.744	0.457	0.748	0.557	0.434	0.761	CYP46A1	cytochrome P450 family 46 subfamily A member 1 [Source:HGNC Symbol;Acc:HGNC:2641]
ENSG00000036549	121.872	111.59	75.965	113.595	116.229	119.673	78.475	41.631	84.238	80.121	63.935	64.714	ZZZ3	zinc finger ZZ-type containing 3 [Source:HGNC Symbol;Acc:HGNC:24523]
ENSG00000036565	0	0	0.028	0	0	0.204	0	0.029	0	0	0.06	0	SLC18A1	solute carrier family 18 member A1 [Source:HGNC Symbol;Acc:HGNC:10934]
ENSG00000036672	18.032	22.001	9.495	20.033	19.121	19.835	14.528	10.559	13.761	10.22	6.691	7.141	USP2	ubiquitin specific peptidase 2 [Source:HGNC Symbol;Acc:HGNC:12618]
ENSG00000036828	1.461	1.813	1.076	0.97	1.093	0.892	1.17	0.531	0.862	0.551	0.641	0.498	CASR	calcium sensing receptor [Source:HGNC Symbol;Acc:HGNC:1514]
ENSG00000037042	19.121	22.427	19.901	20.994	21.641	18.421	15.742	11.192	15.649	14.804	17.802	15.981	TUBG2	tubulin gamma 2 [Source:HGNC Symbol;Acc:HGNC:12419]
ENSG00000037241	179.4	169.469	126.77	194.029	201.036	210.866	198.456	228.763	232.451	204.503	146.992	159.372	RPL26L1	ribosomal protein L26 like 1 [Source:HGNC Symbol;Acc:HGNC:17050]
ENSG00000037280	42.151	41.458	35.466	41.33	33.864	32.916	33.855	26.709	34.812	32.661	38.993	36.148	FLT4	fms related receptor tyrosine kinase 4 [Source:HGNC Symbol;Acc:HGNC:3767]
ENSG00000037474	109.825	106.644	60.785	99.073	101.219	98.184	77.239	60.714	79.748	74.887	53.222	47.714	NSUN2	NOP2/Sun RNA methyltransferase 2 [Source:HGNC Symbol;Acc:HGNC:25994]
ENSG00000037637	30.432	26.634	23.678	27.347	30.927	28.548	23.441	18.462	21.719	24.715	22.73	25.159	FBXO42	F-box protein 42 [Source:HGNC Symbol;Acc:HGNC:29249]
ENSG00000037749	34.746	35.142	27.714	39.745	38.716	39.46	31.592	12.777	28.988	28.102	23.122	28.838	MFAP3	microfibril associated protein 3 [Source:HGNC Symbol;Acc:HGNC:7034]
ENSG00000037757	61.85	60.026	56.922	57.953	54.358	51.157	58.96	43.318	54.368	55.99	48.49	48.196	MRI1	methylthioribose-1-phosphate isomerase 1 [Source:HGNC Symbol;Acc:HGNC:28469]
ENSG00000037897	22.952	20.303	12.348	18.948	20.353	18.699	13.712	12.742	14.024	13.097	12.904	11.041	METTL1	methyltransferase 1, tRNA methylguanosine [Source:HGNC Symbol;Acc:HGNC:7030]
ENSG00000037965	7.688	7.937	7.518	6.594	7.012	6.481	5.696	6.881	6.514	6.521	5.693	5.763	HOXC8	homeobox C8 [Source:HGNC Symbol;Acc:HGNC:5129]
ENSG00000038002	23.307	21.572	18.402	21.582	20.078	26.278	13.017	13.247	21.796	12.99	15.769	17.225	AGA	aspartylglucosaminidase [Source:HGNC Symbol;Acc:HGNC:318]
ENSG00000038210	22.897	19.837	23.353	22.149	22.073	22.251	20.66	12.498	21.595	20.177	25.683	24.215	PI4K2B	phosphatidylinositol 4-kinase type 2 beta [Source:HGNC Symbol;Acc:HGNC:18215]
ENSG00000038219	33.548	35.57	32.399	31.769	32.283	30.427	23.588	14.623	22.685	21.144	22.509	23.071	BOD1L1	biorientation of chromosomes in cell division 1 like 1 [Source:HGNC Symbol;Acc:HGNC:31792]
ENSG00000038274	59.561	61.085	54.987	62.285	68.646	70.935	65.053	51.09	68.615	68.464	63.562	62.928	MAT2B	methionine adenosyltransferase 2 non-catalytic beta subunit [Source:HGNC Symbol;Acc:HGNC:6905]
ENSG00000038295	0.247	0.466	0.458	1.014	0.486	0.433	0.508	0.142	0.333	0.458	0.843	0.425	TLL1	tolloid like 1 [Source:HGNC Symbol;Acc:HGNC:11843]
ENSG00000038358	64.962	51.415	40.485	51.649	49.25	47.996	41.726	36.148	45.086	36.794	30.19	28.277	EDC4	enhancer of mRNA decapping 4 [Source:HGNC Symbol;Acc:HGNC:17157]
ENSG00000038382	45.864	42.925	43.889	34.57	30.185	28.713	34.553	18.68	33.643	34.161	34.63	28.697	TRIO	trio Rho guanine nucleotide exchange factor [Source:HGNC Symbol;Acc:HGNC:12303]
ENSG00000038427	27.372	24.798	39.694	24.308	23.599	19.987	31.624	8.635	26.883	24.488	43.277	40.419	VCAN	versican [Source:HGNC Symbol;Acc:HGNC:2464]
ENSG00000038532	14.473	15.939	9.418	14.883	14.028	12.586	12.071	6.988	10.644	9.486	8.288	7.124	CLEC16A	C-type lectin domain containing 16A [Source:HGNC Symbol;Acc:HGNC:29013]
ENSG00000038945	0	0	0.256	0.028	0	0.242	0	0	0.142	0	0	0	MSR1	macrophage scavenger receptor 1 [Source:HGNC Symbol;Acc:HGNC:7376]
ENSG00000039068	1.04	1.244	1.319	1.193	0.776	1.32	1.17	0.712	5.616	0.876	1.748	1.537	CDH1	cadherin 1 [Source:HGNC Symbol;Acc:HGNC:1748]
ENSG00000039123	138.96	142.583	102.626	149.454	148.442	138.093	99.916	51.227	99.451	93.118	82.129	90.589	MTREX	Mtr4 exosome RNA helicase [Source:HGNC Symbol;Acc:HGNC:18734]
ENSG00000039139	0.526	0.16	0.394	0.322	0.366	0.459	0.141	0.184	0.284	0.308	0.44	0.265	DNAH5	dynein axonemal heavy chain 5 [Source:HGNC Symbol;Acc:HGNC:2950]
ENSG00000039319	36.164	34.213	28.774	38.74	32.31	32.085	28.758	11.542	23.994	19.242	22.967	22.695	ZFYVE16	zinc finger FYVE-type containing 16 [Source:HGNC Symbol;Acc:HGNC:20756]
ENSG00000039523	27.679	26.615	27.686	24.872	27.323	23.449	25.083	21.474	23.363	22.95	22.948	20.825	RIPOR1	RHO family interacting cell polarization regulator 1 [Source:HGNC Symbol;Acc:HGNC:25836]
ENSG00000039537	0	0	0	0	0	0	0	0	0	0	0	0	C6	complement C6 [Source:HGNC Symbol;Acc:HGNC:1339]
ENSG00000039560	32.863	33.565	34.877	32.085	31.255	33.378	31.501	14.194	30.453	28.501	30.697	33.354	RAI14	retinoic acid induced 14 [Source:HGNC Symbol;Acc:HGNC:14873]
ENSG00000039600	2.838	2.504	0.77	3.461	3.069	2.868	1.394	0.561	1.654	0.971	0.519	0.593	SOX30	SRY-box transcription factor 30 [Source:HGNC Symbol;Acc:HGNC:30635]
ENSG00000039650	71.102	74.55	96.573	62.129	51.432	45.622	62.241	51.028	51.352	56.46	75.572	57.806	PNKP	polynucleotide kinase 3'-phosphatase [Source:HGNC Symbol;Acc:HGNC:9154]
ENSG00000039987	0.742	1.159	0.153	0.323	0.95	1.057	0.958	1.067	0.482	0.672	0.402	0.224	BEST2	bestrophin 2 [Source:HGNC Symbol;Acc:HGNC:17107]
ENSG00000040199	17.348	13.735	8.892	12.149	12.364	13.011	9.02	3.823	9.094	9.328	7.011	6.557	PHLPP2	PH domain and leucine rich repeat protein phosphatase 2 [Source:HGNC Symbol;Acc:HGNC:29149]
ENSG00000040275	168.354	162.149	124.645	145.745	168.948	174.713	149.928	96.525	151.239	149.274	122.339	119.607	SPDL1	spindle apparatus coiled-coil protein 1 [Source:HGNC Symbol;Acc:HGNC:26010]
ENSG00000040341	29.754	28.47	31.987	28.903	34.391	37.087	28.461	18.62	29.31	29.683	26.964	31.924	STAU2	staufen double-stranded RNA binding protein 2 [Source:HGNC Symbol;Acc:HGNC:11371]
ENSG00000040487	18.043	19.391	14.157	20.583	20.973	19.494	16.747	17.004	15.246	13.775	15.45	13.085	SLC66A1	solute carrier family 66 member 1 [Source:HGNC Symbol;Acc:HGNC:26001]
ENSG00000040531	11.006	11.362	7.437	11.22	9.32	8.117	14.322	6.714	7.695	7.452	6.368	4.774	CTNS	cystinosin, lysosomal cystine transporter [Source:HGNC Symbol;Acc:HGNC:2518]
ENSG00000040608	5.161	6.082	6.837	5.868	5.964	5.427	5.85	7.65	6.652	5.476	8.552	6.843	RTN4R	reticulon 4 receptor [Source:HGNC Symbol;Acc:HGNC:18601]
ENSG00000040633	65.617	57.749	40.752	65.692	61.947	65.15	54.319	48.621	58.808	51.332	30.068	34.803	PHF23	PHD finger protein 23 [Source:HGNC Symbol;Acc:HGNC:28428]
ENSG00000040731	0.183	0.099	0.272	0.182	0.343	0.212	0.291	0.146	0.201	0.128	0.086	0.113	CDH10	cadherin 10 [Source:HGNC Symbol;Acc:HGNC:1749]
ENSG00000040933	24.562	26.14	34.156	21.87	23.28	21.223	20.773	9.973	23.802	21.644	29.91	28.276	INPP4A	inositol polyphosphate-4-phosphatase type I A [Source:HGNC Symbol;Acc:HGNC:6074]
ENSG00000041353	0.409	0.381	0.618	0.814	0.431	0.523	0.463	0.551	0.509	0.482	0.656	0.784	RAB27B	RAB27B, member RAS oncogene family [Source:HGNC Symbol;Acc:HGNC:9767]
ENSG00000041357	528.75	545.175	469.492	560.498	590.731	599.771	637.992	645.609	624.262	647.334	507.333	510.116	PSMA4	proteasome 20S subunit alpha 4 [Source:HGNC Symbol;Acc:HGNC:9533]
ENSG00000041515	0.012	0	0	0.025	0.079	0.029	0	0	0	0.029	0.024	0.362	MYO16	myosin XVI [Source:HGNC Symbol;Acc:HGNC:29822]
ENSG00000041802	36.677	35.971	18.112	31.136	36.455	35.541	21.537	13.813	22.394	21.932	15.325	14.169	LSG1	large 60S subunit nuclear export GTPase 1 [Source:HGNC Symbol;Acc:HGNC:25652]
ENSG00000041880	10.762	10.727	14.918	12.051	10.895	11.662	9.388	7.075	9.748	9.666	12.891	14.59	PARP3	poly(ADP-ribose) polymerase family member 3 [Source:HGNC Symbol;Acc:HGNC:273]
ENSG00000041982	2.043	2.539	6.048	2.283	2.292	3.375	2.8	1.597	2.786	2.404	5.344	4.984	TNC	tenascin C [Source:HGNC Symbol;Acc:HGNC:5318]
ENSG00000041988	33.31	32.915	33.108	31.052	31.168	36.468	29.335	31.169	23.226	27.558	29.76	28.172	THAP3	THAP domain containing 3 [Source:HGNC Symbol;Acc:HGNC:20855]
ENSG00000042062	1.146	1.081	0.651	0.724	0.531	0.255	0.662	0.4	0.182	0.317	0.248	0.36	RIPOR3	RIPOR family member 3 [Source:HGNC Symbol;Acc:HGNC:16168]
ENSG00000042088	33.115	37.498	28.828	31.691	34.605	35.653	29	19.575	30.904	29.614	26.341	27.016	TDP1	tyrosyl-DNA phosphodiesterase 1 [Source:HGNC Symbol;Acc:HGNC:18884]
ENSG00000042286	4.103	3.504	2.467	3.879	3.464	3.795	3.159	2.605	3.306	3.054	2.868	2.734	AIFM2	apoptosis inducing factor mitochondria associated 2 [Source:HGNC Symbol;Acc:HGNC:21411]
ENSG00000042304	0	0.098	0.315	0.082	0.172	0	0	0.172	0	0.094	0	0	SLC19A4P	solute carrier family 19 member 4, pseudogene [Source:HGNC Symbol;Acc:HGNC:25344]
ENSG00000042317	12.077	13.212	13.221	13.66	14.454	15.019	9.341	8.293	10.807	9.079	13.157	14.034	SPATA7	spermatogenesis associated 7 [Source:HGNC Symbol;Acc:HGNC:20423]
ENSG00000042429	37.208	34.9	25.22	37.979	39.248	38.061	31.536	22.422	31.981	31.993	21.139	22.004	MED17	mediator complex subunit 17 [Source:HGNC Symbol;Acc:HGNC:2375]
ENSG00000042445	23.04	24.007	21.557	20.787	20.315	20.348	16.49	10.623	17.387	14.741	21.831	19.826	RETSAT	retinol saturase [Source:HGNC Symbol;Acc:HGNC:25991]
ENSG00000042493	9.103	11.298	12.89	9.531	8.293	9.905	13.599	14.662	11.064	14.419	14.823	12.734	CAPG	capping actin protein, gelsolin like [Source:HGNC Symbol;Acc:HGNC:1474]
ENSG00000042753	269.719	279.653	308.138	276.381	293.974	286.079	302.89	446.972	315.601	309.285	319.173	310.977	AP2S1	adaptor related protein complex 2 subunit sigma 1 [Source:HGNC Symbol;Acc:HGNC:565]
ENSG00000042781	0.076	0.115	0.33	0.046	0.052	0.054	0.058	0.295	0.054	0.065	0.047	0.263	USH2A	usherin [Source:HGNC Symbol;Acc:HGNC:12601]
ENSG00000042813	0	0	0	0	0	0	0	0	0	0	0	0	ZPBP	zona pellucida binding protein [Source:HGNC Symbol;Acc:HGNC:15662]
ENSG00000042832	0.935	0.67	0.466	0.848	0.799	0.38	0.577	0.738	0.665	0.368	0.192	0.104	TG	thyroglobulin [Source:HGNC Symbol;Acc:HGNC:11764]
ENSG00000042980	1.054	0.509	0.252	0.085	0.405	0.161	0.06	0.059	0.028	0.024	0.229	0.061	ADAM28	ADAM metallopeptidase domain 28 [Source:HGNC Symbol;Acc:HGNC:206]
ENSG00000043039	11.709	13.289	15.411	14.351	14.068	14.457	13.845	11.781	12.293	13.139	15.032	16.821	BARX2	BARX homeobox 2 [Source:HGNC Symbol;Acc:HGNC:956]
ENSG00000043093	14.23	16.082	12.495	15.408	17.23	16.288	19.056	8.084	15.209	14.848	13.61	14.295	DCUN1D1	defective in cullin neddylation 1 domain containing 1 [Source:HGNC Symbol;Acc:HGNC:18184]
ENSG00000043143	2.955	3.506	4.552	2.778	2.894	2.971	3.193	1.919	3.127	2.766	2.856	3.425	JADE2	jade family PHD finger 2 [Source:HGNC Symbol;Acc:HGNC:22984]
ENSG00000043355	74.234	72.374	67.541	66.352	58.067	62.065	70.441	54.913	65.079	66.644	59.804	55.754	ZIC2	Zic family member 2 [Source:HGNC Symbol;Acc:HGNC:12873]
ENSG00000043462	0	0.312	0.017	0	0.056	0	0.035	0.077	0	0.061	0	0.054	LCP2	lymphocyte cytosolic protein 2 [Source:HGNC Symbol;Acc:HGNC:6529]
ENSG00000043514	69.606	73.913	45.196	78.93	81.647	80.311	45.236	33.571	44.007	42.676	38.273	42.118	TRIT1	tRNA isopentenyltransferase 1 [Source:HGNC Symbol;Acc:HGNC:20286]
ENSG00000043591	0.483	0.34	0.493	0.415	0.215	0.242	0.391	0.395	0.505	0.323	0.369	0.619	ADRB1	adrenoceptor beta 1 [Source:HGNC Symbol;Acc:HGNC:285]
ENSG00000044012	0	0	0	0	0	0	0	0	0	0	0	0	GUCA2B	guanylate cyclase activator 2B [Source:HGNC Symbol;Acc:HGNC:4683]
ENSG00000044090	15.459	14.935	16.334	13.239	14.721	11.043	12.028	14.006	13.234	11.862	16.303	15.676	CUL7	cullin 7 [Source:HGNC Symbol;Acc:HGNC:21024]
ENSG00000044115	101.713	89.027	99.67	91.332	98.091	84.161	86.516	62.194	79.839	86.157	95.87	91.9	CTNNA1	catenin alpha 1 [Source:HGNC Symbol;Acc:HGNC:2509]
ENSG00000044446	32.378	28.293	36.043	26.861	25.062	24.247	23.575	23.682	23.855	21.66	22.528	27.982	PHKA2	phosphorylase kinase regulatory subunit alpha 2 [Source:HGNC Symbol;Acc:HGNC:8926]
ENSG00000044459	12.665	11.185	8.6	12.553	12.989	13.308	8.9	6.4	9.807	8.29	8.524	9.262	CNTLN	centlein [Source:HGNC Symbol;Acc:HGNC:23432]
ENSG00000044524	4.928	4.727	10.569	5.697	5.522	4.846	6.166	2.262	5.589	6.607	11.064	11.078	EPHA3	EPH receptor A3 [Source:HGNC Symbol;Acc:HGNC:3387]
ENSG00000044574	279.768	278.017	261.111	699.642	692.494	699.791	292.094	220.378	263.573	347.741	273.242	284.776	HSPA5	heat shock protein family A (Hsp70) member 5 [Source:HGNC Symbol;Acc:HGNC:5238]
ENSG00000046604	64.067	69.192	66.086	63.803	63.318	64.058	69.409	34.537	64.745	61.288	68.319	71.251	DSG2	desmoglein 2 [Source:HGNC Symbol;Acc:HGNC:3049]
ENSG00000046647	26.54	25.047	27.422	29.044	26.613	28.248	14.768	16.593	17.901	14.928	26.237	25.572	GEMIN8	gem nuclear organelle associated protein 8 [Source:HGNC Symbol;Acc:HGNC:26044]
ENSG00000046651	31.652	30.281	23.672	27.979	27.622	26.772	22.279	20.424	23.367	20.527	19.725	17.195	OFD1	OFD1 centriole and centriolar satellite protein [Source:HGNC Symbol;Acc:HGNC:2567]
ENSG00000046653	8.527	12.253	8.713	10.562	10.118	10.069	11.61	9.245	13.47	10.543	11.122	12.69	GPM6B	glycoprotein M6B [Source:HGNC Symbol;Acc:HGNC:4461]
ENSG00000046774	1.828	1.587	1.387	1.624	1.427	1.117	1.026	1.414	1.771	1.229	1.98	1.952	MAGEC2	MAGE family member C2 [Source:HGNC Symbol;Acc:HGNC:13574]
ENSG00000046889	3.04	5.884	2.463	3.028	3.719	2.229	2.382	2.642	2.606	2.604	2.011	3.508	PREX2	phosphatidylinositol-3,4,5-trisphosphate dependent Rac exchange factor 2 [Source:HGNC Symbol;Acc:HGNC:22950]
ENSG00000047056	14.515	15.822	10.842	12.903	14.429	14.077	11.77	7.069	10.345	9.729	8.877	10.222	WDR37	WD repeat domain 37 [Source:HGNC Symbol;Acc:HGNC:31406]
ENSG00000047188	46.791	52.535	31.231	49.809	48.603	45.717	32.291	13.216	35.538	35.771	27.763	28.203	YTHDC2	YTH N6-methyladenosine RNA binding protein C2 [Source:HGNC Symbol;Acc:HGNC:24721]
ENSG00000047230	25.311	24.422	28.9	23.772	24.841	24.508	21.848	15.53	22.416	21.416	25.322	27.082	CTPS2	CTP synthase 2 [Source:HGNC Symbol;Acc:HGNC:2520]
ENSG00000047249	40.025	36.331	26.381	42.206	37.289	40.89	33.374	29.407	32.825	32.092	27.818	27.675	ATP6V1H	ATPase H+ transporting V1 subunit H [Source:HGNC Symbol;Acc:HGNC:18303]
ENSG00000047315	173.765	182.413	142.611	162.672	174.157	171.911	162.95	101.059	153.491	159.397	135.849	138.33	POLR2B	RNA polymerase II subunit B [Source:HGNC Symbol;Acc:HGNC:9188]
ENSG00000047346	15.8	18.384	9.292	14.663	16.605	14.304	9.252	5.023	10.199	6.967	8.524	6.627	ATOSA	atos homolog A [Source:HGNC Symbol;Acc:HGNC:25609]
ENSG00000047365	2.886	3.17	5.769	4.273	2.859	3.163	2.676	1.602	4.268	2.425	5.086	3.524	ARAP2	ArfGAP with RhoGAP domain, ankyrin repeat and PH domain 2 [Source:HGNC Symbol;Acc:HGNC:16924]
ENSG00000047410	125.095	108.168	109.883	115.282	117.116	104.241	90.712	68.99	90.125	101.691	87.872	86.279	TPR	translocated promoter region, nuclear basket protein [Source:HGNC Symbol;Acc:HGNC:12017]
ENSG00000047457	0.163	0.396	0.24	0.157	0.019	0	0.157	0	0.444	0.18	0.038	0.1	CP	ceruloplasmin [Source:HGNC Symbol;Acc:HGNC:2295]
ENSG00000047578	20.993	23.028	16.548	12.311	18.472	22.437	13.172	4.885	13.002	10.895	11.492	10.767	KATNIP	katanin interacting protein [Source:HGNC Symbol;Acc:HGNC:29068]
ENSG00000047579	31.926	35.089	24.167	46.126	41.876	36.726	31.878	37.33	31.706	30.507	22.574	21.984	DTNBP1	dystrobrevin binding protein 1 [Source:HGNC Symbol;Acc:HGNC:17328]
ENSG00000047597	3.564	3.545	3.221	3.652	3.929	3.733	3.178	1.847	3.548	3.531	3.789	3.743	XK	X-linked Kx blood group antigen, Kell and VPS13A binding protein [Source:HGNC Symbol;Acc:HGNC:12811]
ENSG00000047617	0.646	0.777	0.632	0.864	1.283	1.425	0.477	0.473	0.503	0.429	0.319	0.356	ANO2	anoctamin 2 [Source:HGNC Symbol;Acc:HGNC:1183]
ENSG00000047621	42.915	44.623	23.005	43.294	48.654	49.476	27.743	13.462	24.623	31.553	16.567	16.262	FERRY3	FERRY endosomal RAB5 effector complex subunit 3 [Source:HGNC Symbol;Acc:HGNC:1184]
ENSG00000047634	98.01	100.809	96.593	101.637	108.147	113.082	94.462	58.103	91.677	102.489	94.559	99.193	SCML1	Scm polycomb group protein like 1 [Source:HGNC Symbol;Acc:HGNC:10580]
ENSG00000047644	0.177	0.766	0.092	0.205	0.156	0.857	0.471	0.075	0.152	0.046	0.051	0.085	WWC3	WWC family member 3 [Source:HGNC Symbol;Acc:HGNC:29237]
ENSG00000047648	0.275	0.111	0.045	0.107	0.113	0.101	0.121	0.088	0.032	0.062	0.04	0.075	ARHGAP6	Rho GTPase activating protein 6 [Source:HGNC Symbol;Acc:HGNC:676]
ENSG00000047662	0.996	0.923	0.171	0.682	0.596	0.811	0.364	0.234	0.445	0.414	0.183	0.218	FAM184B	family with sequence similarity 184 member B [Source:HGNC Symbol;Acc:HGNC:29235]
ENSG00000047849	100.496	100.615	98.747	95.178	96.951	91.511	101.543	56.882	87.24	82.043	88.367	79.845	MAP4	microtubule associated protein 4 [Source:HGNC Symbol;Acc:HGNC:6862]
ENSG00000047932	44.306	44.824	34.166	47.867	48.301	48.945	40.093	19.877	35.893	36.225	32.97	34.679	GOPC	golgi associated PDZ and coiled-coil motif containing [Source:HGNC Symbol;Acc:HGNC:17643]
ENSG00000047936	0.089	0.073	0.101	0.036	0.037	0.031	0.041	0.015	0.035	0.064	0.199	0.607	ROS1	ROS proto-oncogene 1, receptor tyrosine kinase [Source:HGNC Symbol;Acc:HGNC:10261]
ENSG00000048028	64.45	58.377	92.883	53.54	60.976	57.407	48.171	21.787	46.397	52.009	80.811	75.22	USP28	ubiquitin specific peptidase 28 [Source:HGNC Symbol;Acc:HGNC:12625]
ENSG00000048052	1.765	1.523	1.44	0.981	0.935	1.558	1.319	0.593	1.278	1.514	2.521	1.205	HDAC9	histone deacetylase 9 [Source:HGNC Symbol;Acc:HGNC:14065]
ENSG00000048140	23.174	23.46	26.938	20.87	21.419	20.135	25.469	20.742	21.374	21.622	25.542	21.24	TSPAN17	tetraspanin 17 [Source:HGNC Symbol;Acc:HGNC:13594]
ENSG00000048162	86.524	86.22	52.929	94.354	90.268	92.57	75.581	93.065	77.645	87.725	49.978	45.935	NOP16	NOP16 nucleolar protein [Source:HGNC Symbol;Acc:HGNC:26934]
ENSG00000048342	23.804	28.45	21.662	22.885	24.673	21.4	16.141	15.167	18.166	18.229	22.259	21.318	CC2D2A	coiled-coil and C2 domain containing 2A [Source:HGNC Symbol;Acc:HGNC:29253]
ENSG00000048392	32.688	41.48	20.173	33.239	37.368	42.337	25.651	10.024	21.716	24.651	23.612	22.432	RRM2B	ribonucleotide reductase regulatory TP53 inducible subunit M2B [Source:HGNC Symbol;Acc:HGNC:17296]
ENSG00000048405	24.41	27.176	16.383	26.163	25.213	22.448	18.702	6.471	16.509	14.063	13.924	14.12	ZNF800	zinc finger protein 800 [Source:HGNC Symbol;Acc:HGNC:27267]
ENSG00000048462	0.377	0.214	0.332	0.358	0	0.537	0.111	0	0.103	0.265	0.446	1.153	TNFRSF17	TNF receptor superfamily member 17 [Source:HGNC Symbol;Acc:HGNC:11913]
ENSG00000048471	10.14	9.297	6.211	6.955	7.466	6.884	7.833	3.257	6.169	5.478	4.499	3.593	SNX29	sorting nexin 29 [Source:HGNC Symbol;Acc:HGNC:30542]
ENSG00000048540	0	0	0	0.034	0.022	0.273	0	0	0	0	0	0	LMO3	LIM domain only 3 [Source:HGNC Symbol;Acc:HGNC:6643]
ENSG00000048544	59.072	58.095	40.763	58.364	63.555	59.214	58.466	43.738	57.636	52.348	35.734	40.148	MRPS10	mitochondrial ribosomal protein S10 [Source:HGNC Symbol;Acc:HGNC:14502]
ENSG00000048545	0.883	0.874	0.671	0.423	0.298	0.246	0.472	0.366	0.405	0.312	0.273	0.22	GUCA1A	guanylate cyclase activator 1A [Source:HGNC Symbol;Acc:HGNC:4678]
ENSG00000048649	70.803	65.062	53.305	60.859	64.638	70.815	51.578	82.529	56.584	47.837	43.616	53.234	RSF1	remodeling and spacing factor 1 [Source:HGNC Symbol;Acc:HGNC:18118]
ENSG00000048707	21.743	15.997	18.025	15.755	15.792	15.859	14.034	7.207	13.33	10.329	15.375	9.731	VPS13D	vacuolar protein sorting 13 homolog D [Source:HGNC Symbol;Acc:HGNC:23595]
ENSG00000048740	20.532	20.015	21.874	20.972	20.658	20.059	19.202	8.966	19.305	17.74	23.386	19.762	CELF2	CUGBP Elav-like family member 2 [Source:HGNC Symbol;Acc:HGNC:2550]
ENSG00000048828	98.822	98.824	83.543	95.631	96.846	98.085	85.127	44.35	82.702	78.934	77.861	73.322	FAM120A	family with sequence similarity 120 member A [Source:HGNC Symbol;Acc:HGNC:13247]
ENSG00000048991	83.736	78.838	52.612	83.425	83.131	69.778	52.87	22.048	54.541	58.47	43.226	49.696	R3HDM1	R3H domain containing 1 [Source:HGNC Symbol;Acc:HGNC:9757]
ENSG00000049089	1.622	3.43	2.651	1.42	1.642	2.332	2.217	2.125	1.815	1.455	2.971	2.335	COL9A2	collagen type IX alpha 2 chain [Source:HGNC Symbol;Acc:HGNC:2218]
ENSG00000049130	12.232	11.688	12.441	12.587	13.002	12.312	12.854	5.622	11.857	10.875	11.299	13.571	KITLG	KIT ligand [Source:HGNC Symbol;Acc:HGNC:6343]
ENSG00000049167	29.546	27.117	19.663	31.176	29.293	31.341	22.948	15.53	22.17	23.889	19.772	23.164	ERCC8	ERCC excision repair 8, CSA ubiquitin ligase complex subunit [Source:HGNC Symbol;Acc:HGNC:3439]
ENSG00000049192	3.1	2.265	1.162	1.535	1.458	0.887	0.538	0.398	1.238	1.694	0.433	0.662	ADAMTS6	ADAM metallopeptidase with thrombospondin type 1 motif 6 [Source:HGNC Symbol;Acc:HGNC:222]
ENSG00000049239	10.038	8.958	14.943	7.849	7.954	7.698	9.579	5.1	9.081	7.232	12.812	12.95	H6PD	hexose-6-phosphate dehydrogenase/glucose 1-dehydrogenase [Source:HGNC Symbol;Acc:HGNC:4795]
ENSG00000049245	77.162	68.339	69.272	67.812	66.834	65.973	70.609	53.155	67.625	70.776	65.835	69.114	VAMP3	vesicle associated membrane protein 3 [Source:HGNC Symbol;Acc:HGNC:12644]
ENSG00000049246	5.015	4.992	3.772	4.939	4.477	4.409	4.789	1.643	3.676	3.112	3.997	3.527	PER3	period circadian regulator 3 [Source:HGNC Symbol;Acc:HGNC:8847]
ENSG00000049247	0	0.265	0.532	0	0	0	0.066	0	0.2	0	0.44	0.228	UTS2	urotensin 2 [Source:HGNC Symbol;Acc:HGNC:12636]
ENSG00000049249	0.417	0.714	0.699	0.899	0.512	0.914	0.948	0.263	0.438	0.431	0.509	0.56	TNFRSF9	TNF receptor superfamily member 9 [Source:HGNC Symbol;Acc:HGNC:11924]
ENSG00000049283	0.2	0.433	0.549	0.645	0.401	0.394	0.156	0.124	0.311	0.357	0.321	0.227	EPN3	epsin 3 [Source:HGNC Symbol;Acc:HGNC:18235]
ENSG00000049323	11.733	10.335	12.848	9.072	10.387	9.397	10.754	6.172	11.392	9.299	14.041	11.643	LTBP1	latent transforming growth factor beta binding protein 1 [Source:HGNC Symbol;Acc:HGNC:6714]
ENSG00000049449	134.996	134.625	173.6	153.738	150.568	151.381	158.109	128.396	154.213	150.962	184.329	191.63	RCN1	reticulocalbin 1 [Source:HGNC Symbol;Acc:HGNC:9934]
ENSG00000049540	0.83	0.324	0.771	0.076	0.107	0.095	0.122	0.203	0.177	0.083	0.235	0.541	ELN	elastin [Source:HGNC Symbol;Acc:HGNC:3327]
ENSG00000049541	151.049	149.132	109.922	151.026	155.076	164.085	100.275	117.523	103.939	103.962	104.449	106.081	RFC2	replication factor C subunit 2 [Source:HGNC Symbol;Acc:HGNC:9970]
ENSG00000049618	52.007	47.099	33.36	43.005	44.107	39.39	34.205	18.263	32.228	29.134	28.77	29.712	ARID1B	AT-rich interaction domain 1B [Source:HGNC Symbol;Acc:HGNC:18040]
ENSG00000049656	161.184	150.238	96.186	144.453	169.994	157.926	143.041	124.18	131.659	131.248	94.451	85.059	CLPTM1L	CLPTM1 like [Source:HGNC Symbol;Acc:HGNC:24308]
ENSG00000049759	17.804	16.141	22.888	17.529	18.666	18.315	14.579	14.76	15.732	17.252	21.084	24.649	NEDD4L	NEDD4 like E3 ubiquitin protein ligase [Source:HGNC Symbol;Acc:HGNC:7728]
ENSG00000049768	1.019	0.994	0.541	1.375	0.834	1.353	0.551	0.683	0.789	0.394	0.891	0.408	FOXP3	forkhead box P3 [Source:HGNC Symbol;Acc:HGNC:6106]
ENSG00000049769	4.719	3.373	2.801	5.355	5.37	6.803	3.289	4.784	5.755	2.957	2.9	2.142	PPP1R3F	protein phosphatase 1 regulatory subunit 3F [Source:HGNC Symbol;Acc:HGNC:14944]
ENSG00000049860	81.516	82.505	91.483	77.888	81.16	81.277	83.545	98.831	82.086	76.541	85.71	88.261	HEXB	hexosaminidase subunit beta [Source:HGNC Symbol;Acc:HGNC:4879]
ENSG00000049883	16.957	16.174	15.318	21.896	18.687	17.122	15.681	9.197	13.9	14.828	11.901	13.911	PTCD2	pentatricopeptide repeat domain 2 [Source:HGNC Symbol;Acc:HGNC:25734]
ENSG00000050030	2.51	2.538	1.297	2.524	2.514	2.573	1.163	0.433	1.177	1.096	1.167	0.955	NEXMIF	neurite extension and migration factor [Source:HGNC Symbol;Acc:HGNC:29433]
ENSG00000050130	43.018	38.45	43.719	45.572	45.29	42.282	46.686	28.912	43.784	50.127	44.968	44.103	JKAMP	JNK1/MAPK8 associated membrane protein [Source:HGNC Symbol;Acc:HGNC:20184]
ENSG00000050165	1.655	2.16	2.47	1.886	2.008	3.207	2.899	1.769	2.427	1.821	2.716	3.14	DKK3	dickkopf WNT signaling pathway inhibitor 3 [Source:HGNC Symbol;Acc:HGNC:2893]
ENSG00000050327	0	0	0	0	0	0.166	0.043	0	0	0	0	0	ARHGEF5	Rho guanine nucleotide exchange factor 5 [Source:HGNC Symbol;Acc:HGNC:13209]
ENSG00000050344	28.332	42.931	23.893	32.879	31.792	30.005	30.588	15.231	24.239	20.02	22.83	22.222	NFE2L3	NFE2 like bZIP transcription factor 3 [Source:HGNC Symbol;Acc:HGNC:7783]
ENSG00000050393	17.158	14.593	16.242	19.879	18.541	20.73	19.489	17.519	18.586	19.921	17.614	16.796	MCUR1	mitochondrial calcium uniporter regulator 1 [Source:HGNC Symbol;Acc:HGNC:21097]
ENSG00000050405	33.399	31.459	28.039	41.245	41.666	39.342	32.28	18.361	31.412	36.17	26.821	28.158	LIMA1	LIM domain and actin binding 1 [Source:HGNC Symbol;Acc:HGNC:24636]
ENSG00000050426	85.665	88.092	105.874	70.656	77.094	79.091	71.688	60.766	69.545	67.31	86.815	83.473	LETMD1	LETM1 domain containing 1 [Source:HGNC Symbol;Acc:HGNC:24241]
ENSG00000050438	2.322	2.764	3.023	2.269	2.041	1.935	1.867	1.699	1.762	1.577	1.757	2.084	SLC4A8	solute carrier family 4 member 8 [Source:HGNC Symbol;Acc:HGNC:11034]
ENSG00000050555	6.193	7.167	7.305	5.333	5.912	3.61	6.905	11.026	8.117	2.721	5.769	6.962	LAMC3	laminin subunit gamma 3 [Source:HGNC Symbol;Acc:HGNC:6494]
ENSG00000050628	0.466	0.23	0.258	0.416	0.579	0.353	0.466	0.286	0.489	0.708	0.208	0.181	PTGER3	prostaglandin E receptor 3 [Source:HGNC Symbol;Acc:HGNC:9595]
ENSG00000050730	0.434	0.04	0.105	0.319	0.07	0.104	0.096	0.134	0.09	0.101	0.032	0.034	TNIP3	TNFAIP3 interacting protein 3 [Source:HGNC Symbol;Acc:HGNC:19315]
ENSG00000050748	74.829	76.096	63.902	74.453	76.67	77.737	61.268	36.024	62.02	62.065	61.506	55.898	MAPK9	mitogen-activated protein kinase 9 [Source:HGNC Symbol;Acc:HGNC:6886]
ENSG00000050767	1.193	1.074	2.198	0.935	0.947	0.765	1.087	1.873	1.267	0.908	1.74	2.07	COL23A1	collagen type XXIII alpha 1 chain [Source:HGNC Symbol;Acc:HGNC:22990]
ENSG00000050820	37.529	35.361	22.416	34.306	35.198	32.091	29.572	23.618	26.394	23.276	18.335	18.893	BCAR1	BCAR1 scaffold protein, Cas family member [Source:HGNC Symbol;Acc:HGNC:971]
ENSG00000051009	20.401	20.315	17.64	19.152	17.215	19.532	15.596	15.511	16.982	15.013	17.285	16.804	FHIP1B	FHF complex subunit HOOK interacting protein 1B [Source:HGNC Symbol;Acc:HGNC:25378]
ENSG00000051108	65.925	54.967	62.519	158.2	154.215	170.622	53.77	35.927	51.762	82.653	67.223	72.728	HERPUD1	homocysteine inducible ER protein with ubiquitin like domain 1 [Source:HGNC Symbol;Acc:HGNC:13744]
ENSG00000051128	13.478	12.68	14.458	13.602	15.205	12.301	14.247	14.13	15.487	9.305	15.606	9.959	HOMER3	homer scaffold protein 3 [Source:HGNC Symbol;Acc:HGNC:17514]
ENSG00000051180	40.34	37.469	32.033	37.411	37.684	43.576	29.578	27.861	28.052	29.389	27.653	28.81	RAD51	RAD51 recombinase [Source:HGNC Symbol;Acc:HGNC:9817]
ENSG00000051341	32.284	27.99	18.922	25.603	25.281	26.009	13.772	7.666	16.806	14.574	15.005	16.686	POLQ	DNA polymerase theta [Source:HGNC Symbol;Acc:HGNC:9186]
ENSG00000051382	10.85	11.612	12.204	11.054	11.782	11.89	10.75	5.272	9.762	8.619	11.193	9.514	PIK3CB	phosphatidylinositol-4,5-bisphosphate 3-kinase catalytic subunit beta [Source:HGNC Symbol;Acc:HGNC:8976]
ENSG00000051523	209.11	209.123	221.551	206.008	198.125	191	251.188	361.383	239.875	244.296	228.099	211.225	CYBA	cytochrome b-245 alpha chain [Source:HGNC Symbol;Acc:HGNC:2577]
ENSG00000051596	267.271	284.868	267.536	293.316	297.172	301.649	293.239	263.631	268.704	279.862	273.236	263.214	THOC3	THO complex subunit 3 [Source:HGNC Symbol;Acc:HGNC:19072]
ENSG00000051620	36.63	36.905	53.904	45.085	38.358	41.624	44.703	55.926	45.935	48.026	55.115	57.841	HEBP2	heme binding protein 2 [Source:HGNC Symbol;Acc:HGNC:15716]
ENSG00000051825	111.644	113.521	89.213	98.566	106.154	94.834	60.71	34.711	55.559	55.227	73.903	86.013	MPHOSPH9	M-phase phosphoprotein 9 [Source:HGNC Symbol;Acc:HGNC:7215]
ENSG00000052126	18.301	16.92	18.03	18.917	17.965	15.84	16.384	10.449	15.42	12.797	15.391	15.087	PLEKHA5	pleckstrin homology domain containing A5 [Source:HGNC Symbol;Acc:HGNC:30036]
ENSG00000052344	0.838	1.037	2.237	1.514	0.714	1.061	0.999	1.2	0.706	1.616	1.673	1.417	PRSS8	serine protease 8 [Source:HGNC Symbol;Acc:HGNC:9491]
ENSG00000052723	63.33	61.058	71.954	65.789	73.733	67.95	65.27	41.596	60.7	64.472	76.004	78.191	SIKE1	suppressor of IKBKE 1 [Source:HGNC Symbol;Acc:HGNC:26119]
ENSG00000052749	62.025	61.75	30.428	53.7	51.649	51.952	36.236	35.206	33.592	27.887	23.888	17.917	RRP12	ribosomal RNA processing 12 homolog [Source:HGNC Symbol;Acc:HGNC:29100]
ENSG00000052795	14.812	14.294	14.638	13.256	12.667	13.247	12.078	4.228	13.52	10.581	14.606	15.284	FNIP2	folliculin interacting protein 2 [Source:HGNC Symbol;Acc:HGNC:29280]
ENSG00000052802	55.351	55.403	77.626	63.581	59.859	59.445	61.593	44.734	55.556	61.666	70.789	74.344	MSMO1	methylsterol monooxygenase 1 [Source:HGNC Symbol;Acc:HGNC:10545]
ENSG00000052841	70.224	68.947	83.408	59.427	64.821	63.23	52.066	36.55	48.451	54.417	64.379	66.897	TTC17	tetratricopeptide repeat domain 17 [Source:HGNC Symbol;Acc:HGNC:25596]
ENSG00000052850	10.912	11.55	10.52	10.335	9.814	9.485	10.583	5.906	10.614	9.102	9.121	8.849	ALX4	ALX homeobox 4 [Source:HGNC Symbol;Acc:HGNC:450]
ENSG00000053108	1.721	4.107	3.119	3.232	3.806	2.871	1.201	2.003	1.032	2.097	1.858	2.241	FSTL4	follistatin like 4 [Source:HGNC Symbol;Acc:HGNC:21389]
ENSG00000053254	20.657	22.108	19.623	20.863	18.589	18.603	19.092	6.472	18.519	13.962	17.525	16.392	FOXN3	forkhead box N3 [Source:HGNC Symbol;Acc:HGNC:1928]
ENSG00000053328	1.242	1.438	2.038	1.332	1.432	1.459	1.467	0.991	1.066	1.227	2.149	1.864	METTL24	methyltransferase like 24 [Source:HGNC Symbol;Acc:HGNC:21566]
ENSG00000053371	59.678	57.079	83.344	62.272	46.85	59.887	49.415	54.842	50.629	54.417	77.669	75.865	AKR7A2	aldo-keto reductase family 7 member A2 [Source:HGNC Symbol;Acc:HGNC:389]
ENSG00000053372	85.755	89.823	52.977	88.197	90.887	83.904	70.126	83.933	71.186	66.513	45.33	46.581	MRTO4	MRT4 homolog, ribosome maturation factor [Source:HGNC Symbol;Acc:HGNC:18477]
ENSG00000053438	1.998	1.392	0.791	2.128	1.089	0.96	1.558	0.205	1.288	1.262	0.361	0.495	NNAT	neuronatin [Source:HGNC Symbol;Acc:HGNC:7860]
ENSG00000053501	36.495	36.127	31.856	42.595	34.563	35.449	33.349	46.154	31.947	33.962	27.922	30.491	USE1	unconventional SNARE in the ER 1 [Source:HGNC Symbol;Acc:HGNC:30882]
ENSG00000053524	0.805	1.505	1.333	1.048	2.008	0.903	0.908	0.322	0.974	0.883	1.59	1.053	MCF2L2	MCF.2 cell line derived transforming sequence-like 2 [Source:HGNC Symbol;Acc:HGNC:30319]
ENSG00000053702	0.963	1.067	1.025	0.976	0.797	0.896	0.886	0.322	0.733	0.339	0.835	0.92	NRIP2	nuclear receptor interacting protein 2 [Source:HGNC Symbol;Acc:HGNC:23078]
ENSG00000053747	12.924	14.948	16.563	12.2	13.154	11.108	8.842	6.828	10.919	9.782	9.927	10.496	LAMA3	laminin subunit alpha 3 [Source:HGNC Symbol;Acc:HGNC:6483]
ENSG00000053770	30.195	30.845	22.737	32.589	32.607	33.182	27.39	10.205	31.635	29.642	17.539	18.699	AP5M1	adaptor related protein complex 5 subunit mu 1 [Source:HGNC Symbol;Acc:HGNC:20192]
ENSG00000053900	17.013	19.897	15.251	17.671	23.013	18.018	17.543	11.824	16.789	16.18	13.761	13.732	ANAPC4	anaphase promoting complex subunit 4 [Source:HGNC Symbol;Acc:HGNC:19990]
ENSG00000053918	1.864	3.028	2.664	2.736	2.253	2.857	2.648	2.265	2.443	2.105	2.711	2.133	KCNQ1	potassium voltage-gated channel subfamily Q member 1 [Source:HGNC Symbol;Acc:HGNC:6294]
ENSG00000054116	57.842	59.926	56.535	66.515	64.521	61.97	63.476	68.089	66.679	66.823	56.626	55.048	TRAPPC3	trafficking protein particle complex subunit 3 [Source:HGNC Symbol;Acc:HGNC:19942]
ENSG00000054118	132.777	144.25	103.926	131.367	143.244	134.447	111.219	63.616	109.754	106.624	91.764	88.463	THRAP3	thyroid hormone receptor associated protein 3 [Source:HGNC Symbol;Acc:HGNC:22964]
ENSG00000054148	202.79	222.95	228.685	212.184	196.586	191.765	248.545	364.635	253.661	237.937	237.126	246.857	PHPT1	phosphohistidine phosphatase 1 [Source:HGNC Symbol;Acc:HGNC:30033]
ENSG00000054179	0.884	0.653	1.974	1.072	0.854	0.834	1.368	1.251	0.931	0.774	1.26	1.926	ENTPD2	ectonucleoside triphosphate diphosphohydrolase 2 [Source:HGNC Symbol;Acc:HGNC:3364]
ENSG00000054219	0.093	0.103	0.148	0.049	0.051	0.091	0.041	0.085	0.102	0.048	0.072	0.25	LY75	lymphocyte antigen 75 [Source:HGNC Symbol;Acc:HGNC:6729]
ENSG00000054267	99.262	97.243	62.114	84.962	98.096	89.999	62.166	43.42	58.933	61.944	48.727	51.739	ARID4B	AT-rich interaction domain 4B [Source:HGNC Symbol;Acc:HGNC:15550]
ENSG00000054277	5.4	6.076	7.854	6.086	4.09	5.524	5.443	3.096	6.017	5.254	7.144	8.659	OPN3	opsin 3 [Source:HGNC Symbol;Acc:HGNC:14007]
ENSG00000054282	46.297	53.017	40.846	54.48	61.051	58.001	33.704	26.258	31.112	33.081	31.781	26.326	SDCCAG8	SHH signaling and ciliogenesis regulator SDCCAG8 [Source:HGNC Symbol;Acc:HGNC:10671]
ENSG00000054356	0.799	0.307	0.733	0.03	0	0.017	0.277	0.041	0.032	0.355	0.877	0.608	PTPRN	protein tyrosine phosphatase receptor type N [Source:HGNC Symbol;Acc:HGNC:9676]
ENSG00000054392	3.26	2.965	4.691	4.116	3.702	3.425	2.555	2.091	3.226	2.67	5.399	5.591	HHAT	hedgehog acyltransferase [Source:HGNC Symbol;Acc:HGNC:18270]
ENSG00000054523	51.39	51.669	32.703	42.744	43.558	39.341	33.533	13.275	29.782	28.12	24.572	24.409	KIF1B	kinesin family member 1B [Source:HGNC Symbol;Acc:HGNC:16636]
ENSG00000054598	80.466	82.065	116.237	76.409	75.956	73.827	103.392	74.99	101.647	96.545	121.723	121.923	FOXC1	forkhead box C1 [Source:HGNC Symbol;Acc:HGNC:3800]
ENSG00000054611	13.404	13.523	11.024	13.906	13.729	12.587	11.218	10.317	9.559	10.946	8.752	9.432	TBC1D22A	TBC1 domain family member 22A [Source:HGNC Symbol;Acc:HGNC:1309]
ENSG00000054654	19.215	19.027	20.909	15.867	15.176	13.987	12.707	8.706	13.46	12.47	14.673	12.952	SYNE2	spectrin repeat containing nuclear envelope protein 2 [Source:HGNC Symbol;Acc:HGNC:17084]
ENSG00000054690	31.514	32.497	40.076	26.293	24.187	23.791	22.675	13.697	24.075	23.844	27.067	27.654	PLEKHH1	pleckstrin homology, MyTH4 and FERM domain containing H1 [Source:HGNC Symbol;Acc:HGNC:17733]
ENSG00000054793	13.935	13.388	14.158	11.473	11.956	11.059	12.554	4.805	11.372	10.173	12.522	12.074	ATP9A	ATPase phospholipid transporting 9A (putative) [Source:HGNC Symbol;Acc:HGNC:13540]
ENSG00000054796	0	0	0	0	0	0	0	0	0	0	0	0	SPO11	SPO11 initiator of meiotic double strand breaks [Source:HGNC Symbol;Acc:HGNC:11250]
ENSG00000054803	0.055	0	0.024	0	0	0	0	0.035	0.044	0.028	0	0	CBLN4	cerebellin 4 precursor [Source:HGNC Symbol;Acc:HGNC:16231]
ENSG00000054938	0.233	0.383	0.267	0.084	0	0	0.163	0	0.037	0	0.083	0.093	CHRDL2	chordin like 2 [Source:HGNC Symbol;Acc:HGNC:24168]
ENSG00000054965	23.517	23.125	21.849	21.277	20.267	18.011	19.739	8.552	17.866	15.201	20.028	20.686	FAM168A	family with sequence similarity 168 member A [Source:HGNC Symbol;Acc:HGNC:28999]
ENSG00000054967	17.093	15.415	15.105	12.492	13.404	12.23	13.239	12.74	13.713	11.22	12.314	12.224	RELT	RELT TNF receptor [Source:HGNC Symbol;Acc:HGNC:13764]
ENSG00000054983	3.157	3.794	4.174	5.009	3.848	3.01	3.358	2.052	2.77	3.412	3.59	3.865	GALC	galactosylceramidase [Source:HGNC Symbol;Acc:HGNC:4115]
ENSG00000055044	459.762	449.926	237.519	453.702	489.882	491.455	314.879	289.392	322.526	358.072	198.774	218.922	NOP58	NOP58 ribonucleoprotein [Source:HGNC Symbol;Acc:HGNC:29926]
ENSG00000055070	135.725	133.355	132.137	119.502	116.325	121.089	146.506	100.247	138.446	119.422	126.192	119.209	SZRD1	SUZ RNA binding domain containing 1 [Source:HGNC Symbol;Acc:HGNC:30232]
ENSG00000055118	3.341	3.39	4.814	3.27	2.986	3.451	3.35	2.532	3.35	2.58	4.727	4.614	KCNH2	potassium voltage-gated channel subfamily H member 2 [Source:HGNC Symbol;Acc:HGNC:6251]
ENSG00000055130	98.856	92.786	71.967	99.804	101.926	100.978	86.01	64.747	85.201	93.502	76.36	73.007	CUL1	cullin 1 [Source:HGNC Symbol;Acc:HGNC:2551]
ENSG00000055147	28.411	28.211	26.262	34.6	27.855	28.433	27.509	13.889	29.046	24.956	25.965	24.871	FAM114A2	family with sequence similarity 114 member A2 [Source:HGNC Symbol;Acc:HGNC:1333]
ENSG00000055163	23.744	23.927	25.465	25.199	23.86	23.061	22.309	22.658	20.88	18.99	23.395	23.269	CYFIP2	cytoplasmic FMR1 interacting protein 2 [Source:HGNC Symbol;Acc:HGNC:13760]
ENSG00000055208	68.64	62.963	46.151	65.2	69.036	68.307	42.688	23.714	44.743	42.9	42.154	43.848	TAB2	TGF-beta activated kinase 1 (MAP3K7) binding protein 2 [Source:HGNC Symbol;Acc:HGNC:17075]
ENSG00000055211	25.454	26.702	26.34	27.781	27.549	24.091	21.446	17.418	19.375	20.805	25.734	24.173	GINM1	glycosylated integral membrane protein 1 [Source:HGNC Symbol;Acc:HGNC:21074]
ENSG00000055332	28.793	33.871	27.853	39.632	37.565	35.721	24.48	11.076	28.624	25.041	28.1	27.445	EIF2AK2	eukaryotic translation initiation factor 2 alpha kinase 2 [Source:HGNC Symbol;Acc:HGNC:9437]
ENSG00000055483	54.578	62.934	29.08	46.266	53.343	58.132	31.308	26.042	28.439	25.281	24.216	23.547	USP36	ubiquitin specific peptidase 36 [Source:HGNC Symbol;Acc:HGNC:20062]
ENSG00000055609	58.826	60.074	45.415	47.343	45.921	46.13	30.266	16.861	30.217	29.457	33.525	35.77	KMT2C	lysine methyltransferase 2C [Source:HGNC Symbol;Acc:HGNC:13726]
ENSG00000055732	19.643	21.461	18.664	19.926	20.78	17.609	13.546	8.132	14.378	12.76	14.057	11.924	MCOLN3	mucolipin TRP cation channel 3 [Source:HGNC Symbol;Acc:HGNC:13358]
ENSG00000055813	0.164	0.156	0.284	0.24	0.081	0.041	0.141	0.023	0.149	0.127	0.23	0.26	CCDC85A	coiled-coil domain containing 85A [Source:HGNC Symbol;Acc:HGNC:29400]
ENSG00000055917	61.767	57.301	56.464	57.306	67.256	64.22	54.686	23.216	54.266	54.914	54.771	56.875	PUM2	pumilio RNA binding family member 2 [Source:HGNC Symbol;Acc:HGNC:14958]
ENSG00000055950	58.824	52.174	61.724	58.859	56.773	60.751	58.563	65.547	53.009	57.71	63.136	65.735	MRPL43	mitochondrial ribosomal protein L43 [Source:HGNC Symbol;Acc:HGNC:14517]
ENSG00000055955	6.603	4.963	2.729	3.231	5.491	3.45	3.175	5.603	3.939	2.546	1.354	1.164	ITIH4	inter-alpha-trypsin inhibitor heavy chain 4 [Source:HGNC Symbol;Acc:HGNC:6169]
ENSG00000055957	0.162	0.152	0.181	0.429	0.429	0	0.859	0.17	0.222	0.669	0.081	0	ITIH1	inter-alpha-trypsin inhibitor heavy chain 1 [Source:HGNC Symbol;Acc:HGNC:6166]
ENSG00000056050	53.886	54.688	70.658	62.352	62.68	70.02	63.207	66.727	69.843	65.002	72.278	67.361	HPF1	histone PARylation factor 1 [Source:HGNC Symbol;Acc:HGNC:26051]
ENSG00000056097	117.037	113.141	87.971	104.087	115.206	114.128	91.229	50.747	92.722	88.221	86.265	86.656	ZFR	zinc finger RNA binding protein [Source:HGNC Symbol;Acc:HGNC:17277]
ENSG00000056277	25.876	26.63	18.846	26.802	27.989	27.827	19.023	7.264	18.149	18.566	16.833	17.345	ZNF280C	zinc finger protein 280C [Source:HGNC Symbol;Acc:HGNC:25955]
ENSG00000056291	0.081	0.202	0.086	0.223	0	0.148	0.12	0.117	0.353	0.372	0.076	0.16	NPFFR2	neuropeptide FF receptor 2 [Source:HGNC Symbol;Acc:HGNC:4525]
ENSG00000056487	14.67	19.119	15.075	15.48	16.194	17.157	10.493	7.082	9.838	9.639	16.126	13.798	PHF21B	PHD finger protein 21B [Source:HGNC Symbol;Acc:HGNC:25161]
ENSG00000056558	1.446	1.725	2.107	1.621	1.807	1.401	1.516	1.536	1.357	1.055	1.993	1.894	TRAF1	TNF receptor associated factor 1 [Source:HGNC Symbol;Acc:HGNC:12031]
ENSG00000056586	63.017	60.994	32.47	47.841	54.795	50.462	33.706	15.603	29.614	27.027	26.842	29.8	RC3H2	ring finger and CCCH-type domains 2 [Source:HGNC Symbol;Acc:HGNC:21461]
ENSG00000056736	14.938	13.913	15.023	16.626	15.678	14.607	12.394	8.961	12.6	12.154	12.898	10.787	IL17RB	interleukin 17 receptor B [Source:HGNC Symbol;Acc:HGNC:18015]
ENSG00000056972	9.746	14.423	16.238	9.69	12.193	14.535	13.033	10.533	11.727	12.49	18.552	17.479	TRAF3IP2	TRAF3 interacting protein 2 [Source:HGNC Symbol;Acc:HGNC:1343]
ENSG00000056998	11.76	10.953	11.968	9.389	8.89	10.205	10.276	7.615	9.558	9.599	9.482	10.631	GYG2	glycogenin 2 [Source:HGNC Symbol;Acc:HGNC:4700]
ENSG00000057019	23.489	25.988	19.021	26.575	23.818	22.992	21.177	8.931	18.766	20.296	16.278	15.711	DCBLD2	discoidin, CUB and LCCL domain containing 2 [Source:HGNC Symbol;Acc:HGNC:24627]
ENSG00000057149	0	0	0	0	0	0	0	0	0	0	0	0	SERPINB3	serpin family B member 3 [Source:HGNC Symbol;Acc:HGNC:10569]
ENSG00000057252	31.844	33.101	26.641	35.384	34.093	37.298	28.953	10.724	35.626	34.563	30.902	26.716	SOAT1	sterol O-acyltransferase 1 [Source:HGNC Symbol;Acc:HGNC:11177]
ENSG00000057294	9.426	10.359	8.764	9.888	11.395	11.266	9.557	5.1	9.517	7.643	6.807	7.158	PKP2	plakophilin 2 [Source:HGNC Symbol;Acc:HGNC:9024]
ENSG00000057468	2.097	1.939	1.411	1.274	1.862	1.418	1.515	0.639	1.292	1.03	0.93	0.833	MSH4	mutS homolog 4 [Source:HGNC Symbol;Acc:HGNC:7327]
ENSG00000057593	0.03	0.033	0	0.274	0	0	0.026	0	0.024	0	0.14	0	F7	coagulation factor VII [Source:HGNC Symbol;Acc:HGNC:3544]
ENSG00000057608	168.859	162.966	159.337	165.317	166.147	171.321	153.826	112.686	147.749	155.785	140.425	146.118	GDI2	GDP dissociation inhibitor 2 [Source:HGNC Symbol;Acc:HGNC:4227]
ENSG00000057657	0.197	0.214	0.093	0.12	0.22	0.224	0.238	0.104	0.216	0.147	0.35	0.097	PRDM1	PR/SET domain 1 [Source:HGNC Symbol;Acc:HGNC:9346]
ENSG00000057663	39.761	37.32	25.034	41.796	42.758	41.616	33.356	26.824	36.568	31.425	24.784	23.789	ATG5	autophagy related 5 [Source:HGNC Symbol;Acc:HGNC:589]
ENSG00000057704	5.83	5.822	7.559	6.158	6.525	5.713	4.669	2.291	4.975	4.467	5.563	5.72	TMCC3	transmembrane and coiled-coil domain family 3 [Source:HGNC Symbol;Acc:HGNC:29199]
ENSG00000057757	69.795	71.506	59.054	66.421	63.691	66.517	49.562	58.193	54.851	52.633	50.616	48.956	PITHD1	PITH domain containing 1 [Source:HGNC Symbol;Acc:HGNC:25022]
ENSG00000057935	45.733	52.737	44.889	46.577	46.147	47.58	39.835	31.743	39.593	38.654	47.994	48.891	MTA3	metastasis associated 1 family member 3 [Source:HGNC Symbol;Acc:HGNC:23784]
ENSG00000058056	25.986	19.407	25.646	22.478	26.291	20.295	13.058	13.315	16.081	12.496	16.526	12.818	USP13	ubiquitin specific peptidase 13 [Source:HGNC Symbol;Acc:HGNC:12611]
ENSG00000058063	40.494	37.451	32.407	31.694	41.36	37.335	32.475	9.644	27.239	28.353	28.647	29.153	ATP11B	ATPase phospholipid transporting 11B (putative) [Source:HGNC Symbol;Acc:HGNC:13553]
ENSG00000058085	0.657	0.856	0.751	0.742	0.752	0.753	0.61	0.812	0.658	0.609	0.919	0.839	LAMC2	laminin subunit gamma 2 [Source:HGNC Symbol;Acc:HGNC:6493]
ENSG00000058091	10.714	9.467	9.435	9.409	9.747	9.483	8.287	4.061	8.268	10.043	9.284	10.11	CDK14	cyclin dependent kinase 14 [Source:HGNC Symbol;Acc:HGNC:8883]
ENSG00000058262	141.397	136.123	108.836	159.732	161.423	155.029	130.506	102.044	124.304	127.05	92.717	98.032	SEC61A1	SEC61 translocon subunit alpha 1 [Source:HGNC Symbol;Acc:HGNC:18276]
ENSG00000058272	67.842	80.388	58.037	77.342	69.41	69.09	57.061	62.747	52.6	58.952	43.989	52.672	PPP1R12A	protein phosphatase 1 regulatory subunit 12A [Source:HGNC Symbol;Acc:HGNC:7618]
ENSG00000058335	1.41	1.068	1.617	0.694	0.869	0.451	0.962	0.518	0.871	0.848	1.359	1.623	RASGRF1	Ras protein specific guanine nucleotide releasing factor 1 [Source:HGNC Symbol;Acc:HGNC:9875]
ENSG00000058404	3.279	3.935	1.973	3.009	3.687	2.518	1.754	2.161	2.586	1.967	1.835	1.032	CAMK2B	calcium/calmodulin dependent protein kinase II beta [Source:HGNC Symbol;Acc:HGNC:1461]
ENSG00000058453	19.743	21.402	21.952	15.589	14.362	13.287	15.314	16.626	15.929	14.868	17.667	14.353	CROCC	ciliary rootlet coiled-coil, rootletin [Source:HGNC Symbol;Acc:HGNC:21299]
ENSG00000058600	63.494	70.066	62.244	66.333	72.142	74.636	61.017	47.414	67.862	60.809	56.364	60.271	POLR3E	RNA polymerase III subunit E [Source:HGNC Symbol;Acc:HGNC:30347]
ENSG00000058668	16.578	14.894	18.476	14.034	14.572	11.798	14.006	8.426	14.463	11.121	16.464	13.81	ATP2B4	ATPase plasma membrane Ca2+ transporting 4 [Source:HGNC Symbol;Acc:HGNC:817]
ENSG00000058673	190.799	187.183	140.386	182.834	178.183	177.632	130.378	61.118	125.274	134.265	130.254	138.156	ZC3H11A	zinc finger CCCH-type containing 11A [Source:HGNC Symbol;Acc:HGNC:29093]
ENSG00000058729	47.623	54.196	33.671	42.373	49.674	51.105	38.552	36.209	41.934	34.132	24.561	36.647	RIOK2	RIO kinase 2 [Source:HGNC Symbol;Acc:HGNC:18999]
ENSG00000058799	14.662	12.828	9.784	12.501	13.309	10.611	11.54	12.16	12.167	11.951	10.587	10.401	YIPF1	Yip1 domain family member 1 [Source:HGNC Symbol;Acc:HGNC:25231]
ENSG00000058804	61.994	63.396	63.758	66.254	66.049	64.279	67.935	38.288	67.203	64.146	66.69	67.798	NDC1	NDC1 transmembrane nucleoporin [Source:HGNC Symbol;Acc:HGNC:25525]
ENSG00000058866	0.123	0.637	0.049	0.507	0.047	0.338	0.109	0.035	0.023	0.223	0.134	0.039	DGKG	diacylglycerol kinase gamma [Source:HGNC Symbol;Acc:HGNC:2853]
ENSG00000059122	42.937	43.946	47.319	46.85	42.933	40.941	42.651	34.804	35.728	36.334	40.24	38.102	FLYWCH1	FLYWCH-type zinc finger 1 [Source:HGNC Symbol;Acc:HGNC:25404]
ENSG00000059145	21.767	21.178	25.327	19.002	19.594	18.099	22.906	15.01	21.88	18.669	15.316	12.542	UNKL	unk like zinc finger [Source:HGNC Symbol;Acc:HGNC:14184]
ENSG00000059377	4.619	5.31	5.579	7.564	3.749	3.911	3.838	4.198	5.281	5.985	7.697	7.264	TBXAS1	thromboxane A synthase 1 [Source:HGNC Symbol;Acc:HGNC:11609]
ENSG00000059378	2.327	2.479	0.498	2.292	2.382	2.205	1.439	0.518	1.196	0.994	0.105	0.062	PARP12	poly(ADP-ribose) polymerase family member 12 [Source:HGNC Symbol;Acc:HGNC:21919]
ENSG00000059573	91.538	93.422	84.249	87.397	83.515	83.42	84.797	56.64	81.333	85.75	79.055	80.817	ALDH18A1	aldehyde dehydrogenase 18 family member A1 [Source:HGNC Symbol;Acc:HGNC:9722]
ENSG00000059588	82.375	82.438	107.585	78.174	78.29	74.099	68.437	48.463	72.736	64.543	68.947	64.641	TARBP1	TAR (HIV-1) RNA binding protein 1 [Source:HGNC Symbol;Acc:HGNC:11568]
ENSG00000059691	21.463	23.418	17.544	20.275	24.182	22.883	24.305	21.33	23.498	23.974	19.697	20.631	GATB	glutamyl-tRNA amidotransferase subunit B [Source:HGNC Symbol;Acc:HGNC:8849]
ENSG00000059728	7.717	10.499	3.585	8.143	6.586	8.159	4.197	1.869	4.537	4.919	2.84	3.208	MXD1	MAX dimerization protein 1 [Source:HGNC Symbol;Acc:HGNC:6761]
ENSG00000059758	23.398	22.626	19.836	22.769	24.638	22.07	16.25	7.939	17.863	15.923	17.277	18.264	CDK17	cyclin dependent kinase 17 [Source:HGNC Symbol;Acc:HGNC:8750]
ENSG00000059769	24.382	23.571	14.599	26.265	26.358	28.231	12.029	12.935	14.716	13.538	10.774	11.726	DNAJC25	DnaJ heat shock protein family (Hsp40) member C25 [Source:HGNC Symbol;Acc:HGNC:34187]
ENSG00000059804	5.023	4.834	23.106	4.461	4.555	5.296	8.405	4.875	6.729	7.513	27.23	30.631	SLC2A3	solute carrier family 2 member 3 [Source:HGNC Symbol;Acc:HGNC:11007]
ENSG00000059915	3.063	3.139	3.547	3.042	2.547	2.713	2.713	2.621	1.887	2.595	2.801	2.379	PSD	pleckstrin and Sec7 domain containing [Source:HGNC Symbol;Acc:HGNC:9507]
ENSG00000060069	12.498	12.645	8.277	13.05	13.628	12.168	11.272	9.263	11.616	9.624	6.476	6.872	CTDP1	CTD phosphatase subunit 1 [Source:HGNC Symbol;Acc:HGNC:2498]
ENSG00000060138	299.784	300.3	304.552	287.383	275.969	276.42	259.122	241.641	235.682	245.368	303.572	286.49	YBX3	Y-box binding protein 3 [Source:HGNC Symbol;Acc:HGNC:2428]
ENSG00000060140	0.848	0.855	0.817	1.635	1.205	1.55	0.928	0.836	0.584	0.663	1.028	0.571	STYK1	serine/threonine/tyrosine kinase 1 [Source:HGNC Symbol;Acc:HGNC:18889]
ENSG00000060237	114.271	111.78	90.089	99.057	95.083	90.933	85.849	25.646	77.784	67.847	73.282	74.334	WNK1	WNK lysine deficient protein kinase 1 [Source:HGNC Symbol;Acc:HGNC:14540]
ENSG00000060303	0	0	0	0	0	0	0	0	0	0	0	0	RPS17P5	ribosomal protein S17 pseudogene 5 [Source:HGNC Symbol;Acc:HGNC:21352]
ENSG00000060339	141.562	134.05	89.367	126.984	141.321	143.743	124.415	123.329	133.64	127.87	83.763	93.64	CCAR1	cell division cycle and apoptosis regulator 1 [Source:HGNC Symbol;Acc:HGNC:24236]
ENSG00000060491	34.728	37.93	42.019	37.535	34.417	38.585	40.96	50.03	42.152	39.065	37.761	39.129	OGFR	opioid growth factor receptor [Source:HGNC Symbol;Acc:HGNC:15768]
ENSG00000060558	0	0.128	0	0.171	0	0	0.068	0.025	0.032	0.041	0.034	0.071	GNA15	G protein subunit alpha 15 [Source:HGNC Symbol;Acc:HGNC:4383]
ENSG00000060566	0.068	0.074	0.147	0.062	0.201	0.108	0.059	0.129	0.36	0	0.265	0.214	CREB3L3	cAMP responsive element binding protein 3 like 3 [Source:HGNC Symbol;Acc:HGNC:18855]
ENSG00000060642	8.146	7.83	12.581	8.595	7.185	6.748	7.44	9.029	8.607	6.895	12.998	11.913	PIGV	phosphatidylinositol glycan anchor biosynthesis class V [Source:HGNC Symbol;Acc:HGNC:26031]
ENSG00000060656	67.679	71.344	88.997	63.142	60.153	57.107	69.775	52.305	63.355	60.402	77.582	68.715	PTPRU	protein tyrosine phosphatase receptor type U [Source:HGNC Symbol;Acc:HGNC:9683]
ENSG00000060688	196.567	187.148	137.547	189.134	194.397	198.628	177.798	153	179.643	166.82	125.891	132.167	SNRNP40	small nuclear ribonucleoprotein U5 subunit 40 [Source:HGNC Symbol;Acc:HGNC:30857]
ENSG00000060709	1.502	0.748	1.345	1.168	1.104	1.157	0.763	0.332	1.25	0.675	1.086	0.924	RIMBP2	RIMS binding protein 2 [Source:HGNC Symbol;Acc:HGNC:30339]
ENSG00000060718	0.016	0.025	0	0.014	0.022	0	0	0.02	0	0	0.014	0	COL11A1	collagen type XI alpha 1 chain [Source:HGNC Symbol;Acc:HGNC:2186]
ENSG00000060749	49.309	49.993	40.117	44.838	42.633	40.804	35.207	11.729	36.719	31.811	34.335	33.578	QSER1	glutamine and serine rich 1 [Source:HGNC Symbol;Acc:HGNC:26154]
ENSG00000060762	89.496	89.732	73.342	107.214	101.812	106.841	94.295	96.247	100.347	100.335	79.122	76.529	MPC1	mitochondrial pyruvate carrier 1 [Source:HGNC Symbol;Acc:HGNC:21606]
ENSG00000060971	39.402	36.712	25.448	40.31	39.309	36.004	31.216	34.214	29.874	28.98	24.455	18.798	ACAA1	acetyl-CoA acyltransferase 1 [Source:HGNC Symbol;Acc:HGNC:82]
ENSG00000060982	28.065	25.98	21.79	28.949	29.89	31.559	22.895	8.412	19.847	23.602	20.241	25.725	BCAT1	branched chain amino acid transaminase 1 [Source:HGNC Symbol;Acc:HGNC:976]
ENSG00000061273	16.819	21.529	21.338	18.912	16.652	13.32	17.73	12.554	16.707	14.434	19.238	18.441	HDAC7	histone deacetylase 7 [Source:HGNC Symbol;Acc:HGNC:14067]
ENSG00000061337	1.463	1.558	1.042	1.138	1.425	0.941	1.154	0.805	1.063	1.015	0.862	0.761	LZTS1	leucine zipper tumor suppressor 1 [Source:HGNC Symbol;Acc:HGNC:13861]
ENSG00000061455	6.473	5.463	6.076	7.202	6.303	4.421	5.598	2.422	4.1	4.083	4.118	4.441	PRDM6	PR/SET domain 6 [Source:HGNC Symbol;Acc:HGNC:9350]
ENSG00000061492	0.185	0.07	0.457	0.419	0.324	0.491	0.222	0.179	0.138	0.123	0.265	0.216	WNT8A	Wnt family member 8A [Source:HGNC Symbol;Acc:HGNC:12788]
ENSG00000061656	12.806	19.062	19.388	8.269	6.062	6.891	11.123	13.805	10.249	14.122	21.154	20.25	SPAG4	sperm associated antigen 4 [Source:HGNC Symbol;Acc:HGNC:11214]
ENSG00000061676	95.467	93.581	100.644	96.131	91.882	96.833	90.23	45.21	88.331	86.492	97.013	106.186	NCKAP1	NCK associated protein 1 [Source:HGNC Symbol;Acc:HGNC:7666]
ENSG00000061794	79.961	76.836	69.997	82.831	91.933	94.952	84.697	71.373	89.575	96.361	79.399	79.735	MRPS35	mitochondrial ribosomal protein S35 [Source:HGNC Symbol;Acc:HGNC:16635]
ENSG00000061918	16.78	16.498	23.229	17.152	19.059	18.661	18.687	10.328	20.28	20.797	25.438	25.09	GUCY1B1	guanylate cyclase 1 soluble subunit beta 1 [Source:HGNC Symbol;Acc:HGNC:4687]
ENSG00000061936	66.814	64.444	46.052	62.329	70.08	59.812	54.871	56.242	51.263	51.976	39.794	38.356	SFSWAP	splicing factor SWAP [Source:HGNC Symbol;Acc:HGNC:10790]
ENSG00000061938	24.248	24.191	21.413	19.423	18.476	17.552	16.344	18.491	17.935	16.502	17.166	18.097	TNK2	tyrosine kinase non receptor 2 [Source:HGNC Symbol;Acc:HGNC:19297]
ENSG00000061987	36.358	37.435	35.027	33.485	34.399	29.602	25.012	8.776	23.958	20.808	25.762	27.156	MON2	MON2 homolog, regulator of endosome-to-Golgi trafficking [Source:HGNC Symbol;Acc:HGNC:29177]
ENSG00000062038	4.697	6.529	11.68	5.785	3.747	5.793	7.551	5.257	5.49	5.296	7.789	6.713	CDH3	cadherin 3 [Source:HGNC Symbol;Acc:HGNC:1762]
ENSG00000062096	0	0	0	0	0	0	0	0	0	0	0	0	ARSF	arylsulfatase F [Source:HGNC Symbol;Acc:HGNC:721]
ENSG00000062194	116.877	118.828	103.647	107.813	113.249	121.039	101.821	88.303	101.171	110.027	103.205	103.51	GPBP1	GC-rich promoter binding protein 1 [Source:HGNC Symbol;Acc:HGNC:29520]
ENSG00000062282	3.5	3.837	5.045	3.586	3.112	2.698	4.286	3.994	4.819	3.418	3.589	3.58	DGAT2	diacylglycerol O-acyltransferase 2 [Source:HGNC Symbol;Acc:HGNC:16940]
ENSG00000062370	7.574	6.522	7.129	7.676	8.435	8.338	5.602	2.466	5.256	4.863	5.084	5.115	ZNF112	zinc finger protein 112 [Source:HGNC Symbol;Acc:HGNC:12892]
ENSG00000062485	199.608	195.537	142.714	174.271	181.617	171.967	170.611	106.313	168.512	172.56	125.865	131.381	CS	citrate synthase [Source:HGNC Symbol;Acc:HGNC:2422]
ENSG00000062524	0.532	0.837	1.052	0.757	0.787	0.413	0.817	0.939	0.846	0.964	0.826	0.935	LTK	leukocyte receptor tyrosine kinase [Source:HGNC Symbol;Acc:HGNC:6721]
ENSG00000062582	158.993	177.388	204.718	182.47	170.822	183.736	210.801	290.882	219.77	224.382	216.077	213.113	MRPS24	mitochondrial ribosomal protein S24 [Source:HGNC Symbol;Acc:HGNC:14510]
ENSG00000062598	25.37	25.566	21.264	21.806	20.295	22.499	19.899	12.992	22.107	19.269	17.246	16.432	ELMO2	engulfment and cell motility 2 [Source:HGNC Symbol;Acc:HGNC:17233]
ENSG00000062650	77.147	73.732	41.657	70.261	70.095	71.657	50.713	32.901	48.03	48.557	37.844	36.953	WAPL	WAPL cohesin release factor [Source:HGNC Symbol;Acc:HGNC:23293]
ENSG00000062716	91.521	68.74	74.699	81.874	85.893	90.691	67.269	49.683	71.53	65.432	73.336	69.138	VMP1	vacuole membrane protein 1 [Source:HGNC Symbol;Acc:HGNC:29559]
ENSG00000062725	33.129	31.905	18.07	32.818	34.185	32.236	25.282	9.396	20.826	20.414	16.002	16.319	APPBP2	amyloid beta precursor protein binding protein 2 [Source:HGNC Symbol;Acc:HGNC:622]
ENSG00000062822	112.511	95.832	86.525	93.922	91.438	84.117	83.939	96.921	73.528	74.474	78.486	72.718	POLD1	DNA polymerase delta 1, catalytic subunit [Source:HGNC Symbol;Acc:HGNC:9175]
ENSG00000063015	0.435	1.41	0.806	0.113	0.606	0.185	0.107	0.031	0.242	0.116	0.021	0.496	SEZ6	seizure related 6 homolog [Source:HGNC Symbol;Acc:HGNC:15955]
ENSG00000063046	394.346	403.564	470.23	397.256	384.377	392.009	435.523	257.699	422.439	432.223	505.945	512.621	EIF4B	eukaryotic translation initiation factor 4B [Source:HGNC Symbol;Acc:HGNC:3285]
ENSG00000063127	2.893	1.974	3.495	1.17	4.192	1.642	1.897	1.034	1.957	1.549	1.663	1.743	SLC6A16	solute carrier family 6 member 16 [Source:HGNC Symbol;Acc:HGNC:13622]
ENSG00000063169	19.763	19.845	10.431	14.68	14.431	12.719	12.392	10.634	12.704	10.6	7.034	6.741	BICRA	BRD4 interacting chromatin remodeling complex associated protein [Source:HGNC Symbol;Acc:HGNC:4332]
ENSG00000063176	18.358	15.391	11.629	14.166	16.82	11.922	14.951	13.381	15.182	11.513	11.443	14.175	SPHK2	sphingosine kinase 2 [Source:HGNC Symbol;Acc:HGNC:18859]
ENSG00000063177	2591.19	2497.25	3077.33	2609.77	2506.67	2574.06	3021.75	4302.76	2997.31	3100.15	3368.95	3305.74	RPL18	ribosomal protein L18 [Source:HGNC Symbol;Acc:HGNC:10310]
ENSG00000063180	20.623	21.154	28.948	29.696	20.301	23.861	24.523	41.517	30.958	30.933	32.325	22.053	CA11	carbonic anhydrase 11 [Source:HGNC Symbol;Acc:HGNC:1370]
ENSG00000063241	47.321	46.347	40.11	50.891	46.231	45.325	50.619	75.98	53.92	49.859	42.882	40.905	ISOC2	isochorismatase domain containing 2 [Source:HGNC Symbol;Acc:HGNC:26278]
ENSG00000063244	280.967	275.738	198.24	254.313	243.291	246.233	255.504	210.81	250.133	235.373	191.442	180.918	U2AF2	U2 small nuclear RNA auxiliary factor 2 [Source:HGNC Symbol;Acc:HGNC:23156]
ENSG00000063245	76.22	86.05	82.045	64.586	77.986	64.64	73.091	78.963	71.809	66.411	77.491	78.109	EPN1	epsin 1 [Source:HGNC Symbol;Acc:HGNC:21604]
ENSG00000063322	28.63	30.076	21.035	26.097	27.874	28.727	26.349	19.323	24.936	23.563	18.584	17.653	MED29	mediator complex subunit 29 [Source:HGNC Symbol;Acc:HGNC:23074]
ENSG00000063438	19.331	17.278	15.79	12.878	15.614	14.536	17.445	8.584	17.208	15.567	17.079	14.571	AHRR	aryl hydrocarbon receptor repressor [Source:HGNC Symbol;Acc:HGNC:346]
ENSG00000063515	0.134	0.036	0.029	0	0.095	0.036	0	0.084	0.054	0.035	0.029	0.091	GSC2	goosecoid homeobox 2 [Source:HGNC Symbol;Acc:HGNC:4613]
ENSG00000063587	17.213	18.202	15.563	16.826	16.389	16.221	14.924	8.593	14.5	13.919	13.149	12.152	ZNF275	zinc finger protein 275 [Source:HGNC Symbol;Acc:HGNC:13069]
ENSG00000063601	75.448	70.522	50.71	66.302	64.308	70.764	65.382	29.472	61.572	56.175	50.932	46.376	MTMR1	myotubularin related protein 1 [Source:HGNC Symbol;Acc:HGNC:7449]
ENSG00000063660	13.616	12.645	14.359	11.27	9.907	10.825	13.324	14.157	13.518	11.716	12.24	11.565	GPC1	glypican 1 [Source:HGNC Symbol;Acc:HGNC:4449]
ENSG00000063761	20.693	19.396	11.885	21.389	19.496	22.786	16.696	14.823	16.764	14.768	10.016	8.243	ADCK1	aarF domain containing kinase 1 [Source:HGNC Symbol;Acc:HGNC:19038]
ENSG00000063854	36.6	35.727	46.554	38.557	39.72	39.136	36.342	46.205	37.524	41.191	47.429	43	HAGH	hydroxyacylglutathione hydrolase [Source:HGNC Symbol;Acc:HGNC:4805]
ENSG00000063978	44.875	40.853	38.732	41.777	40.089	39.592	38.357	27.669	41.684	38.333	33.484	32.403	RNF4	ring finger protein 4 [Source:HGNC Symbol;Acc:HGNC:10067]
ENSG00000064012	18.852	18.758	15.092	19.024	20.4	20.638	16.604	12.225	15.873	16.946	16.963	18.013	CASP8	caspase 8 [Source:HGNC Symbol;Acc:HGNC:1509]
ENSG00000064042	10.113	9.511	11.845	12.06	9.546	10.646	9.27	5.343	12.258	9.303	14.092	13.417	LIMCH1	LIM and calponin homology domains 1 [Source:HGNC Symbol;Acc:HGNC:29191]
ENSG00000064102	70.424	75.831	63.644	74.763	76.445	81.575	61.189	62.11	63.575	69.71	61.875	68.415	INTS13	integrator complex subunit 13 [Source:HGNC Symbol;Acc:HGNC:20174]
ENSG00000064115	76.157	66.496	75.833	71.856	78.505	73.915	66.455	33.302	75.881	54.296	77.67	77.435	TM7SF3	transmembrane 7 superfamily member 3 [Source:HGNC Symbol;Acc:HGNC:23049]
ENSG00000064195	2.158	2.457	1.435	2.13	2.628	2.659	2.486	1.844	2.071	1.431	1.548	1.533	DLX3	distal-less homeobox 3 [Source:HGNC Symbol;Acc:HGNC:2916]
ENSG00000064199	9.182	9.653	9.027	12.054	10.693	11.177	11.486	7.667	10.081	9.922	9.196	10.008	SPA17	sperm autoantigenic protein 17 [Source:HGNC Symbol;Acc:HGNC:11210]
ENSG00000064201	0.188	0.112	0.483	0.094	0.244	0.082	0.111	0.123	0.401	0.053	0.134	0.07	TSPAN32	tetraspanin 32 [Source:HGNC Symbol;Acc:HGNC:13410]
ENSG00000064205	0.388	0.468	0.585	0.25	0.179	0.291	0.2	0.135	0.289	0.239	0.346	0.183	CCN5	cellular communication network factor 5 [Source:HGNC Symbol;Acc:HGNC:12770]
ENSG00000064218	0	0	0	0	0	0	0	0	0.029	0	0	0	DMRT3	doublesex and mab-3 related transcription factor 3 [Source:HGNC Symbol;Acc:HGNC:13909]
ENSG00000064225	23.974	18.408	38.366	24.974	19.909	24.09	21.492	16.009	22.659	23.61	37.792	31.293	ST3GAL6	ST3 beta-galactoside alpha-2,3-sialyltransferase 6 [Source:HGNC Symbol;Acc:HGNC:18080]
ENSG00000064270	1.344	1.855	0.537	0.328	0.622	0.195	0.954	0.147	1.05	0.339	1.398	1.344	ATP2C2	ATPase secretory pathway Ca2+ transporting 2 [Source:HGNC Symbol;Acc:HGNC:29103]
ENSG00000064300	2.76	3.052	6.798	2.754	3.391	2.458	3.587	2.6	3.19	2.061	5.318	6.237	NGFR	nerve growth factor receptor [Source:HGNC Symbol;Acc:HGNC:7809]
ENSG00000064309	13.141	14.851	16.578	12.253	12.31	10.709	12.84	5.176	12.891	12.039	13.448	12.612	CDON	cell adhesion associated, oncogene regulated [Source:HGNC Symbol;Acc:HGNC:17104]
ENSG00000064313	61.192	60.711	33.768	55.311	57.976	58.61	41.089	22.6	39.497	37.982	28.631	29.719	TAF2	TATA-box binding protein associated factor 2 [Source:HGNC Symbol;Acc:HGNC:11536]
ENSG00000064393	25.889	24.702	18.853	21.803	21.474	19.171	18.584	7.07	16.753	15.176	15.025	14.434	HIPK2	homeodomain interacting protein kinase 2 [Source:HGNC Symbol;Acc:HGNC:14402]
ENSG00000064419	57.904	57.048	45.467	53.603	53.478	52.874	44.869	28.727	44.525	44.006	41.346	42.433	TNPO3	transportin 3 [Source:HGNC Symbol;Acc:HGNC:17103]
ENSG00000064489	9.319	9.684	8.128	10.652	12.607	10.732	8.019	6.396	9.648	8.982	5.745	3.407	BORCS8-MEF2B	BORCS8-MEF2B readthrough [Source:HGNC Symbol;Acc:HGNC:39979]
ENSG00000064490	69.582	55.853	59.706	54.772	59.631	60.161	64.491	92.992	63.762	48.17	55.692	64.119	RFXANK	regulatory factor X associated ankyrin containing protein [Source:HGNC Symbol;Acc:HGNC:9987]
ENSG00000064545	75.296	72.799	72.073	80.669	67.332	67.479	76.7	81.444	65.37	66.848	65.58	69.776	TMEM161A	transmembrane protein 161A [Source:HGNC Symbol;Acc:HGNC:26020]
ENSG00000064547	8.682	7.304	8.138	4.588	7.141	6.573	6.411	4.311	5.653	4.417	6.896	6.785	LPAR2	lysophosphatidic acid receptor 2 [Source:HGNC Symbol;Acc:HGNC:3168]
ENSG00000064601	19.224	22.15	17.932	19.517	18.563	15.908	16.507	16.366	16.439	17.591	14.435	13.214	CTSA	cathepsin A [Source:HGNC Symbol;Acc:HGNC:9251]
ENSG00000064607	70.255	72.987	65.187	62.868	63.193	58.609	50.421	39.973	51.118	47.161	50.884	50.175	SUGP2	SURP and G-patch domain containing 2 [Source:HGNC Symbol;Acc:HGNC:18641]
ENSG00000064651	22.403	22.101	17.169	20.887	22.018	23.643	20.106	7.129	16.899	16.12	16.059	17.931	SLC12A2	solute carrier family 12 member 2 [Source:HGNC Symbol;Acc:HGNC:10911]
ENSG00000064652	13.471	14.081	14.287	19.255	15.963	16.153	13.718	10.086	10.918	14.985	12.838	17.633	SNX24	sorting nexin 24 [Source:HGNC Symbol;Acc:HGNC:21533]
ENSG00000064655	8.171	9.739	7.24	9.24	9.53	5.953	9.646	6.056	7.622	9.274	7.037	6.623	EYA2	EYA transcriptional coactivator and phosphatase 2 [Source:HGNC Symbol;Acc:HGNC:3520]
ENSG00000064666	49.506	52.779	61.561	48.972	46.473	47.156	56.827	45.924	50.335	51.599	51.516	54.892	CNN2	calponin 2 [Source:HGNC Symbol;Acc:HGNC:2156]
ENSG00000064687	17.049	15.517	16.102	16.471	13.826	14.152	16.887	17.231	11.022	13.845	12.503	11.904	ABCA7	ATP binding cassette subfamily A member 7 [Source:HGNC Symbol;Acc:HGNC:37]
ENSG00000064692	1.89	3.685	2.902	1.71	3.905	1.97	1.251	0.818	1.144	1.578	1.592	1.283	SNCAIP	synuclein alpha interacting protein [Source:HGNC Symbol;Acc:HGNC:11139]
ENSG00000064703	64.244	66.161	37.989	68.493	74.036	73.44	44.203	31.121	44.446	44.362	32.438	32.845	DDX20	DEAD-box helicase 20 [Source:HGNC Symbol;Acc:HGNC:2743]
ENSG00000064726	135.625	147.775	109.716	136.655	142.549	139.75	119.668	73.837	116.691	111.095	103.227	108.263	BTBD1	BTB domain containing 1 [Source:HGNC Symbol;Acc:HGNC:1120]
ENSG00000064763	11.04	11.734	11.683	12.747	12.526	12.356	9.047	8.236	10.214	12.133	13.169	10.654	FAR2	fatty acyl-CoA reductase 2 [Source:HGNC Symbol;Acc:HGNC:25531]
ENSG00000064787	0.579	0.473	0.674	0.275	0.39	0.568	0.276	0.367	0.375	0.334	1.18	0.836	BCAS1	brain enriched myelin associated protein 1 [Source:HGNC Symbol;Acc:HGNC:974]
ENSG00000064835	0.064	0.211	0.056	0.118	0.123	0	0	0	0.052	0	0	0.194	POU1F1	POU class 1 homeobox 1 [Source:HGNC Symbol;Acc:HGNC:9210]
ENSG00000064886	0.565	0.516	0.179	0.189	0.235	0.219	0.358	0	0.472	0.311	0.143	0.224	CHI3L2	chitinase 3 like 2 [Source:HGNC Symbol;Acc:HGNC:1933]
ENSG00000064932	31.372	31.917	28.391	23.806	24.433	23.305	24.787	23.797	23.927	21.491	22.023	21.079	SBNO2	strawberry notch homolog 2 [Source:HGNC Symbol;Acc:HGNC:29158]
ENSG00000064933	40.419	39.483	44.812	45.381	52.547	49.374	39.801	24.187	34.597	32.816	43.947	47.648	PMS1	PMS1 homolog 1, mismatch repair system component [Source:HGNC Symbol;Acc:HGNC:9121]
ENSG00000064961	87.982	82.46	120.857	81.063	75.54	67.974	85.438	95.457	75.098	86.566	120.579	110.551	HMG20B	high mobility group 20B [Source:HGNC Symbol;Acc:HGNC:5002]
ENSG00000064989	0.659	0.337	0.933	0.387	1.448	1.094	0.46	0.486	0.934	0.848	1.043	0.93	CALCRL	calcitonin receptor like receptor [Source:HGNC Symbol;Acc:HGNC:16709]
ENSG00000064995	48.454	44.093	46.528	47.608	46.117	44.677	45.401	43.82	46.356	46.174	44.314	49.697	TAF11	TATA-box binding protein associated factor 11 [Source:HGNC Symbol;Acc:HGNC:11544]
ENSG00000064999	24.049	21.867	16.414	21.701	21.586	19.973	18.398	9.411	17.786	15.895	13.543	14.137	ANKS1A	ankyrin repeat and sterile alpha motif domain containing 1A [Source:HGNC Symbol;Acc:HGNC:20961]
ENSG00000065000	141.769	140.4	91.126	130.478	141.331	132.127	98.753	100.847	96.369	92.09	77.685	73.913	AP3D1	adaptor related protein complex 3 subunit delta 1 [Source:HGNC Symbol;Acc:HGNC:568]
ENSG00000065029	33.362	40.084	40.526	35.593	35.805	32.716	32.923	24.687	31.909	25.968	36.424	32.738	ZNF76	zinc finger protein 76 [Source:HGNC Symbol;Acc:HGNC:13149]
ENSG00000065054	29.58	33.725	29.846	34.036	27.864	32.741	34.487	43.021	31.756	34.189	31.24	29.971	NHERF2	NHERF family PDZ scaffold protein 2 [Source:HGNC Symbol;Acc:HGNC:11076]
ENSG00000065057	26.076	31.292	32.956	34.608	28.892	31.163	32.137	61.951	39.342	36.753	30.26	30.38	NTHL1	nth like DNA glycosylase 1 [Source:HGNC Symbol;Acc:HGNC:8028]
ENSG00000065060	19.623	19.974	13.093	18.422	19.39	18.105	10.187	3.9	10.609	9.674	9.812	10.291	BLTP3A	bridge-like lipid transfer protein family member 3A [Source:HGNC Symbol;Acc:HGNC:21216]
ENSG00000065135	22.983	22.206	20.466	23.22	22.962	23.926	20.381	15.378	20.574	21.236	21.194	20.925	GNAI3	G protein subunit alpha i3 [Source:HGNC Symbol;Acc:HGNC:4387]
ENSG00000065150	232.791	223.569	209.225	206.55	211.199	214.126	196.393	99.281	189.767	198.068	194.478	197.385	IPO5	importin 5 [Source:HGNC Symbol;Acc:HGNC:6402]
ENSG00000065154	110.488	111.979	100.666	105.095	109.189	109.344	92.976	71.728	98.725	98.073	89.811	97.244	OAT	ornithine aminotransferase [Source:HGNC Symbol;Acc:HGNC:8091]
ENSG00000065183	68.793	64.036	53.393	67.391	71.064	71.251	61.859	22.207	65.048	60.854	49.756	54.111	WDR3	WD repeat domain 3 [Source:HGNC Symbol;Acc:HGNC:12755]
ENSG00000065243	70.376	69.878	62.406	66.87	74.057	65.487	63.233	20.693	60.51	54.797	55.483	53.942	PKN2	protein kinase N2 [Source:HGNC Symbol;Acc:HGNC:9406]
ENSG00000065268	66.357	71.551	61.352	68.336	71.326	64.873	72.995	89.491	71.765	66.351	59.368	54.303	WDR18	WD repeat domain 18 [Source:HGNC Symbol;Acc:HGNC:17956]
ENSG00000065308	8.89	9.143	7.845	8.034	8.025	7.489	8.148	4.234	7.943	7.603	6.486	6.156	TRAM2	translocation associated membrane protein 2 [Source:HGNC Symbol;Acc:HGNC:16855]
ENSG00000065320	13.395	14.137	15.794	12.566	12.343	11.287	12.643	8.898	12.055	11.522	14.483	15.061	NTN1	netrin 1 [Source:HGNC Symbol;Acc:HGNC:8029]
ENSG00000065325	0	0	0	0	0	0	0	0	0	0	0.042	0	GLP2R	glucagon like peptide 2 receptor [Source:HGNC Symbol;Acc:HGNC:4325]
ENSG00000065328	95.007	89.291	47.432	93.739	93.55	98.837	55.485	32.473	57.682	56.793	44.059	46.721	MCM10	minichromosome maintenance 10 replication initiation factor [Source:HGNC Symbol;Acc:HGNC:18043]
ENSG00000065357	10.03	7.646	9.624	6.808	6.832	6.456	7.047	6.324	5.865	6.76	11.368	9.291	DGKA	diacylglycerol kinase alpha [Source:HGNC Symbol;Acc:HGNC:2849]
ENSG00000065361	3.192	5.474	5.059	4.176	7.508	4.118	4.915	3.876	4.243	6.643	3.891	6.086	ERBB3	erb-b2 receptor tyrosine kinase 3 [Source:HGNC Symbol;Acc:HGNC:3431]
ENSG00000065371	0.058	0.254	0.102	0.107	0	0	0.051	0.037	0.189	0.061	0	0.176	ROPN1	rhophilin associated tail protein 1 [Source:HGNC Symbol;Acc:HGNC:17692]
ENSG00000065413	7.018	6.771	3.575	5.686	4.236	3.51	3.171	1.531	5.213	2.613	2.624	2.686	ANKRD44	ankyrin repeat domain 44 [Source:HGNC Symbol;Acc:HGNC:25259]
ENSG00000065427	191.607	195.589	176.245	199.676	198.187	201.57	186.994	169.859	185.741	185.588	174.576	177.733	KARS1	lysyl-tRNA synthetase 1 [Source:HGNC Symbol;Acc:HGNC:6215]
ENSG00000065457	19.266	20.765	14.871	17.156	23.661	18.139	15.898	9.521	13.436	11.748	8.301	8.289	ADAT1	adenosine deaminase tRNA specific 1 [Source:HGNC Symbol;Acc:HGNC:228]
ENSG00000065485	26.277	25.402	34.953	30.817	34.264	30.609	27.162	25.563	27.206	23.794	29.824	29.39	PDIA5	protein disulfide isomerase family A member 5 [Source:HGNC Symbol;Acc:HGNC:24811]
ENSG00000065491	20.341	19.442	15.779	20.148	21.409	21.143	15.903	10.535	15.746	15.301	12.951	13.172	TBC1D22B	TBC1 domain family member 22B [Source:HGNC Symbol;Acc:HGNC:21602]
ENSG00000065518	206.697	204.094	247.189	209.138	202.388	198.899	248.328	265.097	276.654	252.126	286.008	298.825	NDUFB4	NADH:ubiquinone oxidoreductase subunit B4 [Source:HGNC Symbol;Acc:HGNC:7699]
ENSG00000065526	137.65	136.083	119.001	102.548	104.253	91.348	110.274	68.401	101.645	100.117	89.149	83.723	SPEN	spen family transcriptional repressor [Source:HGNC Symbol;Acc:HGNC:17575]
ENSG00000065534	5.242	4.752	4.603	5.359	5.235	3.801	5.379	3.074	4.553	4.504	4.264	3.376	MYLK	myosin light chain kinase [Source:HGNC Symbol;Acc:HGNC:7590]
ENSG00000065548	171.483	183.265	132.462	191.996	196.278	188.934	158.016	172.036	156.059	163.753	131.28	142.423	ZC3H15	zinc finger CCCH-type containing 15 [Source:HGNC Symbol;Acc:HGNC:29528]
ENSG00000065559	37.02	35.864	27.21	35.814	35.261	35.652	28.101	15.832	27.955	27.599	28.37	28.855	MAP2K4	mitogen-activated protein kinase kinase 4 [Source:HGNC Symbol;Acc:HGNC:6844]
ENSG00000065600	17.416	14.605	19.722	17.85	21.038	16.808	17.962	16.323	17.818	19.037	19.113	22.022	PACC1	proton activated chloride channel 1 [Source:HGNC Symbol;Acc:HGNC:25593]
ENSG00000065609	3.071	6.195	2.451	2.197	1.737	3.329	3.044	3.862	2.366	1.444	4.72	4.718	SNAP91	synaptosome associated protein 91 [Source:HGNC Symbol;Acc:HGNC:14986]
ENSG00000065613	45.589	46.065	37.059	45.839	47.69	45.096	36.503	18.639	36.404	37.759	35.18	35.326	SLK	STE20 like kinase [Source:HGNC Symbol;Acc:HGNC:11088]
ENSG00000065615	16.927	16.587	16.702	17.316	18.964	20.131	17.517	9.557	14.04	16.203	16.644	14.059	CYB5R4	cytochrome b5 reductase 4 [Source:HGNC Symbol;Acc:HGNC:20147]
ENSG00000065618	0.189	0.048	0.064	0.029	0.634	0.068	0.155	0.482	0.071	0.115	0.014	0.014	COL17A1	collagen type XVII alpha 1 chain [Source:HGNC Symbol;Acc:HGNC:2194]
ENSG00000065621	4.648	4.139	9.387	7.457	6.492	6.823	8.107	7.535	7.006	8.946	9.055	10.964	GSTO2	glutathione S-transferase omega 2 [Source:HGNC Symbol;Acc:HGNC:23064]
ENSG00000065665	26.907	26.278	18.743	28.949	26.737	27.411	17.993	11.051	17.171	19.483	17.129	16.001	SEC61A2	SEC61 translocon subunit alpha 2 [Source:HGNC Symbol;Acc:HGNC:17702]
ENSG00000065675	4.527	5.103	4.479	4.514	5.304	5.079	4.614	3.854	5.285	4.629	5.541	5.586	PRKCQ	protein kinase C theta [Source:HGNC Symbol;Acc:HGNC:9410]
ENSG00000065717	10.605	12.234	15.29	12.717	8.848	8.396	9.182	8.432	8.419	7.331	14.616	12.021	TLE2	TLE family member 2, transcriptional corepressor [Source:HGNC Symbol;Acc:HGNC:11838]
ENSG00000065802	22.246	19.928	16.431	19.154	19.528	18.711	11.828	16.646	12.346	14.173	13.146	12.306	ASB1	ankyrin repeat and SOCS box containing 1 [Source:HGNC Symbol;Acc:HGNC:16011]
ENSG00000065809	22.612	22.221	21.041	24.876	26.027	26.545	21.472	13.608	22.388	23.011	19.112	19.805	FAM107B	family with sequence similarity 107 member B [Source:HGNC Symbol;Acc:HGNC:23726]
ENSG00000065833	14.517	14.602	14.937	15.721	16.394	16.727	13.344	8.919	12.847	12.054	14.812	13.307	ME1	malic enzyme 1 [Source:HGNC Symbol;Acc:HGNC:6983]
ENSG00000065882	22.139	25.229	33.365	28.783	23.964	22.208	28.326	22.885	27.956	23.06	30.737	41.026	TBC1D1	TBC1 domain family member 1 [Source:HGNC Symbol;Acc:HGNC:11578]
ENSG00000065883	48.109	44.875	37.878	41.02	40.197	43.892	34.099	21.897	34.755	31.297	25.47	26.211	CDK13	cyclin dependent kinase 13 [Source:HGNC Symbol;Acc:HGNC:1733]
ENSG00000065911	246.243	244.092	282.981	271.367	277.042	270.985	216.901	157.271	212.257	248.982	259.175	285.731	MTHFD2	methylenetetrahydrofolate dehydrogenase (NADP+ dependent) 2, methenyltetrahydrofolate cyclohydrolase [Source:HGNC Symbol;Acc:HGNC:7434]
ENSG00000065923	12.282	10.708	12.049	12.672	9.245	10.26	9.867	3.527	7.983	5.97	7.445	9.063	SLC9A7	solute carrier family 9 member A7 [Source:HGNC Symbol;Acc:HGNC:17123]
ENSG00000065970	12.111	11.564	9.537	13.306	14.233	13.207	8.83	4.078	8.706	7.826	9.637	8.87	FOXJ2	forkhead box J2 [Source:HGNC Symbol;Acc:HGNC:24818]
ENSG00000065978	1329.77	1332.66	1252.22	1294.85	1229.41	1233.47	1303.67	1123.29	1284.05	1224.3	1167.9	1135.39	YBX1	Y-box binding protein 1 [Source:HGNC Symbol;Acc:HGNC:8014]
ENSG00000065989	8.158	9.144	7.464	9.303	6.975	7.291	6.054	4.658	8.464	7.542	6.669	6.025	PDE4A	phosphodiesterase 4A [Source:HGNC Symbol;Acc:HGNC:8780]
ENSG00000066027	31.657	31.943	28.252	31.263	32.999	32.827	31.806	22.458	29.38	30.577	27.35	27.435	PPP2R5A	protein phosphatase 2 regulatory subunit B'alpha [Source:HGNC Symbol;Acc:HGNC:9309]
ENSG00000066032	0.039	0.066	0.232	0.035	0.519	0.021	0.066	0.226	0.025	0.065	0.131	0.017	CTNNA2	catenin alpha 2 [Source:HGNC Symbol;Acc:HGNC:2510]
ENSG00000066044	142.869	146.69	116.502	134.107	133.949	130.446	133.876	78.43	124.749	114.803	106.518	92.097	ELAVL1	ELAV like RNA binding protein 1 [Source:HGNC Symbol;Acc:HGNC:3312]
ENSG00000066056	1.264	0.624	0.595	0.501	0.488	0.352	0.368	0.464	0.531	0.422	0.174	0.261	TIE1	tyrosine kinase with immunoglobulin like and EGF like domains 1 [Source:HGNC Symbol;Acc:HGNC:11809]
ENSG00000066084	19.142	19.297	13.262	16.048	16.711	16.185	13.446	5.217	12.926	11.602	9.839	10.708	DIP2B	disco interacting protein 2 homolog B [Source:HGNC Symbol;Acc:HGNC:29284]
ENSG00000066117	87.387	91.311	74.448	80.342	68.424	68.175	76.105	54.136	75.098	73.428	70.65	71.608	SMARCD1	SWI/SNF related, matrix associated, actin dependent regulator of chromatin, subfamily d, member 1 [Source:HGNC Symbol;Acc:HGNC:11106]
ENSG00000066135	43.252	39.96	30.095	39.352	38.007	36.602	28.35	15.734	27.754	28.911	29.486	27.541	KDM4A	lysine demethylase 4A [Source:HGNC Symbol;Acc:HGNC:22978]
ENSG00000066136	78.606	73.88	61.593	74.59	70.869	76.256	64.993	44.728	61.789	58.942	53.823	51.43	NFYC	nuclear transcription factor Y subunit gamma [Source:HGNC Symbol;Acc:HGNC:7806]
ENSG00000066185	1.642	1.533	1.916	2.228	2.492	1.129	1.081	1.455	2.618	1.176	3.438	2.932	ZMYND12	zinc finger MYND-type containing 12 [Source:HGNC Symbol;Acc:HGNC:21192]
ENSG00000066230	2.601	3.095	3.728	3.029	3.268	2.496	3.259	2.144	2.773	3.145	4.096	3.875	SLC9A3	solute carrier family 9 member A3 [Source:HGNC Symbol;Acc:HGNC:11073]
ENSG00000066248	12.804	14.647	19.117	13.556	10.077	15.032	11.749	9.997	11.734	7.298	18.945	17.853	NGEF	neuronal guanine nucleotide exchange factor [Source:HGNC Symbol;Acc:HGNC:7807]
ENSG00000066279	52.247	51.848	43.709	46.739	47.221	45.627	38.733	19.763	40.001	35.351	37.608	39.907	ASPM	assembly factor for spindle microtubules [Source:HGNC Symbol;Acc:HGNC:19048]
ENSG00000066294	0.086	0.118	0.045	0.029	0.031	0.045	0.072	0.027	0.008	0.059	0.018	0.009	CD84	CD84 molecule [Source:HGNC Symbol;Acc:HGNC:1704]
ENSG00000066322	58.32	55.633	46.087	57.671	57.039	54.336	51.702	52.109	53.051	52.543	42.779	39.25	ELOVL1	ELOVL fatty acid elongase 1 [Source:HGNC Symbol;Acc:HGNC:14418]
ENSG00000066336	0.74	0.982	0.287	0.505	0.643	0.752	0.665	0.27	0.742	0.343	0.249	0.322	SPI1	Spi-1 proto-oncogene [Source:HGNC Symbol;Acc:HGNC:11241]
ENSG00000066379	38.475	39.924	40.214	37.067	40.282	47.559	37.078	50.175	42.948	38.03	40.962	43.01	POLR1H	RNA polymerase I subunit H [Source:HGNC Symbol;Acc:HGNC:13182]
ENSG00000066382	4.188	4.305	4.767	4.364	5.776	6.459	3.961	3.029	4.662	3.259	4.884	6.092	MPPED2	metallophosphoesterase domain containing 2 [Source:HGNC Symbol;Acc:HGNC:1180]
ENSG00000066405	0.668	0.909	0.531	0.739	0.423	0.517	0.541	0.148	0.523	0.54	0.375	0.605	CLDN18	claudin 18 [Source:HGNC Symbol;Acc:HGNC:2039]
ENSG00000066422	41.203	43.454	30.934	37.746	37.454	38.145	29.047	15.103	31.207	28.56	26.267	25.411	ZBTB11	zinc finger and BTB domain containing 11 [Source:HGNC Symbol;Acc:HGNC:16740]
ENSG00000066427	23.52	28.548	32.287	24.572	27.993	29.671	26.003	16.864	25.371	23.41	33.652	32.51	ATXN3	ataxin 3 [Source:HGNC Symbol;Acc:HGNC:7106]
ENSG00000066455	33.726	33.465	30.304	42.769	46.674	46.523	30.33	20.649	30.81	31.702	29.225	34.49	GOLGA5	golgin A5 [Source:HGNC Symbol;Acc:HGNC:4428]
ENSG00000066468	15.092	17.535	20.835	12.611	12.072	12.416	12.288	8.76	14.952	13.476	18.318	14.865	FGFR2	fibroblast growth factor receptor 2 [Source:HGNC Symbol;Acc:HGNC:3689]
ENSG00000066557	74.499	74.577	59.212	79.663	86.453	91.111	69.54	38.505	68.409	67.308	63.669	65.178	LRRC40	leucine rich repeat containing 40 [Source:HGNC Symbol;Acc:HGNC:26004]
ENSG00000066583	43.297	44.118	52.692	49.625	52.632	47.834	54.713	40.874	49.905	49.491	52.516	53.968	ISOC1	isochorismatase domain containing 1 [Source:HGNC Symbol;Acc:HGNC:24254]
ENSG00000066629	24.259	30.003	18.592	24.295	21.617	28.238	23.77	11.828	20.399	21.457	23.13	17.915	EML1	EMAP like 1 [Source:HGNC Symbol;Acc:HGNC:3330]
ENSG00000066651	51.067	49.507	48.668	61.035	62.27	70.714	38.615	33.903	42.128	40.935	50.733	56.222	TRMT11	tRNA methyltransferase 11 homolog [Source:HGNC Symbol;Acc:HGNC:21080]
ENSG00000066654	45.216	43.166	33.803	41.104	41.427	43.672	34.73	18.525	34.42	40.438	30.797	33.126	THUMPD1	THUMP domain containing 1 [Source:HGNC Symbol;Acc:HGNC:23807]
ENSG00000066697	25.27	29.194	27.537	24.161	26.6	24.104	23.111	15.218	22.216	27.072	31.584	31.527	MSANTD3	Myb/SANT DNA binding domain containing 3 [Source:HGNC Symbol;Acc:HGNC:23370]
ENSG00000066735	13.801	14.468	16.758	12.373	12.513	11.603	15.076	10.811	13.751	11.895	14.851	15.284	KIF26A	kinesin family member 26A [Source:HGNC Symbol;Acc:HGNC:20226]
ENSG00000066739	23.248	22.721	18.083	18.379	21.974	21.596	15.976	3.131	14.467	15.974	17.66	9.393	ATG2B	autophagy related 2B [Source:HGNC Symbol;Acc:HGNC:20187]
ENSG00000066777	26.963	24.422	20.671	25.148	23.665	23.282	19.081	10.944	18.804	18.329	18.689	17.905	ARFGEF1	ADP ribosylation factor guanine nucleotide exchange factor 1 [Source:HGNC Symbol;Acc:HGNC:15772]
ENSG00000066813	0.94	0.609	1.628	1.48	0.373	0.784	1.434	0.162	0.138	0	0.031	0.526	ACSM2B	acyl-CoA synthetase medium chain family member 2B [Source:HGNC Symbol;Acc:HGNC:30931]
ENSG00000066827	7.35	6.092	4.508	6.298	5.729	6.305	4.678	3.693	4.404	4.029	4.191	5.232	ZFAT	zinc finger and AT-hook domain containing [Source:HGNC Symbol;Acc:HGNC:19899]
ENSG00000066855	46.398	51.034	46.017	53.408	53.272	52.819	46.919	31.351	43.75	46.435	43.756	43.959	MTFR1	mitochondrial fission regulator 1 [Source:HGNC Symbol;Acc:HGNC:29510]
ENSG00000066923	4.037	4.89	3.489	5.549	3.121	0.855	3.193	1.8	2.997	2.615	2.404	1.927	STAG3	STAG3 cohesin complex component [Source:HGNC Symbol;Acc:HGNC:11356]
ENSG00000066926	29.275	20.484	30.004	28.177	27.377	26.034	21.945	14.703	24.419	26.132	27.037	26.959	FECH	ferrochelatase [Source:HGNC Symbol;Acc:HGNC:3647]
ENSG00000066933	23.138	23.471	20.129	19.723	21.614	22.119	17.764	8.15	14.333	12.244	18.438	16.363	MYO9A	myosin IXA [Source:HGNC Symbol;Acc:HGNC:7608]
ENSG00000067048	0	0	0	0	0	0	0.016	0	0.015	0	0.016	0	DDX3Y	DEAD-box helicase 3 Y-linked [Source:HGNC Symbol;Acc:HGNC:2699]
ENSG00000067057	72.06	69.705	110.347	64.857	59.675	56.428	78.087	66.694	72.76	81.255	101.557	94.448	PFKP	phosphofructokinase, platelet [Source:HGNC Symbol;Acc:HGNC:8878]
ENSG00000067064	80.724	80.165	99.078	85.977	76.625	80.011	92.081	65.028	83.747	93.784	93.687	102.339	IDI1	isopentenyl-diphosphate delta isomerase 1 [Source:HGNC Symbol;Acc:HGNC:5387]
ENSG00000067066	0.449	0.404	0.523	0.501	1.011	0.353	0.784	0.352	0.631	0.463	2.155	1.488	SP100	SP100 nuclear antigen [Source:HGNC Symbol;Acc:HGNC:11206]
ENSG00000067082	20.681	20.889	30.228	20.652	21.841	21.175	21.419	20.306	21.324	24.503	29.298	32.752	KLF6	KLF transcription factor 6 [Source:HGNC Symbol;Acc:HGNC:2235]
ENSG00000067113	8.921	8.577	10.348	12.891	13.69	12.702	11.527	8.534	9.565	9.865	11.489	10.725	PLPP1	phospholipid phosphatase 1 [Source:HGNC Symbol;Acc:HGNC:9228]
ENSG00000067141	31.677	38.395	33.421	29.414	27.634	29.309	28.854	14.539	27.454	25.445	29.814	30.14	NEO1	neogenin 1 [Source:HGNC Symbol;Acc:HGNC:7754]
ENSG00000067167	92.313	88.235	86.87	117.656	114.931	117.865	100.654	59.562	104.553	105.67	92.857	95.499	TRAM1	translocation associated membrane protein 1 [Source:HGNC Symbol;Acc:HGNC:20568]
ENSG00000067177	20.51	20.42	23.784	21.003	20.643	20.351	20.082	9.854	19.265	18.578	22.025	22.787	PHKA1	phosphorylase kinase regulatory subunit alpha 1 [Source:HGNC Symbol;Acc:HGNC:8925]
ENSG00000067182	29.098	29.252	29.968	30.735	29.174	30.036	28.284	28.492	28.292	27.422	25.879	27.059	TNFRSF1A	TNF receptor superfamily member 1A [Source:HGNC Symbol;Acc:HGNC:11916]
ENSG00000067191	8.407	12.074	6.516	7.987	9.53	9.526	4.599	3.988	5.002	8.534	6.591	6.955	CACNB1	calcium voltage-gated channel auxiliary subunit beta 1 [Source:HGNC Symbol;Acc:HGNC:1401]
ENSG00000067208	21.322	25.389	17.253	20.054	19.883	22.173	17.026	8.966	16.774	16.694	14.444	11.878	EVI5	ecotropic viral integration site 5 [Source:HGNC Symbol;Acc:HGNC:3501]
ENSG00000067221	12.785	12.518	8.079	11.895	12.761	13.48	9.695	10.696	9.102	6.459	7.435	7.52	STOML1	stomatin like 1 [Source:HGNC Symbol;Acc:HGNC:14560]
ENSG00000067225	1006.61	955.853	1245.37	903.751	871.831	814.322	1039.97	1066.66	1026.07	1014.48	1141.15	1119.66	PKM	pyruvate kinase M1/2 [Source:HGNC Symbol;Acc:HGNC:9021]
ENSG00000067248	43.195	41.155	24.599	44.745	45.516	45.297	24.767	16.752	23.876	22.672	19.366	19.659	DHX29	DExH-box helicase 29 [Source:HGNC Symbol;Acc:HGNC:15815]
ENSG00000067334	126.804	131.688	66.843	123.816	136.248	139.192	101.688	106.604	95.082	97.692	62.285	68.847	DNTTIP2	deoxynucleotidyltransferase terminal interacting protein 2 [Source:HGNC Symbol;Acc:HGNC:24013]
ENSG00000067365	46.389	50.77	47.976	42.815	47.824	41.935	28.657	23.517	30.666	22.758	41.74	34.009	METTL22	methyltransferase 22, Kin17 lysine [Source:HGNC Symbol;Acc:HGNC:28368]
ENSG00000067369	36.442	33.123	18.673	33.897	26.91	30.132	22.507	12.707	19.223	19.072	15.596	14.418	TP53BP1	tumor protein p53 binding protein 1 [Source:HGNC Symbol;Acc:HGNC:11999]
ENSG00000067445	17.892	18.657	22.057	18.512	24.512	20.175	18.232	13.76	19.405	15.665	17.357	15.806	TRO	trophinin [Source:HGNC Symbol;Acc:HGNC:12326]
ENSG00000067533	36.132	29.032	15.003	27.466	36.126	36.81	23.363	22.155	23.614	26.989	14.694	15.097	RRP15	ribosomal RNA processing 15 homolog [Source:HGNC Symbol;Acc:HGNC:24255]
ENSG00000067560	363.472	364.673	398.682	360.324	360.723	371.444	383.167	334.949	384.752	389.996	384.242	393.926	RHOA	ras homolog family member A [Source:HGNC Symbol;Acc:HGNC:667]
ENSG00000067596	38.95	36.177	24.118	33.778	34.811	33.554	29.248	24.874	29.789	24.371	22.211	27.059	DHX8	DEAH-box helicase 8 [Source:HGNC Symbol;Acc:HGNC:2749]
ENSG00000067601	0	0	0	0	1.124	0	0	0	0	0	0	0	PMS2P4	PMS1 homolog 2, mismatch repair system component pseudogene 4 [Source:HGNC Symbol;Acc:HGNC:9129]
ENSG00000067606	36.933	39.301	27.197	37.199	39.259	29.591	31.317	27.83	25.978	22.955	24.118	23.997	PRKCZ	protein kinase C zeta [Source:HGNC Symbol;Acc:HGNC:9412]
ENSG00000067646	0	0.32	0	0	0.14	0.156	0.129	0	0	0	0	0.136	ZFY	zinc finger protein Y-linked [Source:HGNC Symbol;Acc:HGNC:12870]
ENSG00000067704	127.492	128.712	146.41	127.356	126.642	123.619	133.921	93.408	136.551	135.288	150.96	158.23	IARS2	isoleucyl-tRNA synthetase 2, mitochondrial [Source:HGNC Symbol;Acc:HGNC:29685]
ENSG00000067715	6.594	6.787	3.748	7.715	7.302	7.405	5.411	2.852	4.355	4.302	4.037	3.961	SYT1	synaptotagmin 1 [Source:HGNC Symbol;Acc:HGNC:11509]
ENSG00000067798	11.297	10.46	11.999	7.145	6.786	6.983	4.972	0.076	4.391	5.098	3.939	5.143	NAV3	neuron navigator 3 [Source:HGNC Symbol;Acc:HGNC:15998]
ENSG00000067829	68.32	65.906	73.158	64.975	62.476	66.116	67.93	71.064	60.952	68.736	70.6	65.444	IDH3G	isocitrate dehydrogenase (NAD(+)) 3 non-catalytic subunit gamma [Source:HGNC Symbol;Acc:HGNC:5386]
ENSG00000067836	7.767	9.334	8.748	12.159	9.441	10.09	8.014	9.61	10.237	10.687	10.111	9.695	ROGDI	rogdi atypical leucine zipper [Source:HGNC Symbol;Acc:HGNC:29478]
ENSG00000067840	13.244	12.922	22.511	11.376	10.807	11.034	13.297	12.462	11.764	10.428	19.583	18.052	PDZD4	PDZ domain containing 4 [Source:HGNC Symbol;Acc:HGNC:21167]
ENSG00000067842	0.075	0.04	0.02	0.088	0.046	0.053	0.011	0.042	0.056	0.072	0.091	0.063	ATP2B3	ATPase plasma membrane Ca2+ transporting 3 [Source:HGNC Symbol;Acc:HGNC:816]
ENSG00000067900	35.385	35.609	31.213	36.264	32.734	33.96	28.767	18.455	24.986	25.63	27.895	28.624	ROCK1	Rho associated coiled-coil containing protein kinase 1 [Source:HGNC Symbol;Acc:HGNC:10251]
ENSG00000067955	54.016	55.365	39.21	46.903	55.688	50.918	50.002	27.796	48.372	41.128	44.427	40.976	CBFB	core-binding factor subunit beta [Source:HGNC Symbol;Acc:HGNC:1539]
ENSG00000067992	23.812	22.246	29.351	22.705	21.32	21.82	22.381	13.874	20.77	22.574	23.301	25.698	PDK3	pyruvate dehydrogenase kinase 3 [Source:HGNC Symbol;Acc:HGNC:8811]
ENSG00000068001	23.757	21.771	21.123	24.81	25.56	26.15	23.35	22.439	23.653	21.499	20.001	18.474	HYAL2	hyaluronidase 2 [Source:HGNC Symbol;Acc:HGNC:5321]
ENSG00000068024	6.144	6.56	4.091	5.061	5.435	4.899	4.097	3.152	5.224	3.893	2.869	3.525	HDAC4	histone deacetylase 4 [Source:HGNC Symbol;Acc:HGNC:14063]
ENSG00000068028	72.31	74.629	41.832	73.15	74.199	75.495	38.21	44.75	38.52	38.517	29.453	29.681	RASSF1	Ras association domain family member 1 [Source:HGNC Symbol;Acc:HGNC:9882]
ENSG00000068078	54.631	52.145	53.439	47.085	42.269	39.947	48.921	34.514	47.666	50.622	47.102	43.759	FGFR3	fibroblast growth factor receptor 3 [Source:HGNC Symbol;Acc:HGNC:3690]
ENSG00000068079	2.106	1.03	2.062	1.595	1.095	1.507	1.384	1.829	1.869	1.514	1.577	2.834	IFI35	interferon induced protein 35 [Source:HGNC Symbol;Acc:HGNC:5399]
ENSG00000068097	25.444	22.913	30.443	23.398	23.153	26.391	26.868	15.238	22.992	23.358	30.232	28.115	HEATR6	HEAT repeat containing 6 [Source:HGNC Symbol;Acc:HGNC:24076]
ENSG00000068120	58.507	65.729	51.125	52.579	55.737	55.949	49.837	52.273	50.668	50.238	42.28	40.686	COASY	Coenzyme A synthase [Source:HGNC Symbol;Acc:HGNC:29932]
ENSG00000068137	21.442	23.106	24.765	20.998	25.181	18.555	16.493	20.768	15.568	16.936	14.538	13.716	PLEKHH3	pleckstrin homology, MyTH4 and FERM domain containing H3 [Source:HGNC Symbol;Acc:HGNC:26105]
ENSG00000068305	64.401	63.329	36.963	59.854	62.811	62.864	45.744	18.076	42.106	43.1	36.438	35.706	MEF2A	myocyte enhancer factor 2A [Source:HGNC Symbol;Acc:HGNC:6993]
ENSG00000068308	64.344	69.321	55.42	60.767	62.181	62.688	53.745	49.577	50.367	47.662	51.738	50.173	OTUD5	OTU deubiquitinase 5 [Source:HGNC Symbol;Acc:HGNC:25402]
ENSG00000068323	42.079	42.642	27.542	37.399	35.194	35.779	32.908	22.405	31.605	27.508	25.194	22.142	TFE3	transcription factor binding to IGHM enhancer 3 [Source:HGNC Symbol;Acc:HGNC:11752]
ENSG00000068354	14.687	13.039	12.626	11.102	10.284	12.259	10.581	6.752	10.677	9.872	11.233	12.184	TBC1D25	TBC1 domain family member 25 [Source:HGNC Symbol;Acc:HGNC:8092]
ENSG00000068366	41.914	42.121	44.902	45.924	45.375	44.835	40.36	22.105	37.803	40.917	43.901	47.398	ACSL4	acyl-CoA synthetase long chain family member 4 [Source:HGNC Symbol;Acc:HGNC:3571]
ENSG00000068383	21.168	24.806	18.429	24.645	24.512	24.566	20.865	17.574	21.161	20.829	16.506	17.262	INPP5A	inositol polyphosphate-5-phosphatase A [Source:HGNC Symbol;Acc:HGNC:6076]
ENSG00000068394	36.527	37.081	34.887	37.973	38.19	37.786	37.155	42.237	37.275	36.124	32.401	35.737	GPKOW	G-patch domain and KOW motifs [Source:HGNC Symbol;Acc:HGNC:30677]
ENSG00000068400	31.88	30.652	29.036	25.872	26.161	25.812	24.014	22.311	23.568	22.511	22.954	21.75	GRIPAP1	GRIP1 associated protein 1 [Source:HGNC Symbol;Acc:HGNC:18706]
ENSG00000068438	47.671	51.118	46.079	53.988	56.27	51.635	47.455	49.777	41.819	46.546	39.636	38.292	FTSJ1	FtsJ RNA 2'-O-methyltransferase 1 [Source:HGNC Symbol;Acc:HGNC:13254]
ENSG00000068489	32.598	44.314	38.501	29.605	34.651	30.15	35.196	17.932	38.358	28.746	34.188	38.508	PRR11	proline rich 11 [Source:HGNC Symbol;Acc:HGNC:25619]
ENSG00000068615	8.282	9.017	8.756	8.45	8.379	7.818	9.007	6.548	9.167	9.106	7.886	8.831	REEP1	receptor accessory protein 1 [Source:HGNC Symbol;Acc:HGNC:25786]
ENSG00000068650	24.177	24.255	25.399	20.972	18.682	16.508	14.812	5.949	18.031	15.161	20.984	19.89	ATP11A	ATPase phospholipid transporting 11A [Source:HGNC Symbol;Acc:HGNC:13552]
ENSG00000068654	29.562	32.926	18.606	27.339	27.009	26.301	22.742	8.397	20.81	18.615	15.98	14.089	POLR1A	RNA polymerase I subunit A [Source:HGNC Symbol;Acc:HGNC:17264]
ENSG00000068697	103.507	108.03	127.391	116.165	118.921	122.029	145.053	111.814	136.393	142.13	152.844	143.38	LAPTM4A	lysosomal protein transmembrane 4 alpha [Source:HGNC Symbol;Acc:HGNC:6924]
ENSG00000068724	9.155	9.556	9.371	9.241	10.372	10.929	8.836	7.285	9.715	7.788	10.318	10.014	TTC7A	tetratricopeptide repeat domain 7A [Source:HGNC Symbol;Acc:HGNC:19750]
ENSG00000068745	156.762	154.425	158.256	143.847	148.203	160.757	131.67	109.959	118.528	133.179	164.086	150.59	IP6K2	inositol hexakisphosphate kinase 2 [Source:HGNC Symbol;Acc:HGNC:17313]
ENSG00000068781	0.597	0.57	0.61	0.462	0.365	0.437	0.305	0.762	0.271	1.672	0.273	0.443	STON1-GTF2A1L	STON1-GTF2A1L readthrough [Source:HGNC Symbol;Acc:HGNC:30651]
ENSG00000068784	26.905	27.119	16.452	28.369	29.386	30.015	21.333	13.209	20.711	22.529	16.919	17.567	SRBD1	S1 RNA binding domain 1 [Source:HGNC Symbol;Acc:HGNC:25521]
ENSG00000068796	58.985	59.205	49.319	61.085	61.439	62.619	54.041	30.993	60.088	62.852	49.023	50.281	KIF2A	kinesin family member 2A [Source:HGNC Symbol;Acc:HGNC:6318]
ENSG00000068831	4.107	2.817	7.712	4.512	4.333	3.418	5.086	5.815	3.744	6.173	5.728	6.437	RASGRP2	RAS guanyl releasing protein 2 [Source:HGNC Symbol;Acc:HGNC:9879]
ENSG00000068878	57.422	53.279	44.604	52.833	57.892	48.304	45.942	45.067	43.155	42.687	38.699	38.098	PSME4	proteasome activator subunit 4 [Source:HGNC Symbol;Acc:HGNC:20635]
ENSG00000068885	52.577	45.06	37.855	55.04	46.688	51.711	37.327	19.612	32.327	35.683	42.397	41.477	IFT80	intraflagellar transport 80 [Source:HGNC Symbol;Acc:HGNC:29262]
ENSG00000068903	30.458	26.383	29.003	28.07	29.092	29.734	25.985	26.7	25.824	24.449	31.238	29.559	SIRT2	sirtuin 2 [Source:HGNC Symbol;Acc:HGNC:10886]
ENSG00000068912	31.032	32.565	28.93	36.137	37.146	36.65	31.685	24.464	32.558	32.538	29.43	31.876	ERLEC1	endoplasmic reticulum lectin 1 [Source:HGNC Symbol;Acc:HGNC:25222]
ENSG00000068971	24.359	30.891	24.388	21.256	20.904	24.012	20.172	16.547	17.438	18.069	20.772	18.81	PPP2R5B	protein phosphatase 2 regulatory subunit B'beta [Source:HGNC Symbol;Acc:HGNC:9310]
ENSG00000068976	2.402	2.604	1.312	2.051	2.662	2.597	2.215	2.008	2.349	2.028	0.875	0.454	PYGM	glycogen phosphorylase, muscle associated [Source:HGNC Symbol;Acc:HGNC:9726]
ENSG00000068985	0	0	0	0	0.193	0	0	0	0	0	0.18	0	PAGE1	PAGE family member 1 [Source:HGNC Symbol;Acc:HGNC:4107]
ENSG00000069011	38.934	40.402	32.692	36.133	42.122	37.04	43.014	43.947	39.594	31.087	30.267	27.207	PITX1	paired like homeodomain 1 [Source:HGNC Symbol;Acc:HGNC:9004]
ENSG00000069018	0.143	0.263	0.062	0.166	0.137	0	0.165	0.03	0.291	0.182	0.082	0.265	TRPC7	transient receptor potential cation channel subfamily C member 7 [Source:HGNC Symbol;Acc:HGNC:20754]
ENSG00000069020	7.454	7.88	6.563	5.555	8.591	8.348	6.411	4.76	5.129	5.677	5.734	5.539	MAST4	microtubule associated serine/threonine kinase family member 4 [Source:HGNC Symbol;Acc:HGNC:19037]
ENSG00000069122	0.015	0	0.025	0	0	0	0	0.009	0.012	0.015	0	0.013	ADGRF5	adhesion G protein-coupled receptor F5 [Source:HGNC Symbol;Acc:HGNC:19030]
ENSG00000069188	10.57	9.912	12.205	9.903	9.099	8.464	10.373	4.721	9.975	9.007	11.396	9.647	SDK2	sidekick cell adhesion molecule 2 [Source:HGNC Symbol;Acc:HGNC:19308]
ENSG00000069206	0	0	0.022	0	0	0	0	0	0	0	0.022	0	ADAM7	ADAM metallopeptidase domain 7 [Source:HGNC Symbol;Acc:HGNC:214]
ENSG00000069248	99.671	93.988	77.386	93.76	95.668	92.437	83.995	66.642	83.235	78.653	77.543	82.883	NUP133	nucleoporin 133 [Source:HGNC Symbol;Acc:HGNC:18016]
ENSG00000069275	329.421	325.778	341.586	321.484	333.221	326.494	358.418	230.016	352.284	339.115	346.633	361.556	NUCKS1	nuclear casein kinase and cyclin dependent kinase substrate 1 [Source:HGNC Symbol;Acc:HGNC:29923]
ENSG00000069329	113.125	84.294	101.02	94.907	102.137	101.317	88.162	44.697	96.591	97.896	100.602	102.491	VPS35	VPS35 retromer complex component [Source:HGNC Symbol;Acc:HGNC:13487]
ENSG00000069345	73.594	76.925	57.533	75.366	80.378	81.249	67.613	53.006	65.038	64.022	52.126	55.709	DNAJA2	DnaJ heat shock protein family (Hsp40) member A2 [Source:HGNC Symbol;Acc:HGNC:14884]
ENSG00000069399	4.805	5.734	7.7	7.012	5.038	5.018	6.217	6.18	4.937	5.001	9.463	9.282	BCL3	BCL3 transcription coactivator [Source:HGNC Symbol;Acc:HGNC:998]
ENSG00000069424	5.761	7.239	10.576	8.937	10.293	6.652	8	4.909	8.766	7.747	8.526	8.28	KCNAB2	potassium voltage-gated channel subfamily A regulatory beta subunit 2 [Source:HGNC Symbol;Acc:HGNC:6229]
ENSG00000069431	1.24	1.296	0.981	1.265	0.82	0.921	0.495	0.663	0.82	0.647	0.75	0.35	ABCC9	ATP binding cassette subfamily C member 9 [Source:HGNC Symbol;Acc:HGNC:60]
ENSG00000069482	170.165	162.071	148.854	172.643	167.73	165.066	196.828	260.334	204.294	191.839	141.587	131.505	GAL	galanin and GMAP prepropeptide [Source:HGNC Symbol;Acc:HGNC:4114]
ENSG00000069493	10.506	8.447	13.989	10.985	8.936	9.163	6.559	3.415	7.98	6.386	10.295	7.126	CLEC2D	C-type lectin domain family 2 member D [Source:HGNC Symbol;Acc:HGNC:14351]
ENSG00000069509	65.016	63.996	58.961	70.498	74.083	79.529	82.154	75.195	76.192	80.163	66.648	68.66	FUNDC1	FUN14 domain containing 1 [Source:HGNC Symbol;Acc:HGNC:28746]
ENSG00000069535	0.547	0.632	0.743	0.562	0.616	0.583	0.62	0.606	0.556	0.389	0.859	0.559	MAOB	monoamine oxidase B [Source:HGNC Symbol;Acc:HGNC:6834]
ENSG00000069667	6.807	9.673	8.585	7.183	8.225	7.156	7.663	3.173	6.283	7.158	9.915	9.361	RORA	RAR related orphan receptor A [Source:HGNC Symbol;Acc:HGNC:10258]
ENSG00000069696	4.241	4.899	3.277	1.081	1.718	1.333	2.558	5.164	2.612	1.521	1.7	3.106	DRD4	dopamine receptor D4 [Source:HGNC Symbol;Acc:HGNC:3025]
ENSG00000069702	11.207	11.392	13.69	9.612	8.768	10.348	9.705	4.929	10.711	9.799	12.418	14.817	TGFBR3	transforming growth factor beta receptor 3 [Source:HGNC Symbol;Acc:HGNC:11774]
ENSG00000069764	0	0.933	0.188	0.195	0.851	0.906	0.38	0.406	0.525	1.368	0.384	0.399	PLA2G10	phospholipase A2 group X [Source:HGNC Symbol;Acc:HGNC:9029]
ENSG00000069812	3.206	2.773	5.905	3.176	2.907	2.477	3.579	3.38	2.839	3.235	4.996	4.721	HES2	hes family bHLH transcription factor 2 [Source:HGNC Symbol;Acc:HGNC:16005]
ENSG00000069849	140.128	139.769	138.486	144.248	141.632	149.851	157.211	164.669	157.26	136.782	138.584	128.591	ATP1B3	ATPase Na+/K+ transporting subunit beta 3 [Source:HGNC Symbol;Acc:HGNC:806]
ENSG00000069869	102.82	113.117	86.612	88.967	87.063	71.896	80	39.41	66.661	57.577	51.739	48.266	NEDD4	NEDD4 E3 ubiquitin protein ligase [Source:HGNC Symbol;Acc:HGNC:7727]
ENSG00000069943	12.558	10.832	10.099	10.065	10.353	9.617	9.553	7.9	9.409	8.871	9.176	8.584	PIGB	phosphatidylinositol glycan anchor biosynthesis class B [Source:HGNC Symbol;Acc:HGNC:8959]
ENSG00000069956	26.507	24.577	18.974	27.081	30.236	29.653	20.068	7.523	18.153	21.567	18.071	15.408	MAPK6	mitogen-activated protein kinase 6 [Source:HGNC Symbol;Acc:HGNC:6879]
ENSG00000069966	15.716	14.32	16.933	13.482	12.672	11.773	14.528	9.974	13.557	14.144	16.201	14.534	GNB5	G protein subunit beta 5 [Source:HGNC Symbol;Acc:HGNC:4401]
ENSG00000069974	5.769	5.85	3.71	5.248	5.316	4.921	6.667	4.242	5.867	5.269	6.7	5.699	RAB27A	RAB27A, member RAS oncogene family [Source:HGNC Symbol;Acc:HGNC:9766]
ENSG00000069998	84.87	85.213	93.295	80.759	84.505	75.842	93.808	107.154	86.841	86.3	84.211	88.069	HDHD5	haloacid dehalogenase like hydrolase domain containing 5 [Source:HGNC Symbol;Acc:HGNC:1843]
ENSG00000070010	112.682	102.85	85.486	110.202	92.98	109.48	101.669	90.272	86.033	96.223	72.629	67.746	UFD1	ubiquitin recognition factor in ER associated degradation 1 [Source:HGNC Symbol;Acc:HGNC:12520]
ENSG00000070018	18.472	19.746	16.334	19.431	19.174	18.99	14.213	5.143	13.58	14.039	13.284	12.753	LRP6	LDL receptor related protein 6 [Source:HGNC Symbol;Acc:HGNC:6698]
ENSG00000070019	0.044	0.024	0	0.02	0.021	0.07	0.038	0.014	0	0.091	0.054	0	GUCY2C	guanylate cyclase 2C [Source:HGNC Symbol;Acc:HGNC:4688]
ENSG00000070031	0.9	0.331	1.081	0.83	0.587	0.643	0.274	0	0.251	0.33	1.672	0.288	SCT	secretin [Source:HGNC Symbol;Acc:HGNC:10607]
ENSG00000070047	29.161	29.758	16.872	25.437	26.752	24.795	19.127	15.181	20.766	17.817	12.957	12.511	PHRF1	PHD and ring finger domains 1 [Source:HGNC Symbol;Acc:HGNC:24351]
ENSG00000070061	89.029	73.27	59.199	79.162	93.631	80.942	70.046	64.437	54.368	67.77	52.267	59.953	ELP1	elongator acetyltransferase complex subunit 1 [Source:HGNC Symbol;Acc:HGNC:5959]
ENSG00000070081	74.569	85.364	92.562	133.561	132.491	137.804	89.399	100.076	90.633	98.83	92.646	102.427	NUCB2	nucleobindin 2 [Source:HGNC Symbol;Acc:HGNC:8044]
ENSG00000070087	147.925	146.548	164.228	152.934	150.372	150.424	170.028	114.184	162.467	157.657	172.328	176.532	PFN2	profilin 2 [Source:HGNC Symbol;Acc:HGNC:8882]
ENSG00000070159	11.366	11.569	13.189	11.321	11.054	11.128	10.068	9.521	11.823	9.168	11.214	11.157	PTPN3	protein tyrosine phosphatase non-receptor type 3 [Source:HGNC Symbol;Acc:HGNC:9655]
ENSG00000070182	4.081	4.303	4.265	3.791	2.908	2.802	3.146	2.26	3.342	3.143	3.417	2.994	SPTB	spectrin beta, erythrocytic [Source:HGNC Symbol;Acc:HGNC:11274]
ENSG00000070190	0.591	0.682	0.277	0.523	0.295	0.628	0.332	0.236	0.324	0.419	0.265	0.108	DAPP1	dual adaptor of phosphotyrosine and 3-phosphoinositides 1 [Source:HGNC Symbol;Acc:HGNC:16500]
ENSG00000070193	0	0	0	0	0	0	0	0	0	0	0	0	FGF10	fibroblast growth factor 10 [Source:HGNC Symbol;Acc:HGNC:3666]
ENSG00000070214	20.824	18.018	21.949	19.552	19.231	18.757	20.099	7.091	19.996	17.896	21.758	22.374	SLC44A1	solute carrier family 44 member 1 [Source:HGNC Symbol;Acc:HGNC:18798]
ENSG00000070269	15.779	14.613	14.255	16.266	17.402	18.903	13.373	5.914	13.388	12.486	10.358	11.088	TMEM260	transmembrane protein 260 [Source:HGNC Symbol;Acc:HGNC:20185]
ENSG00000070366	18.374	18.506	12.496	16.549	16.2	16.944	12.883	11.772	11.66	9.21	10.233	9.874	SMG6	SMG6 nonsense mediated mRNA decay factor [Source:HGNC Symbol;Acc:HGNC:17809]
ENSG00000070367	69.956	73.248	62.02	68.789	74.273	71.192	63.86	21.145	62.243	58.369	61.553	56.865	EXOC5	exocyst complex component 5 [Source:HGNC Symbol;Acc:HGNC:10696]
ENSG00000070371	13.275	14.76	11.646	9.911	10.245	8.764	10.396	8.427	8.92	7.178	8.097	9.221	CLTCL1	clathrin heavy chain like 1 [Source:HGNC Symbol;Acc:HGNC:2093]
ENSG00000070388	1.186	0.707	0.655	0.659	0.349	0.446	0.372	0.724	0.716	0.715	0.375	0.151	FGF22	fibroblast growth factor 22 [Source:HGNC Symbol;Acc:HGNC:3679]
ENSG00000070404	11.691	12.101	15.053	8.299	10.118	7.67	11.361	14.36	11.288	11.408	16.94	18.445	FSTL3	follistatin like 3 [Source:HGNC Symbol;Acc:HGNC:3973]
ENSG00000070413	40.579	40.112	30.798	35.728	35.419	33.615	36.483	28.849	36.407	33.082	25.513	24.485	DGCR2	DiGeorge syndrome critical region gene 2 [Source:HGNC Symbol;Acc:HGNC:2845]
ENSG00000070423	87.459	95.551	86.027	85.832	86.876	81.683	70.933	84.831	68.953	74.313	72.423	69.269	RNF126	ring finger protein 126 [Source:HGNC Symbol;Acc:HGNC:21151]
ENSG00000070444	26.896	34.218	24.384	19.598	18.707	19.721	20.613	12.149	16.992	19.598	22.444	16.872	MNT	MAX network transcriptional repressor [Source:HGNC Symbol;Acc:HGNC:7188]
ENSG00000070476	31.939	32.375	29.081	28.947	30.788	29.369	24.545	14.926	24.159	21.901	23.395	23.712	ZXDC	ZXD family zinc finger C [Source:HGNC Symbol;Acc:HGNC:28160]
ENSG00000070495	58.42	50.878	50.032	53.705	57.599	57.005	49.261	51.749	44.186	50.745	45.525	48.002	JMJD6	jumonji domain containing 6, arginine demethylase and lysine hydroxylase [Source:HGNC Symbol;Acc:HGNC:19355]
ENSG00000070501	60.93	61.483	52.556	68.114	72.417	64.291	54.872	50.781	51.771	50.268	47.797	45.526	POLB	DNA polymerase beta [Source:HGNC Symbol;Acc:HGNC:9174]
ENSG00000070526	1.327	0.283	0.363	0.676	0.446	0.31	0.493	0.861	0.057	0.158	0.484	1.059	ST6GALNAC1	ST6 N-acetylgalactosaminide alpha-2,6-sialyltransferase 1 [Source:HGNC Symbol;Acc:HGNC:23614]
ENSG00000070540	5.074	4.737	5.119	6.202	6.208	5.155	4.055	4.371	3.697	4.665	5.095	4.809	WIPI1	WD repeat domain, phosphoinositide interacting 1 [Source:HGNC Symbol;Acc:HGNC:25471]
ENSG00000070601	13.571	15.183	18.119	9.614	10.02	9.2	9.021	8.303	8.885	11.386	7.902	8.246	FRMPD1	FERM and PDZ domain containing 1 [Source:HGNC Symbol;Acc:HGNC:29159]
ENSG00000070610	72.276	62.98	49.698	60.539	60.081	51.079	53.638	37.773	52.814	49.035	48.26	41.696	GBA2	glucosylceramidase beta 2 [Source:HGNC Symbol;Acc:HGNC:18986]
ENSG00000070614	26.785	24.162	20.395	26.489	22.431	19.925	23.863	8.991	20.948	18.82	16.463	18.408	NDST1	N-deacetylase and N-sulfotransferase 1 [Source:HGNC Symbol;Acc:HGNC:7680]
ENSG00000070669	213.756	216.193	213.191	249.788	235.946	262.191	118.466	91.694	102.43	162.789	227.882	222.433	ASNS	asparagine synthetase (glutamine-hydrolyzing) [Source:HGNC Symbol;Acc:HGNC:753]
ENSG00000070718	36.774	36.179	34.741	31.033	32.303	31.334	27.263	22.546	29.662	28.859	36.535	29.9	AP3M2	adaptor related protein complex 3 subunit mu 2 [Source:HGNC Symbol;Acc:HGNC:570]
ENSG00000070729	1.479	0.225	0.038	0.593	0.083	0.124	0.378	0.267	0.679	0.06	0.164	0.306	CNGB1	cyclic nucleotide gated channel subunit beta 1 [Source:HGNC Symbol;Acc:HGNC:2151]
ENSG00000070731	2.061	2.584	1.588	1.556	2.775	2.294	1.43	1.938	2.894	1.29	3.182	2.575	ST6GALNAC2	ST6 N-acetylgalactosaminide alpha-2,6-sialyltransferase 2 [Source:HGNC Symbol;Acc:HGNC:10867]
ENSG00000070748	0.159	0	0	0	0.015	0.017	0.027	0	0.267	0	0.014	0	CHAT	choline O-acetyltransferase [Source:HGNC Symbol;Acc:HGNC:1912]
ENSG00000070756	1061.33	1043.81	1116.97	1032.96	978.329	916.847	986.936	539.023	893.333	942.713	1087.07	1047.97	PABPC1	poly(A) binding protein cytoplasmic 1 [Source:HGNC Symbol;Acc:HGNC:8554]
ENSG00000070759	4.975	5.885	6.437	6.818	5.018	6.795	5.155	3.338	3.191	4.221	7.345	7.535	TESK2	testis associated actin remodelling kinase 2 [Source:HGNC Symbol;Acc:HGNC:11732]
ENSG00000070761	81	75.39	56.719	84.061	85.022	91.587	73.287	63.814	69.992	72.886	65.038	58.612	CFAP20	cilia and flagella associated protein 20 [Source:HGNC Symbol;Acc:HGNC:29523]
ENSG00000070770	67.681	68.509	49.316	65.033	66.883	61.236	50.007	33.308	46.941	47.094	45.528	43.406	CSNK2A2	casein kinase 2 alpha 2 [Source:HGNC Symbol;Acc:HGNC:2459]
ENSG00000070778	10.085	9.775	4.208	9.199	9.59	8.232	5.243	2.557	5.244	5.365	4.214	3.909	PTPN21	protein tyrosine phosphatase non-receptor type 21 [Source:HGNC Symbol;Acc:HGNC:9651]
ENSG00000070785	50.359	48.706	34.715	51.803	57.75	60.617	38.807	38.536	37.786	35.704	33.233	31.19	EIF2B3	eukaryotic translation initiation factor 2B subunit gamma [Source:HGNC Symbol;Acc:HGNC:3259]
ENSG00000070808	0.271	0.177	0.031	0.065	0.232	0.247	0.2	0.182	0.118	0.196	0.07	0.102	CAMK2A	calcium/calmodulin dependent protein kinase II alpha [Source:HGNC Symbol;Acc:HGNC:1460]
ENSG00000070814	161.016	170.555	132.182	150.753	149.92	140.801	137.8	128.758	131.015	116.501	108.643	111.344	TCOF1	treacle ribosome biogenesis factor 1 [Source:HGNC Symbol;Acc:HGNC:11654]
ENSG00000070831	83	81.179	88.741	70.538	78.399	84.973	105.351	63.609	95.307	89.905	80.336	86.824	CDC42	cell division cycle 42 [Source:HGNC Symbol;Acc:HGNC:1736]
ENSG00000070882	21.567	22.454	12.529	16.949	20.251	16.353	13.535	9.542	17.208	15.08	12.761	10.684	OSBPL3	oxysterol binding protein like 3 [Source:HGNC Symbol;Acc:HGNC:16370]
ENSG00000070886	8.738	8.521	11.841	9.491	8.868	8.927	9.281	9.338	10.053	9.068	11.945	11.143	EPHA8	EPH receptor A8 [Source:HGNC Symbol;Acc:HGNC:3391]
ENSG00000070915	0.03	0.09	0.193	0.027	0	0	0.048	0.013	0.065	0.057	0.035	0	SLC12A3	solute carrier family 12 member 3 [Source:HGNC Symbol;Acc:HGNC:10912]
ENSG00000070950	46.442	42.508	27.654	39.733	46.963	41.966	31.237	13.417	31.081	30.697	27.059	29.957	RAD18	RAD18 E3 ubiquitin protein ligase [Source:HGNC Symbol;Acc:HGNC:18278]
ENSG00000070961	39.196	42.329	46.515	47.731	39.705	48.438	37.099	17.895	37.424	44.795	40.88	41.893	ATP2B1	ATPase plasma membrane Ca2+ transporting 1 [Source:HGNC Symbol;Acc:HGNC:814]
ENSG00000070985	0.087	0.071	0.06	0.079	0	0.048	0.021	0.037	0.012	0.075	0	0.039	TRPM5	transient receptor potential cation channel subfamily M member 5 [Source:HGNC Symbol;Acc:HGNC:14323]
ENSG00000071051	28.036	26.649	29.895	26.075	29.416	26.253	25.972	21.277	25.807	24.627	29.719	29.629	NCK2	NCK adaptor protein 2 [Source:HGNC Symbol;Acc:HGNC:7665]
ENSG00000071054	58.708	56.394	44.095	56.182	57.728	53.804	48.8	26.297	48.697	45.471	41.591	39.49	MAP4K4	mitogen-activated protein kinase kinase kinase kinase 4 [Source:HGNC Symbol;Acc:HGNC:6866]
ENSG00000071073	5.246	4.988	4.101	6.086	5.992	4.761	4.995	2.054	4.355	4.105	2.977	3.745	MGAT4A	alpha-1,3-mannosyl-glycoprotein 4-beta-N-acetylglucosaminyltransferase A [Source:HGNC Symbol;Acc:HGNC:7047]
ENSG00000071082	3404.75	3383.47	5461.63	3982.85	3832.25	4246.51	4836.72	6343.34	5345.77	5113.18	6485.43	6467.73	RPL31	ribosomal protein L31 [Source:HGNC Symbol;Acc:HGNC:10334]
ENSG00000071127	89.898	93.648	70.882	81.909	77.377	78.572	87.541	72.529	83.812	90.99	66.677	71.794	WDR1	WD repeat domain 1 [Source:HGNC Symbol;Acc:HGNC:12754]
ENSG00000071189	25.212	27.304	18.543	24.255	24.967	27.081	23.809	9.039	18.839	18.402	21.388	19.147	SNX13	sorting nexin 13 [Source:HGNC Symbol;Acc:HGNC:21335]
ENSG00000071203	0	0	0	0	0	0	0	0	0	0	0	0	MS4A12	membrane spanning 4-domains A12 [Source:HGNC Symbol;Acc:HGNC:13370]
ENSG00000071205	12.44	15.269	10.141	14.113	14.862	15.436	12.298	9.2	10.558	11.462	9.594	10.872	ARHGAP10	Rho GTPase activating protein 10 [Source:HGNC Symbol;Acc:HGNC:26099]
ENSG00000071242	8.008	8.692	7.871	7.146	8.053	8.244	6.07	4.005	5.376	4.99	6.236	6.651	RPS6KA2	ribosomal protein S6 kinase A2 [Source:HGNC Symbol;Acc:HGNC:10431]
ENSG00000071243	47.419	49.469	30.55	45.524	52.864	45.27	39.117	25.816	37.753	42.039	34.502	34.961	ING3	inhibitor of growth family member 3 [Source:HGNC Symbol;Acc:HGNC:14587]
ENSG00000071246	16.178	19.515	25.792	15.789	12.798	13.753	15.715	10.501	14.82	12.339	18.193	26.845	VASH1	vasohibin 1 [Source:HGNC Symbol;Acc:HGNC:19964]
ENSG00000071282	11.922	11.87	19.448	14.158	11.238	14.996	9.488	12.38	12.647	11.364	22.433	24.29	LMCD1	LIM and cysteine rich domains 1 [Source:HGNC Symbol;Acc:HGNC:6633]
ENSG00000071462	109.455	114.331	100.527	120.392	113.68	117.76	119.427	156.68	121.406	121.372	97.322	95.352	BUD23	BUD23 rRNA methyltransferase and ribosome maturation factor [Source:HGNC Symbol;Acc:HGNC:16405]
ENSG00000071537	19.1	24.164	18.276	32.995	31.849	31.548	17.56	8.101	19.867	18.812	18.484	18.889	SEL1L	SEL1L adaptor subunit of SYVN1 ubiquitin ligase [Source:HGNC Symbol;Acc:HGNC:10717]
ENSG00000071539	56.209	60.883	55.576	60.062	60.057	53.427	48.95	41.261	48.491	49.971	49.672	53.567	TRIP13	thyroid hormone receptor interactor 13 [Source:HGNC Symbol;Acc:HGNC:12307]
ENSG00000071553	114.774	118.546	98.477	107.346	111.77	108.701	114.826	100.077	104.306	96.863	95.766	90.867	ATP6AP1	ATPase H+ transporting accessory protein 1 [Source:HGNC Symbol;Acc:HGNC:868]
ENSG00000071564	117.472	122.445	102.513	101.339	101.292	93.132	116.581	88.844	111.402	104.905	97.338	110.813	TCF3	transcription factor 3 [Source:HGNC Symbol;Acc:HGNC:11633]
ENSG00000071575	14.263	11.603	22.155	13.716	14.754	9.474	13.905	9.072	12.085	12.566	24.067	22.596	TRIB2	tribbles pseudokinase 2 [Source:HGNC Symbol;Acc:HGNC:30809]
ENSG00000071626	226.802	226.481	221.595	220.86	199.276	201.642	213.593	172.166	201.754	209.764	190.226	194.101	DAZAP1	DAZ associated protein 1 [Source:HGNC Symbol;Acc:HGNC:2683]
ENSG00000071655	158.257	140.376	141.952	128.859	125.311	123.173	137.022	176.256	139.803	125.424	124.159	123.577	MBD3	methyl-CpG binding domain protein 3 [Source:HGNC Symbol;Acc:HGNC:6918]
ENSG00000071677	0	0	0	0	0	0	0	0	0	0	0	0	PRLH	prolactin releasing hormone [Source:HGNC Symbol;Acc:HGNC:17945]
ENSG00000071794	86.346	87.087	96.188	88.273	94.171	88.963	86.938	39.996	85.228	83.271	88.818	94.916	HLTF	helicase like transcription factor [Source:HGNC Symbol;Acc:HGNC:11099]
ENSG00000071859	189.021	199.426	245.473	221.002	195.217	176.403	179.428	229.628	180.613	154.306	225.162	225.892	FAM50A	family with sequence similarity 50 member A [Source:HGNC Symbol;Acc:HGNC:18786]
ENSG00000071889	55.167	60.214	57.32	58.813	54.409	50.219	50.128	59.723	47.425	48.875	50.908	48.407	FAM3A	FAM3 metabolism regulating signaling molecule A [Source:HGNC Symbol;Acc:HGNC:13749]
ENSG00000071894	94.933	94.849	72.762	83.261	73.627	69.677	70.815	101.24	65.536	74.005	63.791	58.236	CPSF1	cleavage and polyadenylation specific factor 1 [Source:HGNC Symbol;Acc:HGNC:2324]
ENSG00000071909	0.172	0.135	0.147	0.057	0.03	0.027	0.035	0	0.044	0.043	0.017	0.087	MYO3B	myosin IIIB [Source:HGNC Symbol;Acc:HGNC:15576]
ENSG00000071967	7.934	4.76	10.517	5.299	3.988	4.431	7.766	3.706	5.964	4.013	9.236	6.782	CYBRD1	cytochrome b reductase 1 [Source:HGNC Symbol;Acc:HGNC:20797]
ENSG00000071991	0	0	0	0	0	0	0	0	0	0	0	0	CDH19	cadherin 19 [Source:HGNC Symbol;Acc:HGNC:1758]
ENSG00000071994	119.299	117.693	120.4	134.845	133.974	134.014	140.018	134.873	128.593	134.41	125.461	135.32	PDCD2	programmed cell death 2 [Source:HGNC Symbol;Acc:HGNC:8762]
ENSG00000072041	55.104	50.906	59.745	52.325	56.266	55.354	54.974	31.535	52.547	58.627	59.175	57.505	SLC6A15	solute carrier family 6 member 15 [Source:HGNC Symbol;Acc:HGNC:13621]
ENSG00000072042	71.296	77.488	63.702	73.411	76.397	71.75	69.072	51.061	67.261	69.892	58.891	61.164	RDH11	retinol dehydrogenase 11 [Source:HGNC Symbol;Acc:HGNC:17964]
ENSG00000072062	62.765	66.307	41.219	59.677	59.919	55.66	49.296	33.508	50.617	41.094	39.774	37.203	PRKACA	protein kinase cAMP-activated catalytic subunit alpha [Source:HGNC Symbol;Acc:HGNC:9380]
ENSG00000072071	77.445	74.759	56.388	68.657	69.058	62.942	58.488	39.466	57.393	48.181	55.108	47.402	ADGRL1	adhesion G protein-coupled receptor L1 [Source:HGNC Symbol;Acc:HGNC:20973]
ENSG00000072080	0.621	2.22	1.193	0.605	0	0	2.472	0	0	1.505	0	0	SPP2	secreted phosphoprotein 2 [Source:HGNC Symbol;Acc:HGNC:11256]
ENSG00000072110	43.509	43.902	37.84	40.605	47.012	41.312	38.418	26.476	36.78	33.94	33.071	38.494	ACTN1	actinin alpha 1 [Source:HGNC Symbol;Acc:HGNC:163]
ENSG00000072121	11.439	11.608	8.155	9.399	8.527	7.543	8.542	4.274	8.524	7.972	5.721	6.562	ZFYVE26	zinc finger FYVE-type containing 26 [Source:HGNC Symbol;Acc:HGNC:20761]
ENSG00000072133	6.099	6.802	4.786	6.152	6.142	6.101	4.698	2.198	4.608	4.406	5.735	4.944	RPS6KA6	ribosomal protein S6 kinase A6 [Source:HGNC Symbol;Acc:HGNC:10435]
ENSG00000072134	21.461	22.549	23.311	23.059	18.864	18.338	22.006	12.791	19.293	18.163	18.587	20.745	EPN2	epsin 2 [Source:HGNC Symbol;Acc:HGNC:18639]
ENSG00000072135	29.904	30.182	32.757	25.532	22.754	19.674	23.575	14.046	23.863	15.939	26.612	20.119	PTPN18	protein tyrosine phosphatase non-receptor type 18 [Source:HGNC Symbol;Acc:HGNC:9649]
ENSG00000072163	2.044	1.113	2.866	2.369	1.498	1.174	2.21	1.683	1.822	1.523	2.886	1.481	LIMS2	LIM zinc finger domain containing 2 [Source:HGNC Symbol;Acc:HGNC:16084]
ENSG00000072182	0.891	1.12	0.947	0.978	1.075	1.176	0.486	1.245	0.89	0.908	0.831	1.214	ASIC4	acid sensing ion channel subunit family member 4 [Source:HGNC Symbol;Acc:HGNC:21263]
ENSG00000072195	14.194	16.182	21.578	15.038	14.347	10.847	18.081	12.77	14.395	11.061	18.843	18.679	SPEG	striated muscle enriched protein kinase [Source:HGNC Symbol;Acc:HGNC:16901]
ENSG00000072201	0.111	0	0	0.05	0.075	0.085	0	0	0.224	0	0	0.024	LNX1	ligand of numb-protein X 1 [Source:HGNC Symbol;Acc:HGNC:6657]
ENSG00000072210	60.098	58.617	49.344	56.734	57.234	58.824	52.147	33.159	49.811	48.61	47.682	46.167	ALDH3A2	aldehyde dehydrogenase 3 family member A2 [Source:HGNC Symbol;Acc:HGNC:403]
ENSG00000072274	142.603	129.025	110.402	122.917	113.636	106.027	130.044	63.095	124.958	134.608	103.368	101.734	TFRC	transferrin receptor [Source:HGNC Symbol;Acc:HGNC:11763]
ENSG00000072310	24.364	38.686	24.538	23.671	28.726	18.755	29.677	18.517	23.052	24.523	21.402	18.053	SREBF1	sterol regulatory element binding transcription factor 1 [Source:HGNC Symbol;Acc:HGNC:11289]
ENSG00000072315	0.066	0.058	0.034	0.048	0.031	0.007	0.046	0.013	0.011	0.027	0.023	0.03	TRPC5	transient receptor potential cation channel subfamily C member 5 [Source:HGNC Symbol;Acc:HGNC:12337]
ENSG00000072364	76.736	75.577	52.536	77.922	71.189	71.817	47.918	13.535	48.146	42.114	39.233	42.087	AFF4	ALF transcription elongation factor 4 [Source:HGNC Symbol;Acc:HGNC:17869]
ENSG00000072401	25.634	22.035	24.512	26.481	25.948	28.249	24.384	17.883	21.988	21.221	22.74	23.826	UBE2D1	ubiquitin conjugating enzyme E2 D1 [Source:HGNC Symbol;Acc:HGNC:12474]
ENSG00000072415	23.907	23.999	23.796	22.327	21.968	22.554	21.733	11.906	23.313	20.384	22.499	22.19	PALS1	protein associated with LIN7 1, MAGUK p55 family member [Source:HGNC Symbol;Acc:HGNC:18669]
ENSG00000072422	9.064	8.022	10.42	8.004	8.237	8.179	8.225	5.16	8.896	6.64	11.325	12.727	RHOBTB1	Rho related BTB domain containing 1 [Source:HGNC Symbol;Acc:HGNC:18738]
ENSG00000072501	292.188	292.574	206.699	268.728	265.312	246.389	219.108	83.296	219.764	204.493	202.989	210.379	SMC1A	structural maintenance of chromosomes 1A [Source:HGNC Symbol;Acc:HGNC:11111]
ENSG00000072506	137.246	145.055	109.521	144.025	151.256	155.223	148.25	207.032	152.107	145.234	106.571	115.235	HSD17B10	hydroxysteroid 17-beta dehydrogenase 10 [Source:HGNC Symbol;Acc:HGNC:4800]
ENSG00000072518	63.16	57.825	33.737	49.239	51.795	52.686	42.032	28.632	42.403	36.91	28.339	29.313	MARK2	microtubule affinity regulating kinase 2 [Source:HGNC Symbol;Acc:HGNC:3332]
ENSG00000072571	91.604	97.119	121.349	97.645	99.046	111.573	103.009	71.163	116.175	97.182	136.724	165.638	HMMR	hyaluronan mediated motility receptor [Source:HGNC Symbol;Acc:HGNC:5012]
ENSG00000072609	19.018	22.161	13.701	16.568	18.84	16.321	14.018	9.55	14.128	14.067	11.307	9.429	CHFR	checkpoint with forkhead and ring finger domains [Source:HGNC Symbol;Acc:HGNC:20455]
ENSG00000072657	0.832	0.202	1.097	1.192	1.047	0.193	1	0.489	0.483	0.524	0.939	1.637	TRHDE	thyrotropin releasing hormone degrading enzyme [Source:HGNC Symbol;Acc:HGNC:30748]
ENSG00000072682	30.786	32.313	49.812	28.419	30.177	27.746	36.729	32.259	33.353	37.592	49.211	46.898	P4HA2	prolyl 4-hydroxylase subunit alpha 2 [Source:HGNC Symbol;Acc:HGNC:8547]
ENSG00000072694	0.041	0.046	0.062	0.016	0.017	0	0.074	0.023	0	0.07	0.031	0.123	FCGR2B	Fc gamma receptor IIb [Source:HGNC Symbol;Acc:HGNC:3618]
ENSG00000072736	25.766	25.024	17.074	23.573	25.206	23.311	18.005	9.382	17.808	17.624	14.605	16.147	NFATC3	nuclear factor of activated T cells 3 [Source:HGNC Symbol;Acc:HGNC:7777]
ENSG00000072756	46.577	50.799	32.162	41.354	39.599	34.92	33.922	24.954	32.118	27.533	25.468	22.014	TRNT1	tRNA nucleotidyl transferase 1 [Source:HGNC Symbol;Acc:HGNC:17341]
ENSG00000072778	155.808	142.437	161.352	135.296	133.828	110.747	135.274	129.585	128.43	122.597	143.908	151.777	ACADVL	acyl-CoA dehydrogenase very long chain [Source:HGNC Symbol;Acc:HGNC:92]
ENSG00000072786	18.41	18.616	17.066	17.543	18.587	15.344	14.017	11.94	14.917	10.888	11.521	13.056	STK10	serine/threonine kinase 10 [Source:HGNC Symbol;Acc:HGNC:11388]
ENSG00000072803	76.073	74.261	67.241	73.067	75.947	78.483	66.96	33.963	61.113	63.022	69.371	69.963	FBXW11	F-box and WD repeat domain containing 11 [Source:HGNC Symbol;Acc:HGNC:13607]
ENSG00000072818	5.064	6.37	5.829	7.798	4.618	5.325	2.73	10.357	4.526	8.023	16.327	15.335	ACAP1	ArfGAP with coiled-coil, ankyrin repeat and PH domains 1 [Source:HGNC Symbol;Acc:HGNC:16467]
ENSG00000072832	4.87	4.595	6.721	3.413	3.889	3.375	4.281	3.032	3.862	3.347	5.314	4.63	CRMP1	collapsin response mediator protein 1 [Source:HGNC Symbol;Acc:HGNC:2365]
ENSG00000072840	7.56	8.821	12.043	7.36	8.811	9.031	7.039	2.981	6.47	7.171	7.88	7.801	EVC	EvC ciliary complex subunit 1 [Source:HGNC Symbol;Acc:HGNC:3497]
ENSG00000072849	61.381	47.391	41.191	69.638	76.26	69.295	48.453	50.662	63.225	56.4	41.417	44.735	DERL2	derlin 2 [Source:HGNC Symbol;Acc:HGNC:17943]
ENSG00000072858	3.248	1.325	1.715	1.881	1.985	0.775	0.879	0.722	0.776	0.363	1.473	0.427	SIDT1	SID1 transmembrane family member 1 [Source:HGNC Symbol;Acc:HGNC:25967]
ENSG00000072864	43.6	48.472	63.483	47.254	48.075	51.487	50.296	27.79	48.115	43.053	62.973	60.962	NDE1	nudE neurodevelopment protein 1 [Source:HGNC Symbol;Acc:HGNC:17619]
ENSG00000072952	0.071	0.031	0.093	0.052	0.142	0.098	0.06	0.225	0.14	0.375	0.116	0.097	IRAG1	inositol 1,4,5-triphosphate receptor associated 1 [Source:HGNC Symbol;Acc:HGNC:7237]
ENSG00000072954	8.417	9.375	6.183	8.869	9.421	7.695	7.967	6.945	7.877	6.192	6.667	6.511	TMEM38A	transmembrane protein 38A [Source:HGNC Symbol;Acc:HGNC:28462]
ENSG00000072958	81.039	81.455	64.057	62.112	77.559	66.509	61.563	53.249	57.119	54.781	54.179	50.764	AP1M1	adaptor related protein complex 1 subunit mu 1 [Source:HGNC Symbol;Acc:HGNC:13667]
ENSG00000073008	69.963	69.636	62.538	62.508	65.148	62.881	45.494	29.21	45.987	45.387	52.882	56.814	PVR	PVR cell adhesion molecule [Source:HGNC Symbol;Acc:HGNC:9705]
ENSG00000073050	51.512	53.884	46.847	54.548	51.861	51.314	42.836	42.132	45.241	41.814	46.71	45.663	XRCC1	X-ray repair cross complementing 1 [Source:HGNC Symbol;Acc:HGNC:12828]
ENSG00000073060	78.789	70.955	77.379	67.658	54.335	54.769	72.713	49.685	67.473	60.124	60.54	59.711	SCARB1	scavenger receptor class B member 1 [Source:HGNC Symbol;Acc:HGNC:1664]
ENSG00000073067	1.036	0.455	0.676	0.137	0.109	0.2	0.065	0.318	0.279	0.159	0.033	0.103	CYP2W1	cytochrome P450 family 2 subfamily W member 1 [Source:HGNC Symbol;Acc:HGNC:20243]
ENSG00000073111	190.329	185.874	144.697	183.082	187.294	177.645	147.051	121.758	143.721	143.619	131.617	126.197	MCM2	minichromosome maintenance complex component 2 [Source:HGNC Symbol;Acc:HGNC:6944]
ENSG00000073146	0.34	0.133	0.079	0.392	0.043	0.094	0	0	0.17	0.094	0.078	0.28	MOV10L1	Mov10 like RNA helicase 1 [Source:HGNC Symbol;Acc:HGNC:7201]
ENSG00000073150	5.366	4.896	6.977	5.309	4.818	4.367	6.039	5.48	4.989	4.44	5.863	5.011	PANX2	pannexin 2 [Source:HGNC Symbol;Acc:HGNC:8600]
ENSG00000073169	36.977	37.497	28.154	33.823	33.222	32.143	22.537	33.665	25.591	22.348	22.084	21.533	SELENOO	selenoprotein O [Source:HGNC Symbol;Acc:HGNC:30395]
ENSG00000073282	0.063	0.267	0	0.033	0.05	0.019	0.031	0.011	0.029	0.073	0.015	0	TP63	tumor protein p63 [Source:HGNC Symbol;Acc:HGNC:15979]
ENSG00000073331	5.318	6.861	8.293	6.555	6.988	5.312	4.944	3.497	6.35	7.589	8.949	7.208	ALPK1	alpha kinase 1 [Source:HGNC Symbol;Acc:HGNC:20917]
ENSG00000073350	18.772	19.492	19.364	13.705	12.81	13.225	14.421	16.607	15.377	14.979	13.955	12.481	LLGL2	LLGL scribble cell polarity complex component 2 [Source:HGNC Symbol;Acc:HGNC:6629]
ENSG00000073417	41.317	46.307	43.443	42.836	42.322	42.73	35.362	21.537	31.107	33.19	29.18	30.672	PDE8A	phosphodiesterase 8A [Source:HGNC Symbol;Acc:HGNC:8793]
ENSG00000073464	0.316	0.29	0.347	0.322	0.525	0.257	0.573	0.276	0.626	0.371	0.216	0.187	CLCN4	chloride voltage-gated channel 4 [Source:HGNC Symbol;Acc:HGNC:2022]
ENSG00000073536	51.419	52.091	38.4	48.098	45.602	47.56	39.727	38.247	38.799	34.253	40.675	37.406	NLE1	notchless homolog 1 [Source:HGNC Symbol;Acc:HGNC:19889]
ENSG00000073578	157.486	154.092	145.396	144.187	139.118	132.178	136.435	131.404	139.053	138.564	132.712	134.676	SDHA	succinate dehydrogenase complex flavoprotein subunit A [Source:HGNC Symbol;Acc:HGNC:10680]
ENSG00000073584	143.742	152.625	122.96	151.367	154.693	157.201	136.507	106.676	142.358	139.36	139.986	134.502	SMARCE1	SWI/SNF related, matrix associated, actin dependent regulator of chromatin, subfamily e, member 1 [Source:HGNC Symbol;Acc:HGNC:11109]
ENSG00000073598	0.544	0.601	0.282	0.643	0.81	0.483	0.427	0.202	0.444	0.239	0.207	0.367	FNDC8	fibronectin type III domain containing 8 [Source:HGNC Symbol;Acc:HGNC:25286]
ENSG00000073605	12.623	13.132	13.869	14.791	11.144	8.22	8.013	7.906	10.09	9.228	8.476	8.223	GSDMB	gasdermin B [Source:HGNC Symbol;Acc:HGNC:23690]
ENSG00000073614	55.449	56.415	27.431	45.687	49.69	46.126	33.398	35.386	37.517	29.984	32.503	27.348	KDM5A	lysine demethylase 5A [Source:HGNC Symbol;Acc:HGNC:9886]
ENSG00000073670	6.787	10.005	8.113	7.422	9.505	7.632	7.928	5.977	7.059	5.813	7.521	8.312	ADAM11	ADAM metallopeptidase domain 11 [Source:HGNC Symbol;Acc:HGNC:189]
ENSG00000073711	5.833	5.05	3.686	4.947	4.073	5.203	3.355	1.575	3.752	2.607	4.367	3.988	PPP2R3A	protein phosphatase 2 regulatory subunit B''alpha [Source:HGNC Symbol;Acc:HGNC:9307]
ENSG00000073712	33.451	32.28	33.749	34.651	38.533	37.12	30.535	18.34	28.91	33.176	36.166	36.693	FERMT2	FERM domain containing kindlin 2 [Source:HGNC Symbol;Acc:HGNC:15767]
ENSG00000073734	0.687	0.683	0.435	0.393	0.428	0.375	0.348	0.377	0.365	0.356	0.477	0.243	ABCB11	ATP binding cassette subfamily B member 11 [Source:HGNC Symbol;Acc:HGNC:42]
ENSG00000073737	0.101	0.262	0.286	0.06	0.187	0.28	0.088	0	0.16	0.068	0.682	0.324	DHRS9	dehydrogenase/reductase 9 [Source:HGNC Symbol;Acc:HGNC:16888]
ENSG00000073754	0.041	0	0	0	0	0	0	0.026	0	0.042	0	0.111	CD5L	CD5 molecule like [Source:HGNC Symbol;Acc:HGNC:1690]
ENSG00000073756	0.86	0.54	1.046	0.662	0.792	1.039	0.671	0.34	1.397	1.327	0.994	1.405	PTGS2	prostaglandin-endoperoxide synthase 2 [Source:HGNC Symbol;Acc:HGNC:9605]
ENSG00000073792	58.326	55.568	49.466	46.568	47.562	41.406	36.359	23.138	32.565	30.515	37.475	38.528	IGF2BP2	insulin like growth factor 2 mRNA binding protein 2 [Source:HGNC Symbol;Acc:HGNC:28867]
ENSG00000073803	26.09	20.304	15.94	19.264	20.605	14.388	15.44	13.472	15.421	18.84	19.054	18.741	MAP3K13	mitogen-activated protein kinase kinase kinase 13 [Source:HGNC Symbol;Acc:HGNC:6852]
ENSG00000073849	7.24	9.39	10.117	7.12	5.959	6.428	6.563	3.867	6.908	4.883	8.293	7.811	ST6GAL1	ST6 beta-galactoside alpha-2,6-sialyltransferase 1 [Source:HGNC Symbol;Acc:HGNC:10860]
ENSG00000073861	0.782	0.629	0.472	1.024	0.483	0.869	0.44	0.301	0.876	0.246	0.206	0.402	TBX21	T-box transcription factor 21 [Source:HGNC Symbol;Acc:HGNC:11599]
ENSG00000073905	0.542	0.148	0	0.248	0.26	0.303	0	0.086	0.111	0.286	0.12	0.125	VDAC1P1	voltage dependent anion channel 1 pseudogene 1 [Source:HGNC Symbol;Acc:HGNC:12671]
ENSG00000073910	2.639	1.876	1.528	1.837	1.204	1.533	1.174	1.22	2.078	1.488	1.038	1.329	FRY	FRY microtubule binding protein [Source:HGNC Symbol;Acc:HGNC:20367]
ENSG00000073921	131.9	132.667	91.6	126.604	129.966	123.685	95.557	43.501	94.258	84.638	82.322	86.179	PICALM	phosphatidylinositol binding clathrin assembly protein [Source:HGNC Symbol;Acc:HGNC:15514]
ENSG00000073969	48.01	49.394	35.038	43.102	46.713	43.303	37.439	27.286	39.808	36.365	31.187	30.459	NSF	N-ethylmaleimide sensitive factor, vesicle fusing ATPase [Source:HGNC Symbol;Acc:HGNC:8016]
ENSG00000074047	8.231	6.229	9.112	8.188	8.366	4.996	7.85	3.564	7.399	6.472	7.549	5.591	GLI2	GLI family zinc finger 2 [Source:HGNC Symbol;Acc:HGNC:4318]
ENSG00000074054	31.835	33.02	26.692	31.524	30.044	28.545	23.937	10.555	23.484	22.523	20.501	22.689	CLASP1	cytoplasmic linker associated protein 1 [Source:HGNC Symbol;Acc:HGNC:17088]
ENSG00000074071	175.138	191.261	195.01	188.332	174.617	187.643	195.528	284.704	191.372	208.343	193.859	177.214	MRPS34	mitochondrial ribosomal protein S34 [Source:HGNC Symbol;Acc:HGNC:16618]
ENSG00000074181	18.898	18.115	21.808	13.791	15.425	11.381	17.83	7.831	17.985	12.867	18.818	17.533	NOTCH3	notch receptor 3 [Source:HGNC Symbol;Acc:HGNC:7883]
ENSG00000074201	220.854	204.236	236.86	225.019	226.93	225.274	251.56	220.966	233.95	248.716	258.913	248.396	CLNS1A	chloride nucleotide-sensitive channel 1A [Source:HGNC Symbol;Acc:HGNC:2080]
ENSG00000074211	11.716	10.784	19.99	11.784	10.302	9.476	12.498	6.363	12.746	11.2	16.599	16.483	PPP2R2C	protein phosphatase 2 regulatory subunit Bgamma [Source:HGNC Symbol;Acc:HGNC:9306]
ENSG00000074219	18.982	20.253	27.445	20.533	19.877	17.265	21.217	20.112	21.081	20.946	21.352	22.87	TEAD2	TEA domain transcription factor 2 [Source:HGNC Symbol;Acc:HGNC:11715]
ENSG00000074266	52.94	50.456	42.424	51.387	53.715	55.858	49.545	41.808	46.473	48.183	39.709	38.173	EED	embryonic ectoderm development [Source:HGNC Symbol;Acc:HGNC:3188]
ENSG00000074276	1.363	1.514	1.087	0.719	1.312	0.466	0.435	0.089	1.559	1.673	0.432	0.135	CDHR2	cadherin related family member 2 [Source:HGNC Symbol;Acc:HGNC:18231]
ENSG00000074317	10.175	9.61	19.943	10.521	9.063	7.868	10.757	12.737	13.261	11.549	18.543	19.227	SNCB	synuclein beta [Source:HGNC Symbol;Acc:HGNC:11140]
ENSG00000074319	86.044	79.338	59.648	59.473	75.886	71.105	63.481	55.794	60.47	74.98	62.097	58.998	TSG101	tumor susceptibility 101 [Source:HGNC Symbol;Acc:HGNC:15971]
ENSG00000074356	70.015	66.754	54.559	60.836	72.408	57.141	58.777	50.015	52.79	43.1	47.617	31.762	NCBP3	nuclear cap binding subunit 3 [Source:HGNC Symbol;Acc:HGNC:24612]
ENSG00000074370	6.868	6.223	6.2	4.921	5.019	6.066	5.845	5.731	5.991	5.62	5.489	5.616	ATP2A3	ATPase sarcoplasmic/endoplasmic reticulum Ca2+ transporting 3 [Source:HGNC Symbol;Acc:HGNC:813]
ENSG00000074410	8.689	10.189	12.17	9.021	8.536	8.505	9.733	5.563	9.533	7.802	11.567	10.842	CA12	carbonic anhydrase 12 [Source:HGNC Symbol;Acc:HGNC:1371]
ENSG00000074416	2.879	3.069	2.996	3.962	3.299	2.459	2.553	2.021	5.127	2.387	3.483	3.19	MGLL	monoglyceride lipase [Source:HGNC Symbol;Acc:HGNC:17038]
ENSG00000074527	2.538	3.179	3.461	3.655	4.032	2.502	2.714	1.688	3.1	2.76	3.267	4.013	NTN4	netrin 4 [Source:HGNC Symbol;Acc:HGNC:13658]
ENSG00000074582	81.94	77.637	59.332	80.863	81.642	83.747	72.186	70.856	72.107	64.127	58.052	53.904	BCS1L	BCS1 homolog, ubiquinol-cytochrome c reductase complex chaperone [Source:HGNC Symbol;Acc:HGNC:1020]
ENSG00000074590	8.102	8.448	8.711	7.991	8.68	6.656	6.919	3.582	6.173	6.391	7.19	8.253	NUAK1	NUAK family kinase 1 [Source:HGNC Symbol;Acc:HGNC:14311]
ENSG00000074603	41.312	44.011	26.244	40.949	42.374	41.774	25.163	12.527	25.471	25.055	21.377	22.068	DPP8	dipeptidyl peptidase 8 [Source:HGNC Symbol;Acc:HGNC:16490]
ENSG00000074621	15.51	14.867	15.037	14.964	13.639	12.291	13.679	8.444	12.971	12.604	12.573	13.26	SLC24A1	solute carrier family 24 member 1 [Source:HGNC Symbol;Acc:HGNC:10975]
ENSG00000074657	17.155	18.275	17.037	17.611	16.551	15.643	14.635	6.076	14.039	13.517	14.403	14.11	ZNF532	zinc finger protein 532 [Source:HGNC Symbol;Acc:HGNC:30940]
ENSG00000074660	0.796	0.499	0.499	0.608	0.354	0.611	0.657	0.459	0.977	0.808	0.474	0.41	SCARF1	scavenger receptor class F member 1 [Source:HGNC Symbol;Acc:HGNC:16820]
ENSG00000074695	90.083	88.362	106.476	94.065	98.955	92.202	91.546	43.75	82.785	87.572	105.485	113.568	LMAN1	lectin, mannose binding 1 [Source:HGNC Symbol;Acc:HGNC:6631]
ENSG00000074696	197.838	199.029	209.78	193.995	197.163	193.96	209.166	136.078	198.518	199.011	201.792	203.144	HACD3	3-hydroxyacyl-CoA dehydratase 3 [Source:HGNC Symbol;Acc:HGNC:24175]
ENSG00000074706	0.667	0.298	0.202	0.829	0.351	0.803	1.213	0.116	0.188	0.324	0.172	0.54	IPCEF1	interaction protein for cytohesin exchange factors 1 [Source:HGNC Symbol;Acc:HGNC:21204]
ENSG00000074755	31.19	32.51	15.786	22.298	27.283	23.189	17.464	6.09	16.334	12.838	8.779	10.387	ZZEF1	zinc finger ZZ-type and EF-hand domain containing 1 [Source:HGNC Symbol;Acc:HGNC:29027]
ENSG00000074771	0	0	0	0	0	0	0	0	0	0	0	0.042	NOX3	NADPH oxidase 3 [Source:HGNC Symbol;Acc:HGNC:7890]
ENSG00000074800	1997.69	1927.26	2716.51	1868.39	1800.56	1779.59	2116.39	2306.92	2032.91	2153.07	2627.12	2633.52	ENO1	enolase 1 [Source:HGNC Symbol;Acc:HGNC:3350]
ENSG00000074803	0.175	0.092	0.207	0.086	0.207	0.574	0.049	0.012	0.046	0.018	0.016	0.009	SLC12A1	solute carrier family 12 member 1 [Source:HGNC Symbol;Acc:HGNC:10910]
ENSG00000074842	108.269	119.681	102.417	162.7	157.297	157.82	141.025	203.171	142.95	147.427	111.632	112.959	MYDGF	myeloid derived growth factor [Source:HGNC Symbol;Acc:HGNC:16948]
ENSG00000074855	4.594	5.467	6.12	3.739	4.436	4.683	3.859	3.98	4.307	4.312	5.799	5.02	ANO8	anoctamin 8 [Source:HGNC Symbol;Acc:HGNC:29329]
ENSG00000074935	54.939	51.349	45.516	65.151	63.903	62.048	41.157	25.993	40.005	47.734	45.871	47.196	TUBE1	tubulin epsilon 1 [Source:HGNC Symbol;Acc:HGNC:20775]
ENSG00000074964	7.244	6.805	8.895	7.357	6.356	5.692	6.744	6.563	6.956	6.752	8.342	7.379	ARHGEF10L	Rho guanine nucleotide exchange factor 10 like [Source:HGNC Symbol;Acc:HGNC:25540]
ENSG00000074966	1.285	1.11	0.864	0.607	0.555	0.714	0.827	0.476	0.539	0.63	0.513	0.651	TXK	TXK tyrosine kinase [Source:HGNC Symbol;Acc:HGNC:12434]
ENSG00000075035	0.205	0.131	0.014	0.387	0.068	0.377	0.462	0.052	0.019	0.037	0.269	0.066	WSCD2	WSC domain containing 2 [Source:HGNC Symbol;Acc:HGNC:29117]
ENSG00000075043	76.793	75.866	113.073	73.151	76.124	67.016	87.13	97.354	86.115	78.704	95.625	99.101	KCNQ2	potassium voltage-gated channel subfamily Q member 2 [Source:HGNC Symbol;Acc:HGNC:6296]
ENSG00000075073	0.129	0.174	0.093	0.049	0.406	0.171	0.185	0.068	0	0.167	0.093	0.439	TACR2	tachykinin receptor 2 [Source:HGNC Symbol;Acc:HGNC:11527]
ENSG00000075089	42.506	45.148	54.802	51.89	56.349	54.806	52.26	41.427	50.821	54.149	58.513	59.293	ACTR6	actin related protein 6 [Source:HGNC Symbol;Acc:HGNC:24025]
ENSG00000075131	105.898	112.917	70.936	109.772	114.976	119.667	82.625	57.765	84.153	77.512	62.724	67.146	TIPIN	TIMELESS interacting protein [Source:HGNC Symbol;Acc:HGNC:30750]
ENSG00000075142	142.817	126.605	151.383	132.887	140.041	138.837	164.386	174.518	152.494	157.996	161.886	164.241	SRI	sorcin [Source:HGNC Symbol;Acc:HGNC:11292]
ENSG00000075151	104.021	98.148	60.704	89.346	96.274	87.591	63.992	37.543	58.458	55.05	52.618	48.889	EIF4G3	eukaryotic translation initiation factor 4 gamma 3 [Source:HGNC Symbol;Acc:HGNC:3298]
ENSG00000075188	98.864	95.922	86.606	116.053	111.966	116.737	105.969	93.05	111.603	117.023	89.833	91.345	NUP37	nucleoporin 37 [Source:HGNC Symbol;Acc:HGNC:29929]
ENSG00000075213	1.777	2.012	1.618	2.483	2.012	2.507	2.151	0.706	1.108	1.785	1.487	1.436	SEMA3A	semaphorin 3A [Source:HGNC Symbol;Acc:HGNC:10723]
ENSG00000075218	52.576	50.18	41.216	43.784	49.999	45.605	41.47	32.582	42.757	34.917	30.942	32.593	GTSE1	G2 and S-phase expressed 1 [Source:HGNC Symbol;Acc:HGNC:13698]
ENSG00000075223	5.591	4.994	8.097	6.109	8.59	5.091	5.922	2.493	6.263	6.871	9.536	10.708	SEMA3C	semaphorin 3C [Source:HGNC Symbol;Acc:HGNC:10725]
ENSG00000075234	34.483	49.709	36.036	41.459	46.031	40.735	36.696	29.65	33.149	29.686	31.46	32.506	TTC38	tetratricopeptide repeat domain 38 [Source:HGNC Symbol;Acc:HGNC:26082]
ENSG00000075239	118.12	116.712	116.439	125.748	123.504	126.701	133.785	123.977	130.853	140.525	129.434	130.539	ACAT1	acetyl-CoA acetyltransferase 1 [Source:HGNC Symbol;Acc:HGNC:93]
ENSG00000075240	24.956	29.287	32.567	30.96	33.772	26.802	32.201	18.022	31.127	30.007	31.696	34.906	GRAMD4	GRAM domain containing 4 [Source:HGNC Symbol;Acc:HGNC:29113]
ENSG00000075275	9.785	11.226	16.701	8.736	10.386	7.248	10.487	7.538	8.659	9.52	9.913	10.849	CELSR1	cadherin EGF LAG seven-pass G-type receptor 1 [Source:HGNC Symbol;Acc:HGNC:1850]
ENSG00000075290	1.132	1.597	2.151	0.729	1.313	0.894	1.198	0.743	0.984	1.001	1.89	1.948	WNT8B	Wnt family member 8B [Source:HGNC Symbol;Acc:HGNC:12789]
ENSG00000075292	144.14	136.711	104.991	127.725	143.413	133.686	100.02	100.751	105.056	102.59	89.911	97.851	ZNF638	zinc finger protein 638 [Source:HGNC Symbol;Acc:HGNC:17894]
ENSG00000075303	25.433	23.749	28.05	29.297	26.087	17.209	24.262	8.112	22.928	18.49	28.495	25.726	SLC25A40	solute carrier family 25 member 40 [Source:HGNC Symbol;Acc:HGNC:29680]
ENSG00000075336	56.083	51.745	40.391	61.764	66.511	62.544	49.884	46.041	61.341	55.675	39.703	44.405	TIMM21	translocase of inner mitochondrial membrane 21 [Source:HGNC Symbol;Acc:HGNC:25010]
ENSG00000075340	21.465	20.774	30.334	20.495	17.504	22.271	21.721	10.122	22.054	16.302	23.379	23.238	ADD2	adducin 2 [Source:HGNC Symbol;Acc:HGNC:244]
ENSG00000075388	0	0	0	0	0	0	0	0	0	0	0	0.025	FGF4	fibroblast growth factor 4 [Source:HGNC Symbol;Acc:HGNC:3682]
ENSG00000075391	13.219	14.136	8.191	12.412	14.616	10.481	9.048	2.55	8.392	7.404	7.009	8.076	RASAL2	RAS protein activator like 2 [Source:HGNC Symbol;Acc:HGNC:9874]
ENSG00000075399	12.646	8.538	5.994	9.046	7.063	6.204	6.203	5.547	7.141	5.84	5.691	4.559	VPS9D1	VPS9 domain containing 1 [Source:HGNC Symbol;Acc:HGNC:13526]
ENSG00000075407	20.1	19.548	13.376	17.602	17.676	17.077	12.312	8.596	11.838	12.068	12.85	10.923	ZNF37A	zinc finger protein 37A [Source:HGNC Symbol;Acc:HGNC:13102]
ENSG00000075413	117.097	115.936	72.543	107.82	109.439	105.209	76.057	59.908	76.534	73.785	56.625	55.348	MARK3	microtubule affinity regulating kinase 3 [Source:HGNC Symbol;Acc:HGNC:6897]
ENSG00000075415	585.182	601.633	660.443	480.426	478.852	470.699	656.664	652.275	658.446	634.707	655.249	671.74	SLC25A3	solute carrier family 25 member 3 [Source:HGNC Symbol;Acc:HGNC:10989]
ENSG00000075420	16.733	18.924	13.85	20.097	21.067	19.317	13.845	8.327	15.334	13.793	15.16	16.651	FNDC3B	fibronectin type III domain containing 3B [Source:HGNC Symbol;Acc:HGNC:24670]
ENSG00000075426	8.502	6.754	8.322	5.096	5.362	4.688	5.765	3.171	4.945	6.926	7.691	8.931	FOSL2	FOS like 2, AP-1 transcription factor subunit [Source:HGNC Symbol;Acc:HGNC:3798]
ENSG00000075429	0.433	0.356	0.444	0.254	0.277	0.297	0.355	0.197	0.333	0.282	0.484	0.335	CACNG5	calcium voltage-gated channel auxiliary subunit gamma 5 [Source:HGNC Symbol;Acc:HGNC:1409]
ENSG00000075461	0.546	0.645	1.054	0.369	0.315	0.405	0.655	0.811	1.131	0.54	1.211	1.121	CACNG4	calcium voltage-gated channel auxiliary subunit gamma 4 [Source:HGNC Symbol;Acc:HGNC:1408]
ENSG00000075539	20.093	24.157	16.396	19.054	13.802	17.55	13.436	8.966	13.607	14.245	13.193	13.022	FRYL	FRY like transcription coactivator [Source:HGNC Symbol;Acc:HGNC:29127]
ENSG00000075568	42.417	39.312	24.327	36.161	38.144	34.064	26.678	10.816	30.601	25.974	21.473	20.655	TMEM131	transmembrane protein 131 [Source:HGNC Symbol;Acc:HGNC:30366]
ENSG00000075618	128.151	125.137	149.676	112.405	112.463	109.453	137.68	123.036	129.069	123.776	138.524	132.173	FSCN1	fascin actin-bundling protein 1 [Source:HGNC Symbol;Acc:HGNC:11148]
ENSG00000075624	1232.75	1204.9	968.933	1069.36	1078.49	1014.06	1293.94	1135.67	1192.13	1180.06	917.031	883.541	ACTB	actin beta [Source:HGNC Symbol;Acc:HGNC:132]
ENSG00000075643	4.85	5.077	5.818	5.298	6.336	5.272	6.341	3.558	4.108	6.761	3.911	4.364	MOCOS	molybdenum cofactor sulfurase [Source:HGNC Symbol;Acc:HGNC:18234]
ENSG00000075651	4.768	4.13	8.721	5.801	3.536	3.856	5.48	2.182	3.648	4.334	7.792	7.757	PLD1	phospholipase D1 [Source:HGNC Symbol;Acc:HGNC:9067]
ENSG00000075673	0.266	0.393	0.544	0.278	0.45	0.365	0.475	0.373	0.43	0.448	1.083	0.707	ATP12A	ATPase H+/K+ transporting non-gastric alpha2 subunit [Source:HGNC Symbol;Acc:HGNC:13816]
ENSG00000075702	57.48	46.444	21.5	40.195	43.719	42.019	23.139	24.415	25.312	18.402	10.719	13.114	WDR62	WD repeat domain 62 [Source:HGNC Symbol;Acc:HGNC:24502]
ENSG00000075711	45.712	44.992	25.469	36.713	40.44	34.852	23.093	14.833	27.556	27.288	24.583	23.829	DLG1	discs large MAGUK scaffold protein 1 [Source:HGNC Symbol;Acc:HGNC:2900]
ENSG00000075785	138.422	136.07	113.321	129.968	135.662	131.173	133.848	98.3	127.884	126.123	109.899	110.69	RAB7A	RAB7A, member RAS oncogene family [Source:HGNC Symbol;Acc:HGNC:9788]
ENSG00000075790	27.614	30.398	32.377	34.798	38.768	33.63	35.37	22.388	36.675	32.621	41.143	38.378	BCAP29	B cell receptor associated protein 29 [Source:HGNC Symbol;Acc:HGNC:24131]
ENSG00000075826	16.95	16.068	14.766	13.025	9.887	10.253	12.865	5.541	10.129	10.489	8.003	7.296	SEC31B	SEC31 homolog B, COPII coat complex component [Source:HGNC Symbol;Acc:HGNC:23197]
ENSG00000075856	70.929	67.707	49.25	63.23	67.853	58.505	58.302	37.999	58.255	52.446	40.319	41.564	SART3	spliceosome associated factor 3, U4/U6 recycling protein [Source:HGNC Symbol;Acc:HGNC:16860]
ENSG00000075884	0	0.061	0	0	0.131	0	0.025	0.036	0	0	0.05	0.051	ARHGAP15	Rho GTPase activating protein 15 [Source:HGNC Symbol;Acc:HGNC:21030]
ENSG00000075886	0.816	1.162	0.985	0.346	0.656	0.535	0.436	0.258	0.46	0.392	0.999	0.057	TUBA3D	tubulin alpha 3d [Source:HGNC Symbol;Acc:HGNC:24071]
ENSG00000075891	2.795	4.227	3.139	3.001	2.831	2.728	2.944	1.413	2.987	3.924	2.736	2.495	PAX2	paired box 2 [Source:HGNC Symbol;Acc:HGNC:8616]
ENSG00000075914	73.042	72.82	76.23	75.912	76.94	80.688	75.219	80.363	62.893	68.967	70.884	65.898	EXOSC7	exosome component 7 [Source:HGNC Symbol;Acc:HGNC:28112]
ENSG00000075945	27.427	29.391	26.066	27.659	30.204	31.443	24.237	18.472	23.852	23.184	24.305	25.242	KIFAP3	kinesin associated protein 3 [Source:HGNC Symbol;Acc:HGNC:17060]
ENSG00000075975	57.331	59.253	57.519	57.625	57.57	57.873	51.863	34.288	54.412	49.378	59.35	57.565	MKRN2	makorin ring finger protein 2 [Source:HGNC Symbol;Acc:HGNC:7113]
ENSG00000076003	158.559	150.782	81.776	154.281	159.905	159.132	96.328	74.611	91.273	100.023	70.069	68.493	MCM6	minichromosome maintenance complex component 6 [Source:HGNC Symbol;Acc:HGNC:6949]
ENSG00000076043	63.832	65.852	65.338	69.098	69.013	72.586	77.622	72.465	73.708	79.809	70.75	68.861	REXO2	RNA exonuclease 2 [Source:HGNC Symbol;Acc:HGNC:17851]
ENSG00000076053	33.946	40.888	38.846	41.786	43.432	41.202	36.153	20.923	40.498	37.574	36.029	41.242	RBM7	RNA binding motif protein 7 [Source:HGNC Symbol;Acc:HGNC:9904]
ENSG00000076067	10.729	12.888	10.755	9.781	8.346	10.525	7.828	3.703	7.918	6.898	7.783	8.74	RBMS2	RNA binding motif single stranded interacting protein 2 [Source:HGNC Symbol;Acc:HGNC:9909]
ENSG00000076108	74.747	70.352	58.42	60.107	56.596	55.883	54.254	19.863	51.526	43.845	51.275	48.367	BAZ2A	bromodomain adjacent to zinc finger domain 2A [Source:HGNC Symbol;Acc:HGNC:962]
ENSG00000076201	39.627	37.17	21.529	31.423	30.353	27.32	23.964	17.002	24.385	24.054	18.165	20.246	PTPN23	protein tyrosine phosphatase non-receptor type 23 [Source:HGNC Symbol;Acc:HGNC:14406]
ENSG00000076242	2.895	2.708	3.366	2.223	2.645	1.907	1.082	1.586	2.061	1.487	1.967	1.118	MLH1	mutL homolog 1 [Source:HGNC Symbol;Acc:HGNC:7127]
ENSG00000076248	97.181	97.031	76.575	92.748	95.524	94.923	89.18	67.692	83.775	88.241	69.319	69.484	UNG	uracil DNA glycosylase [Source:HGNC Symbol;Acc:HGNC:12572]
ENSG00000076258	1.585	1.751	1.705	2.143	1.54	2.792	1.771	1.736	2.56	3.18	2.248	1.61	FMO4	flavin containing dimethylaniline monoxygenase 4 [Source:HGNC Symbol;Acc:HGNC:3772]
ENSG00000076321	18.773	21.411	14.599	20.692	21.959	22.389	15.006	7.877	15.409	13.036	13.249	14.081	KLHL20	kelch like family member 20 [Source:HGNC Symbol;Acc:HGNC:25056]
ENSG00000076344	0.394	0.446	0.21	0.197	0.077	0.088	0.316	0.111	0.254	0.242	0.521	0.246	RGS11	regulator of G protein signaling 11 [Source:HGNC Symbol;Acc:HGNC:9993]
ENSG00000076351	17.345	11.982	12.297	12.737	10.648	8.721	10.503	5.07	11.212	8.642	8.601	7.988	SLC46A1	solute carrier family 46 member 1 [Source:HGNC Symbol;Acc:HGNC:30521]
ENSG00000076356	5.334	4.812	4.425	5.41	5.806	5.513	3.214	2.615	4.169	4.675	4.692	4.126	PLXNA2	plexin A2 [Source:HGNC Symbol;Acc:HGNC:9100]
ENSG00000076382	89.975	85.683	73.192	70.474	74.023	73.931	70.526	61.871	72.234	77.95	74.486	79.898	SPAG5	sperm associated antigen 5 [Source:HGNC Symbol;Acc:HGNC:13452]
ENSG00000076513	38.7	38.78	26.473	35.509	36.639	36.552	25.5	16.798	26.638	26.931	26.29	24.371	ANKRD13A	ankyrin repeat domain 13A [Source:HGNC Symbol;Acc:HGNC:21268]
ENSG00000076554	110.794	70.885	121.169	81.463	91.196	83.286	94.077	50.403	89.926	94.954	138.509	128.456	TPD52	tumor protein D52 [Source:HGNC Symbol;Acc:HGNC:12005]
ENSG00000076555	13.21	12.157	12.428	12.348	10.622	9.23	9.224	4.455	12.361	6.845	6.94	5.78	ACACB	acetyl-CoA carboxylase beta [Source:HGNC Symbol;Acc:HGNC:85]
ENSG00000076604	79.857	77.38	49.809	70.164	71.133	63.878	59.831	49.181	54.881	49.176	41.342	39.449	TRAF4	TNF receptor associated factor 4 [Source:HGNC Symbol;Acc:HGNC:12034]
ENSG00000076641	9.066	9.254	8.337	8.059	7.25	6.743	7.142	3.35	6.301	6.21	7.035	6.937	PAG1	phosphoprotein membrane anchor with glycosphingolipid microdomains 1 [Source:HGNC Symbol;Acc:HGNC:30043]
ENSG00000076650	12.765	13.192	8.291	12.054	14.559	15.338	10.436	7.663	10.36	9.131	7.645	6.617	GPATCH1	G-patch domain containing 1 [Source:HGNC Symbol;Acc:HGNC:24658]
ENSG00000076662	4.422	3.33	2.65	3.751	4.058	4.587	3.257	3.702	3.801	3.668	2.773	1.831	ICAM3	intercellular adhesion molecule 3 [Source:HGNC Symbol;Acc:HGNC:5346]
ENSG00000076685	39.81	32.657	18.82	33.559	33.901	32.234	22.309	11.602	22.009	23.245	19.243	16.33	NT5C2	5'-nucleotidase, cytosolic II [Source:HGNC Symbol;Acc:HGNC:8022]
ENSG00000076706	15.429	23.793	15.572	17.766	14.106	14.927	18.996	12.549	18.103	14.908	15.925	15.226	MCAM	melanoma cell adhesion molecule [Source:HGNC Symbol;Acc:HGNC:6934]
ENSG00000076716	17.799	16.612	23.468	17.063	15.332	16.38	18.13	10.4	16.273	17.053	21.627	21.848	GPC4	glypican 4 [Source:HGNC Symbol;Acc:HGNC:4452]
ENSG00000076770	16.83	17.315	18.542	15.762	17.601	16.183	17.823	4.538	16.519	15.654	14.103	15.706	MBNL3	muscleblind like splicing regulator 3 [Source:HGNC Symbol;Acc:HGNC:20564]
ENSG00000076826	15.679	17.762	18.642	15.454	13.668	11.462	11.765	10.972	12.44	11.009	10.441	9.479	CAMSAP3	calmodulin regulated spectrin associated protein family member 3 [Source:HGNC Symbol;Acc:HGNC:29307]
ENSG00000076864	6.074	8.143	7.26	6.9	6.4	5.573	8.013	5.853	6.529	6.17	8.649	9.568	RAP1GAP	RAP1 GTPase activating protein [Source:HGNC Symbol;Acc:HGNC:9858]
ENSG00000076924	36.783	35.879	39.93	31.813	36.939	34.769	32.675	37.58	30.539	28.849	36.441	37.68	XAB2	XPA binding protein 2 [Source:HGNC Symbol;Acc:HGNC:14089]
ENSG00000076928	32.587	35.341	32.693	30.768	31.011	27.529	29.591	27.728	30.223	26.987	28.594	26.544	ARHGEF1	Rho guanine nucleotide exchange factor 1 [Source:HGNC Symbol;Acc:HGNC:681]
ENSG00000076944	49.906	49.196	42.136	45.235	43.918	40.448	36.817	45.653	41.767	36.244	33.279	32.684	STXBP2	syntaxin binding protein 2 [Source:HGNC Symbol;Acc:HGNC:11445]
ENSG00000076984	35.918	36.677	33.411	32.331	29.754	31.05	27.261	22.639	28.83	26.298	31.89	31.023	MAP2K7	mitogen-activated protein kinase kinase 7 [Source:HGNC Symbol;Acc:HGNC:6847]
ENSG00000077009	0.44	0.576	0.539	0.725	0.419	0.469	0.394	0.279	0.489	0.369	0.309	0.242	NMRK2	nicotinamide riboside kinase 2 [Source:HGNC Symbol;Acc:HGNC:17871]
ENSG00000077044	34.675	33.694	34.354	25.19	21.674	23.476	23.89	12.253	20.954	22.636	21.308	25.097	DGKD	diacylglycerol kinase delta [Source:HGNC Symbol;Acc:HGNC:2851]
ENSG00000077063	6.237	5.41	6.728	4.648	5.709	4.509	3.964	2.907	5.068	3.897	5.334	4.959	CTTNBP2	cortactin binding protein 2 [Source:HGNC Symbol;Acc:HGNC:15679]
ENSG00000077080	0.803	0.31	0.164	0.573	0.967	1.509	0.139	0.119	0.228	0.305	0	0	ACTL6B	actin like 6B [Source:HGNC Symbol;Acc:HGNC:160]
ENSG00000077092	12.226	12.393	23.081	11.6	14.304	13.008	16.716	10.65	16.714	16.219	26.185	28.044	RARB	retinoic acid receptor beta [Source:HGNC Symbol;Acc:HGNC:9865]
ENSG00000077097	121.628	123.394	128.618	116.706	117.99	111.763	119.693	105.143	114.788	121.582	126.993	128.31	TOP2B	DNA topoisomerase II beta [Source:HGNC Symbol;Acc:HGNC:11990]
ENSG00000077147	109.824	117.099	101.456	114.635	107.394	107.096	96.174	39.832	99.033	90.926	96.495	95.324	TM9SF3	transmembrane 9 superfamily member 3 [Source:HGNC Symbol;Acc:HGNC:21529]
ENSG00000077150	24.672	25.97	35.861	29.153	25.542	23.031	26.518	32.52	24.836	22.078	31.524	29.096	NFKB2	nuclear factor kappa B subunit 2 [Source:HGNC Symbol;Acc:HGNC:7795]
ENSG00000077152	206.901	209.426	221.096	239.488	260.689	244.321	233.984	224.417	239.092	241.415	219.897	230.577	UBE2T	ubiquitin conjugating enzyme E2 T [Source:HGNC Symbol;Acc:HGNC:25009]
ENSG00000077157	31.008	22.157	15.515	17.631	17.542	17.107	12.01	2.291	14.662	10.995	16.369	12.039	PPP1R12B	protein phosphatase 1 regulatory subunit 12B [Source:HGNC Symbol;Acc:HGNC:7619]
ENSG00000077232	38.227	38.179	27.79	49.067	50.242	45.321	31.34	14.78	31.605	30.3	27.722	30.103	DNAJC10	DnaJ heat shock protein family (Hsp40) member C10 [Source:HGNC Symbol;Acc:HGNC:24637]
ENSG00000077235	90.952	98.131	61.517	75.72	81.518	79.033	71.56	55.989	65.126	58.821	54.296	50.005	GTF3C1	general transcription factor IIIC subunit 1 [Source:HGNC Symbol;Acc:HGNC:4664]
ENSG00000077238	11.551	8.67	8.225	8.759	8.57	7.866	6.711	5.718	8.074	7.102	5.232	5.385	IL4R	interleukin 4 receptor [Source:HGNC Symbol;Acc:HGNC:6015]
ENSG00000077254	100.629	105.337	89.303	91.78	95.041	89.876	75.721	44.423	78.286	70.451	74.088	71.5	USP33	ubiquitin specific peptidase 33 [Source:HGNC Symbol;Acc:HGNC:20059]
ENSG00000077264	1.204	1.236	1.754	1.175	1.31	1.641	0.824	0.471	1.186	0.768	1.282	0.991	PAK3	p21 (RAC1) activated kinase 3 [Source:HGNC Symbol;Acc:HGNC:8592]
ENSG00000077274	0.989	0.656	0.795	0.749	0.571	0.72	0.936	0.564	1.013	0.822	1.335	1.357	CAPN6	calpain 6 [Source:HGNC Symbol;Acc:HGNC:1483]
ENSG00000077279	0.027	0.02	0.111	0.052	0	0.014	0.016	0.012	0.095	0.055	0.047	0.025	DCX	doublecortin [Source:HGNC Symbol;Acc:HGNC:2714]
ENSG00000077312	197.936	206.296	181.82	193.326	193.12	196.362	182.553	196.394	172.353	168.157	154.137	159.051	SNRPA	small nuclear ribonucleoprotein polypeptide A [Source:HGNC Symbol;Acc:HGNC:11151]
ENSG00000077327	0.187	0.377	0.065	0.034	0.385	0.04	0.297	0.06	0.357	0.409	0.377	0.54	SPAG6	sperm associated antigen 6 [Source:HGNC Symbol;Acc:HGNC:11215]
ENSG00000077348	40.222	38.554	37.153	47.03	40.121	36.687	41.727	56.899	47.486	42.944	42.724	40.873	EXOSC5	exosome component 5 [Source:HGNC Symbol;Acc:HGNC:24662]
ENSG00000077380	66.465	67.664	62.692	69.353	70.53	69.659	67.359	80.045	65.934	68.892	67.385	70.773	DYNC1I2	dynein cytoplasmic 1 intermediate chain 2 [Source:HGNC Symbol;Acc:HGNC:2964]
ENSG00000077420	0.026	0.028	0.029	0.03	0	0	0.057	0.066	0.021	0.034	0	0.024	APBB1IP	amyloid beta precursor protein binding family B member 1 interacting protein [Source:HGNC Symbol;Acc:HGNC:17379]
ENSG00000077454	37.859	30.564	20.3	25.468	28.116	27.225	20.314	17.095	20.438	17.563	15.843	14.486	LRCH4	leucine rich repeats and calponin homology domain containing 4 [Source:HGNC Symbol;Acc:HGNC:6691]
ENSG00000077458	43.572	41.077	39.722	47.216	53.261	57.631	37.707	16.646	42.349	40.414	35.625	37.258	FAM76B	family with sequence similarity 76 member B [Source:HGNC Symbol;Acc:HGNC:28492]
ENSG00000077463	39.015	47.668	31.121	40.908	42.165	38.059	39.536	43.676	36.563	31.957	26.059	31.162	SIRT6	sirtuin 6 [Source:HGNC Symbol;Acc:HGNC:14934]
ENSG00000077498	0	0	0	0	0	0	0	0	0	0	0	0	TYR	tyrosinase [Source:HGNC Symbol;Acc:HGNC:12442]
ENSG00000077514	50.196	50.689	39.143	53.202	51.629	47.265	42.54	26.469	41.508	40.696	38.032	39.218	POLD3	DNA polymerase delta 3, accessory subunit [Source:HGNC Symbol;Acc:HGNC:20932]
ENSG00000077522	20.433	20.443	14.686	16.226	17.327	15.105	9.443	10.039	10.172	10.647	8.491	8.125	ACTN2	actinin alpha 2 [Source:HGNC Symbol;Acc:HGNC:164]
ENSG00000077549	124.291	127.154	113.515	118.881	115.163	118.457	131.042	122.295	126.265	118.678	113.822	107.398	CAPZB	capping actin protein of muscle Z-line subunit beta [Source:HGNC Symbol;Acc:HGNC:1491]
ENSG00000077585	10.269	13.598	14.981	9.154	9.664	9.374	12.572	8.579	8.681	14.481	14.626	11.007	GPR137B	G protein-coupled receptor 137B [Source:HGNC Symbol;Acc:HGNC:11862]
ENSG00000077616	6.773	6.367	6.539	5.753	5.947	6.391	4.984	2.158	5.083	5.743	5.372	4.272	NAALAD2	N-acetylated alpha-linked acidic dipeptidase 2 [Source:HGNC Symbol;Acc:HGNC:14526]
ENSG00000077684	28.962	28.448	24.007	29.17	28.431	28.721	22.986	16.451	21.822	22.769	22.873	24.396	JADE1	jade family PHD finger 1 [Source:HGNC Symbol;Acc:HGNC:30027]
ENSG00000077713	7.4	9.096	9.258	7.218	7.571	7.71	8.157	5.468	8.452	7.578	11.371	10.354	SLC25A43	solute carrier family 25 member 43 [Source:HGNC Symbol;Acc:HGNC:30557]
ENSG00000077721	102.912	96.482	83.195	93.39	111.091	100.511	97.541	77.843	102.169	91.321	77.719	77.333	UBE2A	ubiquitin conjugating enzyme E2 A [Source:HGNC Symbol;Acc:HGNC:12472]
ENSG00000077782	50.451	45.032	55.841	44.387	38.264	33.96	44.981	23.125	41.153	36.813	57.018	46.162	FGFR1	fibroblast growth factor receptor 1 [Source:HGNC Symbol;Acc:HGNC:3688]
ENSG00000077800	0.067	0.051	0.041	0	0.07	0	0.123	0	0	0	0.041	0.061	FKBP6	FKBP prolyl isomerase family member 6 (inactive) [Source:HGNC Symbol;Acc:HGNC:3722]
ENSG00000077935	1.531	1.751	1.554	1.882	1.767	1.767	1.189	1.191	1.244	1.331	1.828	1.856	SMC1B	structural maintenance of chromosomes 1B [Source:HGNC Symbol;Acc:HGNC:11112]
ENSG00000077942	74.171	77.034	94.68	68.769	73.242	65.697	88.48	77.635	76.162	70.819	92.055	87.979	FBLN1	fibulin 1 [Source:HGNC Symbol;Acc:HGNC:3600]
ENSG00000077943	1.774	1.611	4.913	1.897	1.554	1.574	1.942	1.159	2.029	2.25	2.576	2.659	ITGA8	integrin subunit alpha 8 [Source:HGNC Symbol;Acc:HGNC:6144]
ENSG00000077984	0	0.137	0.111	0.231	0.12	0.268	0	0	0.103	0	0	0.116	CST7	cystatin F [Source:HGNC Symbol;Acc:HGNC:2479]
ENSG00000078018	1.307	2.181	1.999	1.223	1.092	1.741	1.975	1.522	1.706	1.516	1.781	1.615	MAP2	microtubule associated protein 2 [Source:HGNC Symbol;Acc:HGNC:6839]
ENSG00000078043	29.825	26.948	26.147	28.584	24.431	24.617	27.8	11.584	25.07	25.578	29.452	25.313	PIAS2	protein inhibitor of activated STAT 2 [Source:HGNC Symbol;Acc:HGNC:17311]
ENSG00000078053	7.669	7.325	10.054	7.142	7.758	5.658	7.963	4.757	7.312	7.193	8.721	8.368	AMPH	amphiphysin [Source:HGNC Symbol;Acc:HGNC:471]
ENSG00000078061	33.211	30.968	29.844	33.119	32.49	30.111	30.569	30.323	34.882	31.21	30.998	27.863	ARAF	A-Raf proto-oncogene, serine/threonine kinase [Source:HGNC Symbol;Acc:HGNC:646]
ENSG00000078070	23.149	30.115	18	25.94	25.722	23.57	15.235	11.365	15.585	14.255	16.489	15.356	MCCC1	methylcrotonyl-CoA carboxylase subunit 1 [Source:HGNC Symbol;Acc:HGNC:6936]
ENSG00000078081	1.237	0.818	1.185	2.293	1.685	1.732	1.002	0.408	1.346	1.378	0.999	0.83	LAMP3	lysosomal associated membrane protein 3 [Source:HGNC Symbol;Acc:HGNC:14582]
ENSG00000078098	0	0	0	0.031	0.068	0.376	0	0	0	0	0	0	FAP	fibroblast activation protein alpha [Source:HGNC Symbol;Acc:HGNC:3590]
ENSG00000078114	17.88	18.676	24.304	17.118	18.392	17.528	18.089	10.128	16.383	16.98	25.291	22.587	NEBL	nebulette [Source:HGNC Symbol;Acc:HGNC:16932]
ENSG00000078124	18.809	17.939	13.407	16.547	17.117	16.028	10.203	8.226	11.719	11.099	9.678	11.466	ACER3	alkaline ceramidase 3 [Source:HGNC Symbol;Acc:HGNC:16066]
ENSG00000078140	61.051	61.577	50.128	66.356	64.744	59.068	58.244	41.041	53.663	60.715	55.928	45.225	UBE2K	ubiquitin conjugating enzyme E2 K [Source:HGNC Symbol;Acc:HGNC:4914]
ENSG00000078142	48.629	53.706	34.786	52.48	46.546	57.179	48.606	36.849	54.071	43.213	41.772	43.116	PIK3C3	phosphatidylinositol 3-kinase catalytic subunit type 3 [Source:HGNC Symbol;Acc:HGNC:8974]
ENSG00000078177	7.463	7.06	6.905	7.499	8.225	7.39	5.515	1.743	5.278	5.663	5.866	6.241	N4BP2	NEDD4 binding protein 2 [Source:HGNC Symbol;Acc:HGNC:29851]
ENSG00000078237	16.055	19.998	3.778	21.035	22.581	13.397	8.557	9.426	18.406	6.018	4.277	6.806	TIGAR	TP53 induced glycolysis regulatory phosphatase [Source:HGNC Symbol;Acc:HGNC:1185]
ENSG00000078246	29.821	32.402	25.785	30.515	29.267	29.191	22.72	13.667	21.715	24.599	28.424	24.106	TULP3	TUB like protein 3 [Source:HGNC Symbol;Acc:HGNC:12425]
ENSG00000078269	14.884	15.823	14.135	13.036	16.476	13.305	13.236	7.883	13.77	10.831	11.24	11.301	SYNJ2	synaptojanin 2 [Source:HGNC Symbol;Acc:HGNC:11504]
ENSG00000078295	0.046	0.093	0.107	0.115	0.142	0.093	0.096	0.036	0.073	0.06	0.277	0.079	ADCY2	adenylate cyclase 2 [Source:HGNC Symbol;Acc:HGNC:233]
ENSG00000078304	178.418	178.659	167.878	171.252	191.285	176.562	192.313	139.353	196.421	187.608	172.904	181.01	PPP2R5C	protein phosphatase 2 regulatory subunit B'gamma [Source:HGNC Symbol;Acc:HGNC:9311]
ENSG00000078319	0	0	0	0	0	0	0	0	0	0	0	0	PMS2P1	PMS1 homolog 2, mismatch repair system component pseudogene 1 [Source:HGNC Symbol;Acc:HGNC:9123]
ENSG00000078328	0.03	0	0	0.053	0.028	0.031	0.025	0.057	0.161	0.031	0.051	0.107	RBFOX1	RNA binding fox-1 homolog 1 [Source:HGNC Symbol;Acc:HGNC:18222]
ENSG00000078369	214.531	214.766	210.022	220.648	215.73	202.226	219.386	148.099	199.965	221.78	215.212	216.988	GNB1	G protein subunit beta 1 [Source:HGNC Symbol;Acc:HGNC:4396]
ENSG00000078399	119.203	126.509	112.371	114.753	114.465	107.227	125.278	95.063	135.718	117.375	116.368	109.322	HOXA9	homeobox A9 [Source:HGNC Symbol;Acc:HGNC:5109]
ENSG00000078401	0.045	0.194	0.155	0.163	0.296	0.237	0.154	0.225	0.468	0.185	0.155	0.044	EDN1	endothelin 1 [Source:HGNC Symbol;Acc:HGNC:3176]
ENSG00000078403	37.579	39.248	41.696	33.337	33.473	37.589	40.735	23.862	34.353	37.585	49.781	44.601	MLLT10	MLLT10 histone lysine methyltransferase DOT1L cofactor [Source:HGNC Symbol;Acc:HGNC:16063]
ENSG00000078487	3.685	4.414	3.923	5.204	4.732	5.975	4.525	5.465	5.972	4.434	5.083	3.578	ZCWPW1	zinc finger CW-type and PWWP domain containing 1 [Source:HGNC Symbol;Acc:HGNC:23486]
ENSG00000078549	7.631	12.597	14.51	11.223	9.228	7.908	13.077	5.375	11.885	8.381	15.202	12.492	ADCYAP1R1	ADCYAP receptor type I [Source:HGNC Symbol;Acc:HGNC:242]
ENSG00000078579	0.446	0.109	0.044	0.814	0.19	0.492	0.043	0.095	0.772	0	0.305	0.456	FGF20	fibroblast growth factor 20 [Source:HGNC Symbol;Acc:HGNC:3677]
ENSG00000078589	0.048	0.026	0.021	0	0	0.026	0.021	0.031	0.039	0.062	0	0.139	P2RY10	P2Y receptor family member 10 [Source:HGNC Symbol;Acc:HGNC:19906]
ENSG00000078596	2.799	2.405	3.91	3.734	2.88	4.041	3.638	4.581	4.83	3.763	4.641	2.45	ITM2A	integral membrane protein 2A [Source:HGNC Symbol;Acc:HGNC:6173]
ENSG00000078618	110.69	110.449	91.515	105.861	105.402	100.384	90.9	68.627	87.897	83.779	84.305	82.856	NRDC	nardilysin convertase [Source:HGNC Symbol;Acc:HGNC:7995]
ENSG00000078668	145.701	151.499	149.004	160.065	159.685	165.127	175.567	168.961	175.104	182.616	148.422	148.939	VDAC3	voltage dependent anion channel 3 [Source:HGNC Symbol;Acc:HGNC:12674]
ENSG00000078674	65.281	69.579	44.847	54.754	77.418	52.545	44.884	37.834	44.332	46.252	35.258	38.771	PCM1	pericentriolar material 1 [Source:HGNC Symbol;Acc:HGNC:8727]
ENSG00000078687	15.727	19.391	9.915	15.674	13.368	13.863	10.461	6.061	11.109	10.278	6.277	7.191	TNRC6C	trinucleotide repeat containing adaptor 6C [Source:HGNC Symbol;Acc:HGNC:29318]
ENSG00000078699	15.603	15.819	12.819	12.207	13.678	11.1	9.492	6.15	9.895	8.085	9.271	8.922	CBFA2T2	CBFA2/RUNX1 partner transcriptional co-repressor 2 [Source:HGNC Symbol;Acc:HGNC:1536]
ENSG00000078725	0	0	0	0	0	0	0.047	0	0	0.028	0	0	BRINP1	BMP/retinoic acid inducible neural specific 1 [Source:HGNC Symbol;Acc:HGNC:2687]
ENSG00000078747	54.149	51.852	39.478	47.669	47.559	48.893	33.539	17.332	34.411	34.412	33.098	35.199	ITCH	itchy E3 ubiquitin protein ligase [Source:HGNC Symbol;Acc:HGNC:13890]
ENSG00000078795	2.875	3.635	1.571	2.438	2.877	2.072	1.286	1.35	1.938	2.516	2.311	1.049	PKD2L2	polycystin 2 like 2, transient receptor potential cation channel [Source:HGNC Symbol;Acc:HGNC:9012]
ENSG00000078804	8.58	9.171	3.626	6.219	7.254	7.136	7.208	4.448	6.449	4.995	3.828	3.441	TP53INP2	tumor protein p53 inducible nuclear protein 2 [Source:HGNC Symbol;Acc:HGNC:16104]
ENSG00000078808	73.024	76.59	69.808	74.552	76.685	75.674	78.45	89.166	75.479	68.38	62.736	60.599	SDF4	stromal cell derived factor 4 [Source:HGNC Symbol;Acc:HGNC:24188]
ENSG00000078814	2.678	3.324	3.437	2.283	2.2	1.997	2.904	1.819	1.562	1.13	2.154	1.603	MYH7B	myosin heavy chain 7B [Source:HGNC Symbol;Acc:HGNC:15906]
ENSG00000078898	0	0	0	0	0	0	0	0	0	0	0	0	BPIFB2	BPI fold containing family B member 2 [Source:HGNC Symbol;Acc:HGNC:16177]
ENSG00000078900	11.286	11.694	9.25	9.809	10.124	8.489	8.598	7.08	9.4	7.28	8.645	7.047	TP73	tumor protein p73 [Source:HGNC Symbol;Acc:HGNC:12003]
ENSG00000078902	28.318	29.376	16.739	26.763	24.891	23	19.39	23.13	23.367	21.172	18.466	14.989	TOLLIP	toll interacting protein [Source:HGNC Symbol;Acc:HGNC:16476]
ENSG00000078967	12.133	15.562	15.286	10.473	10.734	10.951	11.508	12.078	10.421	9.908	12.335	12.671	UBE2D4	ubiquitin conjugating enzyme E2 D4 (putative) [Source:HGNC Symbol;Acc:HGNC:21647]
ENSG00000079101	0.998	3.313	2.339	2.184	2.671	2.331	0.885	1.046	3.674	0.871	2.877	1.477	CLUL1	clusterin like 1 [Source:HGNC Symbol;Acc:HGNC:2096]
ENSG00000079102	4.472	5.191	3.59	3.294	4.665	3.759	3.171	1.033	2.84	3.25	1.734	2.109	RUNX1T1	RUNX1 partner transcriptional co-repressor 1 [Source:HGNC Symbol;Acc:HGNC:1535]
ENSG00000079112	0	0	0	0	0	0.043	0	0.026	0	0	0	0.084	CDH17	cadherin 17 [Source:HGNC Symbol;Acc:HGNC:1756]
ENSG00000079134	68.852	61.801	59.459	67.296	68.927	69.042	52.748	40.667	46.033	51.282	50.396	52.276	THOC1	THO complex subunit 1 [Source:HGNC Symbol;Acc:HGNC:19070]
ENSG00000079150	14.824	17.055	16.062	18.162	21.712	25.599	19.623	17.044	18.097	19.228	21.907	23.382	FKBP7	FKBP prolyl isomerase 7 [Source:HGNC Symbol;Acc:HGNC:3723]
ENSG00000079156	18.27	22.287	17.33	23.26	20.273	20.489	15.948	9.479	15.652	16.993	14.294	15.378	OSBPL6	oxysterol binding protein like 6 [Source:HGNC Symbol;Acc:HGNC:16388]
ENSG00000079215	22.439	22.497	18.104	21.754	24.038	24.221	19.526	10.504	18.964	17.89	10.892	12.334	SLC1A3	solute carrier family 1 member 3 [Source:HGNC Symbol;Acc:HGNC:10941]
ENSG00000079246	280.363	290.817	221.088	274.875	275.655	276.914	266.69	192.912	257.599	260.441	211.268	220.483	XRCC5	X-ray repair cross complementing 5 [Source:HGNC Symbol;Acc:HGNC:12833]
ENSG00000079257	0.391	0.107	0	0	0.093	0.104	0.171	0	0.08	0	0	0	LXN	latexin [Source:HGNC Symbol;Acc:HGNC:13347]
ENSG00000079263	0.217	1.247	0.7	0	0	0.352	0.591	0.091	0	0.029	0.026	0.29	SP140	SP140 nuclear body protein [Source:HGNC Symbol;Acc:HGNC:17133]
ENSG00000079277	26.946	28.84	26.586	29.613	28.229	27.23	20.942	16.746	24.387	27.496	20.953	17.741	MKNK1	MAPK interacting serine/threonine kinase 1 [Source:HGNC Symbol;Acc:HGNC:7110]
ENSG00000079308	3.356	3.264	3.107	2.784	3.047	2.174	2.664	0.857	2.899	2.264	3.048	2.217	TNS1	tensin 1 [Source:HGNC Symbol;Acc:HGNC:11973]
ENSG00000079313	36.305	29.797	20.979	26.337	24.841	28.783	26.002	22.361	26.258	23.524	21.842	19.82	REXO1	RNA exonuclease 1 homolog [Source:HGNC Symbol;Acc:HGNC:24616]
ENSG00000079332	78.233	63.888	66.012	68.659	71.608	66.014	64.747	44.907	70.758	59.821	57.066	60.991	SAR1A	secretion associated Ras related GTPase 1A [Source:HGNC Symbol;Acc:HGNC:10534]
ENSG00000079335	9.15	11.317	6.666	12.902	10.92	9.094	7.883	2.927	8.084	7.68	6.698	5.871	CDC14A	cell division cycle 14A [Source:HGNC Symbol;Acc:HGNC:1718]
ENSG00000079337	0.637	0.84	1.948	0.735	1.477	0.635	1.475	0.667	0.618	0.671	1.714	1.893	RAPGEF3	Rap guanine nucleotide exchange factor 3 [Source:HGNC Symbol;Acc:HGNC:16629]
ENSG00000079385	6.038	5.233	9.381	3.868	3.506	1.476	1.667	1.411	4.865	4.557	5.797	4.167	CEACAM1	CEA cell adhesion molecule 1 [Source:HGNC Symbol;Acc:HGNC:1814]
ENSG00000079387	30.764	31.099	21.879	31.506	29.007	32.245	23.793	10.205	21.288	18.476	18.336	17.061	SENP1	SUMO specific peptidase 1 [Source:HGNC Symbol;Acc:HGNC:17927]
ENSG00000079393	0.12	0	0.089	0.137	0.115	0	0.211	0	0.197	0.127	0.092	0.068	DUSP13B	dual specificity phosphatase 13B [Source:HGNC Symbol;Acc:HGNC:19681]
ENSG00000079432	36.245	34.06	21.109	26.235	26.939	23.911	23.438	18.457	20.171	22.94	18.413	15.252	CIC	capicua transcriptional repressor [Source:HGNC Symbol;Acc:HGNC:14214]
ENSG00000079435	8.954	8.312	8.543	5.436	6.752	4.846	5.291	2.629	5.779	3.806	4.478	2.585	LIPE	lipase E, hormone sensitive type [Source:HGNC Symbol;Acc:HGNC:6621]
ENSG00000079459	109.425	112.123	117.862	106.454	106.807	105.96	99.126	89.07	105.882	109.026	104.272	109.708	FDFT1	farnesyl-diphosphate farnesyltransferase 1 [Source:HGNC Symbol;Acc:HGNC:3629]
ENSG00000079462	34.18	37	40.017	32.91	34.93	31.344	40.026	54.829	41.501	43.322	36.91	40.112	PAFAH1B3	platelet activating factor acetylhydrolase 1b catalytic subunit 3 [Source:HGNC Symbol;Acc:HGNC:8576]
ENSG00000079482	62.002	62.774	51.555	44.075	49.478	42.688	31.068	17.724	34.036	27.208	33.826	31.267	OPHN1	oligophrenin 1 [Source:HGNC Symbol;Acc:HGNC:8148]
ENSG00000079557	0	0	0	0	0	0	0	0	0.037	0	0	0	AFM	afamin [Source:HGNC Symbol;Acc:HGNC:316]
ENSG00000079616	107.194	115.271	102.366	97.109	101.152	99.777	98.029	111.178	100.255	85.011	102.737	107.308	KIF22	kinesin family member 22 [Source:HGNC Symbol;Acc:HGNC:6391]
ENSG00000079689	0	0	0.181	0.19	0	0.148	0.06	0.176	0.056	0	0	0.063	SCGN	secretagogin, EF-hand calcium binding protein [Source:HGNC Symbol;Acc:HGNC:16941]
ENSG00000079691	9.241	10.788	8.153	9.67	9.477	10.733	10.006	5.904	8.596	8.407	9.774	9.555	CARMIL1	capping protein regulator and myosin 1 linker 1 [Source:HGNC Symbol;Acc:HGNC:21581]
ENSG00000079739	89.846	79.71	125.936	87.179	87.832	83.593	102.927	91.161	99.488	104.677	120.14	123.995	PGM1	phosphoglucomutase 1 [Source:HGNC Symbol;Acc:HGNC:8905]
ENSG00000079785	163.015	159.749	124.712	161.381	167.794	171.992	148.807	116.593	144.935	150.314	130.827	131.601	DDX1	DEAD-box helicase 1 [Source:HGNC Symbol;Acc:HGNC:2734]
ENSG00000079805	131.787	126.77	106.239	115.186	122.703	118.082	104.631	77.078	106.103	95.611	99.343	90.555	DNM2	dynamin 2 [Source:HGNC Symbol;Acc:HGNC:2974]
ENSG00000079819	101.402	108.413	110.685	100.083	94.966	94.733	84.229	40.179	84.922	82.628	89.348	94.837	EPB41L2	erythrocyte membrane protein band 4.1 like 2 [Source:HGNC Symbol;Acc:HGNC:3379]
ENSG00000079841	0.371	0.076	0.165	0.406	0.14	0.142	0.318	0.092	0.221	0.129	0.145	0.21	RIMS1	regulating synaptic membrane exocytosis 1 [Source:HGNC Symbol;Acc:HGNC:17282]
ENSG00000079931	17.872	17.396	29.61	17.446	15.773	16.202	20.009	13.911	19.975	19.73	31.188	30.951	MOXD1	monooxygenase DBH like 1 [Source:HGNC Symbol;Acc:HGNC:21063]
ENSG00000079950	20.271	18.509	24.74	20.971	22.454	22.258	18.618	10.821	19.776	19.416	26.569	22.257	STX7	syntaxin 7 [Source:HGNC Symbol;Acc:HGNC:11442]
ENSG00000079974	42.452	33.16	28.306	28.205	30.215	27.644	26.002	18.194	22.66	24.478	25.382	21.487	RABL2B	RAB, member of RAS oncogene family like 2B [Source:HGNC Symbol;Acc:HGNC:9800]
ENSG00000079999	36.755	38.619	34.321	35.899	40.289	39.471	34.589	42.508	37.764	35.699	31.55	26.212	KEAP1	kelch like ECH associated protein 1 [Source:HGNC Symbol;Acc:HGNC:23177]
ENSG00000080007	0.036	0.285	0	0	0.035	0.277	0	0.023	0	0.267	0	0	DDX43	DEAD-box helicase 43 [Source:HGNC Symbol;Acc:HGNC:18677]
ENSG00000080031	2.372	5.281	4.118	3.123	2.996	3.098	3.01	1.754	1.944	1.991	3.673	4.904	PTPRH	protein tyrosine phosphatase receptor type H [Source:HGNC Symbol;Acc:HGNC:9672]
ENSG00000080166	1.114	1.147	1.925	1.082	1.275	0.99	0.757	0.417	0.804	0.794	2.606	3.113	DCT	dopachrome tautomerase [Source:HGNC Symbol;Acc:HGNC:2709]
ENSG00000080189	20.396	18.335	18.828	17.661	19.155	16.279	18.583	15.654	18.634	18.258	22.399	17.246	SLC35C2	solute carrier family 35 member C2 [Source:HGNC Symbol;Acc:HGNC:17117]
ENSG00000080200	11.664	11.754	14.397	11.594	11.737	10.823	10.582	5.159	9.718	11.746	10.598	11.815	CRYBG3	crystallin beta-gamma domain containing 3 [Source:HGNC Symbol;Acc:HGNC:34427]
ENSG00000080224	3.079	3.615	5.564	3.921	4.02	4.583	4.205	2.597	3.655	4.184	5.244	7.586	EPHA6	EPH receptor A6 [Source:HGNC Symbol;Acc:HGNC:19296]
ENSG00000080293	0.59	1.022	1.873	0.036	0.094	0.053	0.129	0.074	0.146	0.051	0.034	0.593	SCTR	secretin receptor [Source:HGNC Symbol;Acc:HGNC:10608]
ENSG00000080298	8.437	5.489	4.689	5.522	6.194	9	4.089	1.679	3.015	3.144	4.717	4.06	RFX3	regulatory factor X3 [Source:HGNC Symbol;Acc:HGNC:9984]
ENSG00000080345	53.238	53.472	39.848	47.959	48.811	48.827	35.552	12.793	32.707	34.345	31.377	29.8	RIF1	replication timing regulatory factor 1 [Source:HGNC Symbol;Acc:HGNC:23207]
ENSG00000080371	66.683	70.549	42.771	62.275	66.868	66.315	52.133	27.733	49.835	50.489	38.608	36.097	RAB21	RAB21, member RAS oncogene family [Source:HGNC Symbol;Acc:HGNC:18263]
ENSG00000080493	2.918	2.659	3.642	2.973	3.01	3.184	2.996	1.122	2.915	2.65	3.423	3.325	SLC4A4	solute carrier family 4 member 4 [Source:HGNC Symbol;Acc:HGNC:11030]
ENSG00000080503	23.858	21.626	22.793	24.028	22.3	17.878	22.846	13.869	21.355	20.91	22.316	22.308	SMARCA2	SWI/SNF related, matrix associated, actin dependent regulator of chromatin, subfamily a, member 2 [Source:HGNC Symbol;Acc:HGNC:11098]
ENSG00000080511	0.533	0	0	0.165	0.173	0.192	0	0	0	0	0	0	RDH8	retinol dehydrogenase 8 [Source:HGNC Symbol;Acc:HGNC:14423]
ENSG00000080546	39.142	37.64	27.991	37.957	40.77	39.381	28.121	19.298	27.455	23.331	23.604	24.851	SESN1	sestrin 1 [Source:HGNC Symbol;Acc:HGNC:21595]
ENSG00000080561	28.763	32.945	31.484	37.427	32.479	31.755	28.985	12.321	27.148	27.226	27.85	29.151	MID2	midline 2 [Source:HGNC Symbol;Acc:HGNC:7096]
ENSG00000080572	0.12	0.13	0.104	0.055	0.265	0.064	0.29	0.152	0.049	0.062	0.095	0.2	DNAAF6	dynein axonemal assembly factor 6 [Source:HGNC Symbol;Acc:HGNC:28570]
ENSG00000080573	0.053	0.043	0.092	0.036	0.025	0.042	0.068	0.017	0.064	0.055	0.091	0.108	COL5A3	collagen type V alpha 3 chain [Source:HGNC Symbol;Acc:HGNC:14864]
ENSG00000080603	59.685	57.2	30.791	45.187	44.587	44.249	36.125	10.842	32.778	30.529	23.489	20.584	SRCAP	Snf2 related CREBBP activator protein [Source:HGNC Symbol;Acc:HGNC:16974]
ENSG00000080608	40.197	42.775	26.822	48.529	42.511	43.014	36.297	29.192	32.673	34.967	25.865	25.144	PUM3	pumilio RNA binding family member 3 [Source:HGNC Symbol;Acc:HGNC:29676]
ENSG00000080618	0.381	0.568	0.448	0.276	0.472	0.276	0.425	0.137	0.283	0.3	0.166	0.284	CPB2	carboxypeptidase B2 [Source:HGNC Symbol;Acc:HGNC:2300]
ENSG00000080644	5.36	3.764	6.61	6.912	3.854	3.111	3.874	2.875	4.728	7.165	8.494	4.087	CHRNA3	cholinergic receptor nicotinic alpha 3 subunit [Source:HGNC Symbol;Acc:HGNC:1957]
ENSG00000080709	0.777	0.762	0.643	0.755	1.33	1.074	1.051	0.289	0.379	0.59	0.281	0.789	KCNN2	potassium calcium-activated channel subfamily N member 2 [Source:HGNC Symbol;Acc:HGNC:6291]
ENSG00000080802	52.331	51.453	26.967	47.233	47.083	49.174	24.471	14.212	25.364	25.883	22.034	19.667	CNOT4	CCR4-NOT transcription complex subunit 4 [Source:HGNC Symbol;Acc:HGNC:7880]
ENSG00000080815	28.217	31.123	27.697	26.139	28.176	28.706	25.952	20.342	25.154	21.598	23.84	26.701	PSEN1	presenilin 1 [Source:HGNC Symbol;Acc:HGNC:9508]
ENSG00000080819	56.167	51.205	68.736	56.309	56.045	52.872	62.2	50.354	58.494	65.104	68.135	71.807	CPOX	coproporphyrinogen oxidase [Source:HGNC Symbol;Acc:HGNC:2321]
ENSG00000080822	90.489	83.931	112.27	98.339	95.809	88.811	93.588	56.397	96.179	112.05	120.229	119.018	CLDND1	claudin domain containing 1 [Source:HGNC Symbol;Acc:HGNC:1322]
ENSG00000080823	60.196	56.067	28.486	56.6	59.457	52.795	36.573	32.454	28.361	30.801	28.627	26.073	MOK	MOK protein kinase [Source:HGNC Symbol;Acc:HGNC:9833]
ENSG00000080824	1213.76	1208.26	1091.21	1264.42	1290.65	1285.37	1203.67	1369.79	1207.34	1410.09	1209.28	1186.03	HSP90AA1	heat shock protein 90 alpha family class A member 1 [Source:HGNC Symbol;Acc:HGNC:5253]
ENSG00000080839	46.521	44.96	25.803	41.614	45.383	47.727	22.426	9.345	21.308	20.52	19.379	21.045	RBL1	RB transcriptional corepressor like 1 [Source:HGNC Symbol;Acc:HGNC:9893]
ENSG00000080845	19.989	23.838	20.443	22.68	21.824	22.345	19.39	12.79	17.261	16.549	14.899	18.614	DLGAP4	DLG associated protein 4 [Source:HGNC Symbol;Acc:HGNC:24476]
ENSG00000080854	6.006	7.15	5.48	4.391	4.057	7.671	4.593	2.26	7.617	4.153	5.421	2.572	IGSF9B	immunoglobulin superfamily member 9B [Source:HGNC Symbol;Acc:HGNC:32326]
ENSG00000080910	2.401	2.375	1.652	1.396	1.672	0.817	1.351	1.189	1.483	0.899	0.822	0.518	CFHR2	complement factor H related 2 [Source:HGNC Symbol;Acc:HGNC:4890]
ENSG00000080947	0.475	0	0.212	0.507	0.546	0.085	0.063	0.103	0.574	0.214	0.264	0.4	CROCCP3	CROCC pseudogene 3 [Source:HGNC Symbol;Acc:HGNC:29405]
ENSG00000080986	58.389	63.46	55.407	51.909	55.759	56.032	53.921	37.818	55.312	47.344	49.632	54.425	NDC80	NDC80 kinetochore complex component [Source:HGNC Symbol;Acc:HGNC:16909]
ENSG00000081014	14.387	16.279	6.23	13.866	13.881	12.566	8.915	2.989	6.848	7.209	4.525	4.334	AP4E1	adaptor related protein complex 4 subunit epsilon 1 [Source:HGNC Symbol;Acc:HGNC:573]
ENSG00000081019	26.716	27.304	24.795	33.249	32.474	37.073	19.608	12.483	18.657	20.646	20.897	24.149	RSBN1	round spermatid basic protein 1 [Source:HGNC Symbol;Acc:HGNC:25642]
ENSG00000081026	20.981	20.211	13.809	18.344	18.923	16.692	15.079	7.403	13.876	14.948	12.092	11.097	MAGI3	membrane associated guanylate kinase, WW and PDZ domain containing 3 [Source:HGNC Symbol;Acc:HGNC:29647]
ENSG00000081041	1.328	0.404	0.549	0.17	0.088	0.395	0.712	0.61	0.215	1.05	0.163	0.17	CXCL2	C-X-C motif chemokine ligand 2 [Source:HGNC Symbol;Acc:HGNC:4603]
ENSG00000081051	0	0.201	0.15	0	0	0	0	0.03	0	0.05	0.305	0.246	AFP	alpha fetoprotein [Source:HGNC Symbol;Acc:HGNC:317]
ENSG00000081052	0.883	1.203	0.94	0.751	0.572	0.534	0.849	0.802	0.883	0.787	0.484	0.516	COL4A4	collagen type IV alpha 4 chain [Source:HGNC Symbol;Acc:HGNC:2206]
ENSG00000081059	14.702	9.448	8.121	9.485	11.735	9.64	8.601	5.792	7.927	7.128	6	7.066	TCF7	transcription factor 7 [Source:HGNC Symbol;Acc:HGNC:11639]
ENSG00000081087	16.576	19.73	8.873	14.015	16.7	19.675	10.534	6.637	10.25	10.022	8.109	8.413	OSTM1	osteoclastogenesis associated transmembrane protein 1 [Source:HGNC Symbol;Acc:HGNC:21652]
ENSG00000081138	3.842	3.405	9.074	4.117	4.38	4.377	6.328	3.439	4.483	6.646	12.124	11.822	CDH7	cadherin 7 [Source:HGNC Symbol;Acc:HGNC:1766]
ENSG00000081148	0.322	0.201	0.144	0.223	0.172	0.166	0.11	0.062	0.149	0.101	0.118	0.084	IMPG2	interphotoreceptor matrix proteoglycan 2 [Source:HGNC Symbol;Acc:HGNC:18362]
ENSG00000081154	184.333	189.75	206.953	195.867	213.832	221.1	210.374	137.088	200.703	214.368	223.458	231.986	PCNP	PEST proteolytic signal containing nuclear protein [Source:HGNC Symbol;Acc:HGNC:30023]
ENSG00000081177	21.793	21.454	25.506	17.988	20.583	20.156	17.024	10.992	16.39	18.284	22.028	22.219	EXD2	exonuclease 3'-5' domain containing 2 [Source:HGNC Symbol;Acc:HGNC:20217]
ENSG00000081181	36.781	30.231	32.701	32.133	34.796	33.375	28.628	27.176	28.384	31.183	33.275	30.601	ARG2	arginase 2 [Source:HGNC Symbol;Acc:HGNC:664]
ENSG00000081189	10.759	8.589	9.987	9.606	9.844	15.437	7.933	3.048	14.257	8.234	11.742	9.383	MEF2C	myocyte enhancer factor 2C [Source:HGNC Symbol;Acc:HGNC:6996]
ENSG00000081237	0.045	0.025	0.244	0.041	0.032	0	0.029	0.014	0.037	0.024	0.229	0	PTPRC	protein tyrosine phosphatase receptor type C [Source:HGNC Symbol;Acc:HGNC:9666]
ENSG00000081248	0.197	0.195	0.165	0.096	0.169	0.204	0.182	0.106	0.087	0.062	0.181	0.379	CACNA1S	calcium voltage-gated channel subunit alpha1 S [Source:HGNC Symbol;Acc:HGNC:1397]
ENSG00000081277	0.016	0	0	0	0	0.017	0	0.076	0	0	0	0	PKP1	plakophilin 1 [Source:HGNC Symbol;Acc:HGNC:9023]
ENSG00000081307	79.692	69.159	56.87	86.327	80.575	76.796	68.333	42.497	60.539	60.874	49.304	53.468	UBA5	ubiquitin like modifier activating enzyme 5 [Source:HGNC Symbol;Acc:HGNC:23230]
ENSG00000081320	21.186	20.761	20.866	20.196	22.182	21.705	18.055	8.045	17.506	18.303	19.549	19.801	STK17B	serine/threonine kinase 17b [Source:HGNC Symbol;Acc:HGNC:11396]
ENSG00000081377	29.375	28.603	27.487	27.785	26.471	26.232	27.069	13.767	23.927	24.288	28.368	27.153	CDC14B	cell division cycle 14B [Source:HGNC Symbol;Acc:HGNC:1719]
ENSG00000081386	11.878	13.474	5.257	11.26	11.061	10.843	6.601	2.61	6.648	8.795	4.553	6.868	ZNF510	zinc finger protein 510 [Source:HGNC Symbol;Acc:HGNC:29161]
ENSG00000081479	4.771	4.92	9.776	4.553	3.775	4.152	5.162	4.258	5.083	4.32	9.787	9.68	LRP2	LDL receptor related protein 2 [Source:HGNC Symbol;Acc:HGNC:6694]
ENSG00000081665	10.946	9.849	6.284	7.156	8.225	6.199	4.7	4.701	6.351	3.452	5.455	3.075	ZNF506	zinc finger protein 506 [Source:HGNC Symbol;Acc:HGNC:23780]
ENSG00000081692	37.496	36.023	29.112	34.951	33.854	31.296	32.801	36.644	32.913	29.237	24.88	21.493	JMJD4	jumonji domain containing 4 [Source:HGNC Symbol;Acc:HGNC:25724]
ENSG00000081721	60.975	64.424	55.429	63.856	65.957	63.954	45.599	40.43	43.872	49.127	54.281	54.189	DUSP12	dual specificity phosphatase 12 [Source:HGNC Symbol;Acc:HGNC:3067]
ENSG00000081760	24.747	23.581	21.957	25.55	28.064	27.537	21.857	17.803	23.415	20.446	17.773	17.929	AACS	acetoacetyl-CoA synthetase [Source:HGNC Symbol;Acc:HGNC:21298]
ENSG00000081791	36.559	30.083	42.764	34.017	37.968	22.696	33.448	22.583	29.958	31.483	33.944	40.877	DELE1	DAP3 binding cell death enhancer 1 [Source:HGNC Symbol;Acc:HGNC:28969]
ENSG00000081800	0	0.024	0	0	0	0	0	0.028	0.018	0	0	0	SLC13A1	solute carrier family 13 member 1 [Source:HGNC Symbol;Acc:HGNC:10916]
ENSG00000081803	8.148	9.667	8.714	8.731	10.19	9.023	7.946	4.786	8.231	7.479	7.06	7.616	CADPS2	calcium dependent secretion activator 2 [Source:HGNC Symbol;Acc:HGNC:16018]
ENSG00000081818	0.089	0.274	0.039	0.061	0.063	0.166	0.096	0.014	0.018	0.175	0.038	0.302	PCDHB4	protocadherin beta 4 [Source:HGNC Symbol;Acc:HGNC:8689]
ENSG00000081842	0	0	0	0	0	0	0	0	0	0	0	0	PCDHA6	protocadherin alpha 6 [Source:HGNC Symbol;Acc:HGNC:8672]
ENSG00000081853	0.129	0.095	0.117	0.178	0.052	0.098	0.174	0.012	0.092	0.057	0.016	0.083	PCDHGA2	protocadherin gamma subfamily A, 2 [Source:HGNC Symbol;Acc:HGNC:8700]
ENSG00000081870	63.19	59.713	79.091	59.199	62.94	67.771	68.835	84.206	77.679	78.515	82.573	76.747	IFT25	intraflagellar transport 25 [Source:HGNC Symbol;Acc:HGNC:25019]
ENSG00000081913	11.351	11.235	9.126	10.049	10.72	10.652	8.879	4.658	9.207	9.313	8.72	9.941	PHLPP1	PH domain and leucine rich repeat protein phosphatase 1 [Source:HGNC Symbol;Acc:HGNC:20610]
ENSG00000081923	1.328	3.765	1.054	0.816	1.452	0.99	0.783	0.516	1.932	0.454	1.351	1.554	ATP8B1	ATPase phospholipid transporting 8B1 [Source:HGNC Symbol;Acc:HGNC:3706]
ENSG00000081985	5.328	5.036	2.925	4.222	3.42	3.135	2.152	1.376	3.039	1.588	1.515	2.033	IL12RB2	interleukin 12 receptor subunit beta 2 [Source:HGNC Symbol;Acc:HGNC:5972]
ENSG00000082014	47.756	49.997	44.008	40.548	44.564	40.509	42.141	41.489	43.039	37.092	38.332	38.973	SMARCD3	SWI/SNF related, matrix associated, actin dependent regulator of chromatin, subfamily d, member 3 [Source:HGNC Symbol;Acc:HGNC:11108]
ENSG00000082068	41.494	42.864	28.651	36.149	46.138	39.989	25.786	32.896	38.997	31.639	28.595	34.071	WDR70	WD repeat domain 70 [Source:HGNC Symbol;Acc:HGNC:25495]
ENSG00000082074	0.067	0.019	0.199	0.033	0.032	0.072	0.03	0.022	0	0	0	0.121	FYB1	FYN binding protein 1 [Source:HGNC Symbol;Acc:HGNC:4036]
ENSG00000082126	0.837	0.327	0.375	0.394	0.477	0.441	0.357	0.334	0.453	0.292	0.293	0.412	MPP4	MAGUK p55 scaffold protein 4 [Source:HGNC Symbol;Acc:HGNC:13680]
ENSG00000082146	36.657	36.4	48.723	41.997	40.421	37.04	40.285	29.957	44.314	40.915	56.604	49.648	STRADB	STE20 related adaptor beta [Source:HGNC Symbol;Acc:HGNC:13205]
ENSG00000082153	213.746	209.257	164.404	189.057	212.421	209.072	200.277	93.946	193.026	192.061	157.326	156.046	BZW1	basic leucine zipper and W2 domains 1 [Source:HGNC Symbol;Acc:HGNC:18380]
ENSG00000082175	0.133	0.06	0.091	0.118	0.128	0.118	0.201	0.039	0.433	0.133	0.085	0.128	PGR	progesterone receptor [Source:HGNC Symbol;Acc:HGNC:8910]
ENSG00000082196	1.175	0.748	0.477	0.536	1.035	1.743	0.612	0.531	0.687	0.576	0.404	0.932	C1QTNF3	C1q and TNF related 3 [Source:HGNC Symbol;Acc:HGNC:14326]
ENSG00000082212	55.015	56.852	55.491	56.095	52.767	55.711	51.937	31.663	54.064	53.252	55.712	55.145	ME2	malic enzyme 2 [Source:HGNC Symbol;Acc:HGNC:6984]
ENSG00000082213	45.845	46.909	34.458	50.894	49.53	49.445	42.759	20.666	37.629	37.028	26.124	31.68	C5orf22	chromosome 5 open reading frame 22 [Source:HGNC Symbol;Acc:HGNC:25639]
ENSG00000082258	48.186	54.525	26.474	43.139	47.451	45.386	34.963	13.293	35.8	34.105	27.562	26.202	CCNT2	cyclin T2 [Source:HGNC Symbol;Acc:HGNC:1600]
ENSG00000082269	29.109	25.632	16.146	27.135	27.477	32.558	22.22	11.061	19.292	22.151	17.533	19.526	FAM135A	family with sequence similarity 135 member A [Source:HGNC Symbol;Acc:HGNC:21084]
ENSG00000082293	1.692	0.546	0.723	1.586	1.354	1.27	1.754	0.982	1.58	0.716	1.052	1.519	COL19A1	collagen type XIX alpha 1 chain [Source:HGNC Symbol;Acc:HGNC:2196]
ENSG00000082397	59.573	69.676	53.613	62.33	64.781	57.227	56.491	27.212	59.752	58.162	50.879	52.294	EPB41L3	erythrocyte membrane protein band 4.1 like 3 [Source:HGNC Symbol;Acc:HGNC:3380]
ENSG00000082438	11.822	13.795	9.377	13.434	11.797	12.538	8.206	3.785	7.464	8.446	9.931	8.344	COBLL1	cordon-bleu WH2 repeat protein like 1 [Source:HGNC Symbol;Acc:HGNC:23571]
ENSG00000082458	34.389	37.835	38.101	37.814	42.22	36.148	36.398	18.378	40.66	36.198	47.167	39.971	DLG3	discs large MAGUK scaffold protein 3 [Source:HGNC Symbol;Acc:HGNC:2902]
ENSG00000082482	0	0	0.038	0	0.021	0	0.18	0.072	0	0	0.12	0.04	KCNK2	potassium two pore domain channel subfamily K member 2 [Source:HGNC Symbol;Acc:HGNC:6277]
ENSG00000082497	30.112	22.459	30.703	27.163	26.88	27.338	26.576	17.578	26.788	26.272	33.6	32.584	SERTAD4	SERTA domain containing 4 [Source:HGNC Symbol;Acc:HGNC:25236]
ENSG00000082512	13.493	13.73	16.208	10.395	12.994	12.736	11.889	6.811	12.588	11.27	12.786	13.599	TRAF5	TNF receptor associated factor 5 [Source:HGNC Symbol;Acc:HGNC:12035]
ENSG00000082515	96.603	109.015	93.668	102.215	115.937	121.102	110.405	128.195	125.531	118.073	100.856	101.907	MRPL22	mitochondrial ribosomal protein L22 [Source:HGNC Symbol;Acc:HGNC:14480]
ENSG00000082516	26.781	28.994	19.254	25.269	24.355	24.32	21.109	10.623	18.954	18.773	15.69	16.56	GEMIN5	gem nuclear organelle associated protein 5 [Source:HGNC Symbol;Acc:HGNC:20043]
ENSG00000082556	0.067	0.133	0.117	0.077	0.111	0.054	0.058	0.045	0.14	0.017	0.096	0.091	OPRK1	opioid receptor kappa 1 [Source:HGNC Symbol;Acc:HGNC:8154]
ENSG00000082641	68.697	55.991	71.089	56.581	56.304	56.632	59.888	33.995	57.074	55.127	63.235	67.939	NFE2L1	NFE2 like bZIP transcription factor 1 [Source:HGNC Symbol;Acc:HGNC:7781]
ENSG00000082684	0.716	0.446	0.682	0.998	0.512	0.452	0.574	0.612	0.399	0.624	0.675	1.841	SEMA5B	semaphorin 5B [Source:HGNC Symbol;Acc:HGNC:10737]
ENSG00000082701	45.566	47.232	30.832	46.06	41.944	36.05	38.699	16.778	30.728	33.177	27.734	28.177	GSK3B	glycogen synthase kinase 3 beta [Source:HGNC Symbol;Acc:HGNC:4617]
ENSG00000082781	17.471	23.163	19.369	18.691	22.492	18.083	24.137	19.036	26.827	26.186	18.254	22.894	ITGB5	integrin subunit beta 5 [Source:HGNC Symbol;Acc:HGNC:6160]
ENSG00000082805	20.839	21.293	12.389	19.081	19.879	17.351	12.724	6.37	13.237	13.792	10.683	9.263	ERC1	ELKS/RAB6-interacting/CAST family member 1 [Source:HGNC Symbol;Acc:HGNC:17072]
ENSG00000082898	245.816	251.234	214.22	237.301	241.231	233.467	223.749	112.197	225.235	219.987	203.448	201.762	XPO1	exportin 1 [Source:HGNC Symbol;Acc:HGNC:12825]
ENSG00000082929	0	0	0	0	0	0.676	0	0.082	0.106	0	0.231	0.24	LINC01587	long intergenic non-protein coding RNA 1587 [Source:HGNC Symbol;Acc:HGNC:13716]
ENSG00000082996	26.691	28.589	29.075	33.386	36.244	36.844	32.858	23.062	33.776	38.548	35.579	35.198	RNF13	ring finger protein 13 [Source:HGNC Symbol;Acc:HGNC:10057]
ENSG00000083067	0.435	0.959	0.737	0.645	0.888	0.626	0.524	0.461	0.601	0.492	0.783	0.365	TRPM3	transient receptor potential cation channel subfamily M member 3 [Source:HGNC Symbol;Acc:HGNC:17992]
ENSG00000083093	18.955	19.97	13.519	21.09	21.423	19.719	14.751	12.566	13.827	13.347	13.353	12.702	PALB2	partner and localizer of BRCA2 [Source:HGNC Symbol;Acc:HGNC:26144]
ENSG00000083097	22.6	24.197	14.756	24.63	23.019	22.756	12.823	4.25	15.472	11.893	11.709	10.957	DOP1A	DOP1 leucine zipper like protein A [Source:HGNC Symbol;Acc:HGNC:21194]
ENSG00000083099	48.67	48.934	35.888	46.692	42.874	49.371	44.293	31.201	42.053	41.543	35.542	32.395	LYRM2	LYR motif containing 2 [Source:HGNC Symbol;Acc:HGNC:25229]
ENSG00000083123	16.408	16.395	14.221	14.32	16.373	13.57	17.257	12.548	17.5	16.953	13.283	14.215	BCKDHB	branched chain keto acid dehydrogenase E1 subunit beta [Source:HGNC Symbol;Acc:HGNC:987]
ENSG00000083168	40.94	39.873	26.526	35.139	35.174	33.526	26.558	8.53	27.481	24.062	22.124	21.924	KAT6A	lysine acetyltransferase 6A [Source:HGNC Symbol;Acc:HGNC:13013]
ENSG00000083223	25.118	21.358	16.545	18.547	20.269	21.476	12.665	5.632	12.383	12.07	10.198	10.985	TUT7	terminal uridylyl transferase 7 [Source:HGNC Symbol;Acc:HGNC:25817]
ENSG00000083290	6.192	7.456	7.301	5.308	5.489	4.221	3.272	1.643	6.416	3.489	4.972	6.511	ULK2	unc-51 like autophagy activating kinase 2 [Source:HGNC Symbol;Acc:HGNC:13480]
ENSG00000083307	0.172	0.017	0.014	0.014	0	0.017	0.027	0.027	0	0	0	0.029	GRHL2	grainyhead like transcription factor 2 [Source:HGNC Symbol;Acc:HGNC:2799]
ENSG00000083312	137.802	134.564	100.532	131.619	135.33	133.611	114.925	42.631	112.911	107.584	98.562	104.148	TNPO1	transportin 1 [Source:HGNC Symbol;Acc:HGNC:6401]
ENSG00000083444	48.522	50.31	70.595	51.031	52.433	45.488	54.177	47.942	50.779	52.687	67.674	66.335	PLOD1	procollagen-lysine,2-oxoglutarate 5-dioxygenase 1 [Source:HGNC Symbol;Acc:HGNC:9081]
ENSG00000083454	2.493	2.434	0.92	2.236	1.079	2.712	2.206	1.59	1.474	1.391	0.731	0.418	P2RX5	purinergic receptor P2X 5 [Source:HGNC Symbol;Acc:HGNC:8536]
ENSG00000083457	52.348	49.889	42.66	49.479	53.338	64.404	51.267	66.492	46.966	55.147	45.875	47.15	ITGAE	integrin subunit alpha E [Source:HGNC Symbol;Acc:HGNC:6147]
ENSG00000083520	96.806	102.614	66.323	100.893	107.422	107.025	77.333	37.691	80.052	78.91	62.707	67.422	DIS3	DIS3 homolog, exosome endoribonuclease and 3'-5' exoribonuclease [Source:HGNC Symbol;Acc:HGNC:20604]
ENSG00000083535	69.334	60.533	33.58	69.064	64.461	70.887	46.914	32.245	34.937	46.401	32.536	30.897	PIBF1	progesterone immunomodulatory binding factor 1 [Source:HGNC Symbol;Acc:HGNC:23352]
ENSG00000083544	15.237	15.953	16.9	16.862	16.804	16.226	13.698	9.77	12.796	12.855	17.574	17.541	TDRD3	tudor domain containing 3 [Source:HGNC Symbol;Acc:HGNC:20612]
ENSG00000083622	0	0	0	0	0	0	0	0	0	0	0	0	-	novel transcript, antisense to CFTR
ENSG00000083635	18.991	17.251	9.378	17.883	18.373	20.714	10.98	9.659	11.319	11.195	7.205	7.436	NUFIP1	nuclear FMR1 interacting protein 1 [Source:HGNC Symbol;Acc:HGNC:8057]
ENSG00000083642	44.835	45.69	36.327	40.765	42.126	40.103	37.715	20.794	35.163	37.407	31.924	34.97	PDS5B	PDS5 cohesin associated factor B [Source:HGNC Symbol;Acc:HGNC:20418]
ENSG00000083720	0.832	0.932	1.308	0.761	1.125	0.832	0.718	0.679	0.756	0.618	0.473	0.614	OXCT1	3-oxoacid CoA-transferase 1 [Source:HGNC Symbol;Acc:HGNC:8527]
ENSG00000083750	16.492	16.303	18.346	13.938	14.334	14.949	11.972	14.047	10.307	11.539	13.344	11.077	RRAGB	Ras related GTP binding B [Source:HGNC Symbol;Acc:HGNC:19901]
ENSG00000083782	0	0	0	0	0	0	0	0	0	0	0	0	EPYC	epiphycan [Source:HGNC Symbol;Acc:HGNC:3053]
ENSG00000083799	28.851	26.574	13.903	25.317	30.022	28.481	18.346	9.818	16.544	19.28	11.068	12.185	CYLD	CYLD lysine 63 deubiquitinase [Source:HGNC Symbol;Acc:HGNC:2584]
ENSG00000083807	6.49	7.128	13.317	5.942	8.107	6.206	5.291	14.74	6.621	10.317	13.736	10.052	SLC27A5	solute carrier family 27 member 5 [Source:HGNC Symbol;Acc:HGNC:10999]
ENSG00000083812	12.087	10.303	5.673	10.697	11.971	11.369	7.101	6.057	7.522	5.785	4.184	4.337	ZNF324	zinc finger protein 324 [Source:HGNC Symbol;Acc:HGNC:14096]
ENSG00000083814	1.971	2.11	0.415	0.826	0.932	1.358	0.381	0.303	0.468	0.939	0.253	0.102	ZNF671	zinc finger protein 671 [Source:HGNC Symbol;Acc:HGNC:26279]
ENSG00000083817	8.225	9.025	3.512	9.512	10.557	10.626	3.744	2.537	3.632	3.506	2.875	2.484	ZNF416	zinc finger protein 416 [Source:HGNC Symbol;Acc:HGNC:20645]
ENSG00000083828	13.048	10.7	11.259	10.492	10.555	9.987	7.248	6.855	8.516	6.623	7.372	6.755	ZNF586	zinc finger protein 586 [Source:HGNC Symbol;Acc:HGNC:25949]
ENSG00000083838	9.196	8.983	9.464	8.275	8.896	6.715	6.767	7.621	8.651	7.198	7.908	8.595	ZNF446	zinc finger protein 446 [Source:HGNC Symbol;Acc:HGNC:21036]
ENSG00000083844	10.871	11.75	10.017	8.841	9.333	8.366	6.898	3.389	6.019	5.834	7.085	7.681	ZNF264	zinc finger protein 264 [Source:HGNC Symbol;Acc:HGNC:13057]
ENSG00000083845	1430.17	1404.82	1621.61	1414.46	1389.11	1429.41	1500.82	2076.12	1467.46	1529.81	1655.1	1673.94	RPS5	ribosomal protein S5 [Source:HGNC Symbol;Acc:HGNC:10426]
ENSG00000083857	24.574	27.78	23.199	20.372	19.777	19.162	20.614	12.888	21.227	21.75	17.793	16.318	FAT1	FAT atypical cadherin 1 [Source:HGNC Symbol;Acc:HGNC:3595]
ENSG00000083896	123.925	131.439	80.723	121.887	123.803	131.778	91.797	61.782	97.194	98.686	78.571	80.042	YTHDC1	YTH N6-methyladenosine RNA binding protein C1 [Source:HGNC Symbol;Acc:HGNC:30626]
ENSG00000083937	54.44	58.525	40.397	55.677	59.722	60.73	45.079	31.421	45.9	49.997	39.362	38.385	CHMP2B	charged multivesicular body protein 2B [Source:HGNC Symbol;Acc:HGNC:24537]
ENSG00000084070	39.093	42.929	42.207	39.164	43.094	37.765	37.408	23.526	34.566	32.734	41.134	40.929	SMAP2	small ArfGAP2 [Source:HGNC Symbol;Acc:HGNC:25082]
ENSG00000084072	130.404	131.659	109.516	137.033	149.721	148.527	120.232	135.721	126.689	115.371	121.513	119.662	PPIE	peptidylprolyl isomerase E [Source:HGNC Symbol;Acc:HGNC:9258]
ENSG00000084073	69.428	71.599	37.802	73.14	75.177	81.307	58.398	38.196	61.833	58.233	33.268	37.207	ZMPSTE24	zinc metallopeptidase STE24 [Source:HGNC Symbol;Acc:HGNC:12877]
ENSG00000084090	176.062	182.997	129.388	163.892	176.459	157.478	177.688	108.069	174.633	150.098	114.894	109.198	STARD7	StAR related lipid transfer domain containing 7 [Source:HGNC Symbol;Acc:HGNC:18063]
ENSG00000084092	42.004	42.135	39.639	42.001	44.86	46.685	35.806	31.446	38.458	35.817	38.324	38.212	NOA1	nitric oxide associated 1 [Source:HGNC Symbol;Acc:HGNC:28473]
ENSG00000084093	30.265	30.175	24.655	29.787	30.997	30.206	22.254	11.072	21.475	19.886	21.813	22.611	REST	RE1 silencing transcription factor [Source:HGNC Symbol;Acc:HGNC:9966]
ENSG00000084110	2.272	2.207	1.268	0.667	0.422	0.376	0.566	0.365	1.069	0.372	1.216	0.356	HAL	histidine ammonia-lyase [Source:HGNC Symbol;Acc:HGNC:4806]
ENSG00000084112	15.473	19.173	15.453	15.895	13.608	11.869	11.39	4.406	11.21	11.795	12.241	13.793	SSH1	slingshot protein phosphatase 1 [Source:HGNC Symbol;Acc:HGNC:30579]
ENSG00000084207	589.714	582.023	665.629	616.349	574.897	572.638	661.111	916.052	647.93	668.179	659.131	627.006	GSTP1	glutathione S-transferase pi 1 [Source:HGNC Symbol;Acc:HGNC:4638]
ENSG00000084234	273.02	264.73	278.861	235.646	238.504	233.437	278.665	193.144	272.169	264.752	269.339	273.058	APLP2	amyloid beta precursor like protein 2 [Source:HGNC Symbol;Acc:HGNC:598]
ENSG00000084444	21.302	20.262	26.932	19.355	19.003	19.772	20.89	10.702	20.438	19.773	23.923	25.619	FAM234B	family with sequence similarity 234 member B [Source:HGNC Symbol;Acc:HGNC:29288]
ENSG00000084453	0.565	0.73	0.543	0.433	0.122	0.139	0.205	0.062	0.15	1.381	0.432	0.182	SLCO1A2	solute carrier organic anion transporter family member 1A2 [Source:HGNC Symbol;Acc:HGNC:10956]
ENSG00000084463	75.742	74.563	54.015	68.212	73.825	73.973	66.589	38.572	64.053	63.039	52.032	54.682	WBP11	WW domain binding protein 11 [Source:HGNC Symbol;Acc:HGNC:16461]
ENSG00000084623	464.472	483.912	404.287	445.61	464.256	455.064	455.622	431.158	429.51	452.781	362.013	369.216	EIF3I	eukaryotic translation initiation factor 3 subunit I [Source:HGNC Symbol;Acc:HGNC:3272]
ENSG00000084628	3.672	3.221	2.911	2.775	2.949	2.961	2.666	2.551	3.386	2.668	2.593	3.072	NKAIN1	sodium/potassium transporting ATPase interacting 1 [Source:HGNC Symbol;Acc:HGNC:25743]
ENSG00000084636	1.446	0.506	2.248	1.002	1.106	0.64	1.143	1.732	1.034	0.363	2.259	1.237	COL16A1	collagen type XVI alpha 1 chain [Source:HGNC Symbol;Acc:HGNC:2193]
ENSG00000084652	94.115	91.84	79.16	83.4	84.511	80.581	75.676	53.78	78.054	72.427	71.12	69.686	TXLNA	taxilin alpha [Source:HGNC Symbol;Acc:HGNC:30685]
ENSG00000084674	0	0	0	0	0	0	0	0	0	0	0	0	APOB	apolipoprotein B [Source:HGNC Symbol;Acc:HGNC:603]
ENSG00000084676	18.86	17.008	13.224	17.379	16.822	16.069	16.225	6.153	12.138	13.22	10.176	10.958	NCOA1	nuclear receptor coactivator 1 [Source:HGNC Symbol;Acc:HGNC:7668]
ENSG00000084693	44.126	52.394	47.977	44.57	48.212	40.515	42.394	31.185	42.491	38.674	50.002	50.106	AGBL5	AGBL carboxypeptidase 5 [Source:HGNC Symbol;Acc:HGNC:26147]
ENSG00000084710	3.943	4.874	5.725	4.096	4.013	3.19	4.181	1.873	3.975	3.026	4.306	3.96	EFR3B	EFR3 homolog B [Source:HGNC Symbol;Acc:HGNC:29155]
ENSG00000084731	6.935	9.449	10.629	8.534	6.829	7.723	8.606	4.719	8.045	7.908	11.327	13.156	KIF3C	kinesin family member 3C [Source:HGNC Symbol;Acc:HGNC:6321]
ENSG00000084733	108.638	111.884	89.984	127.945	131.26	131.196	119.314	63.351	120.448	109.05	97.366	111.382	RAB10	RAB10, member RAS oncogene family [Source:HGNC Symbol;Acc:HGNC:9759]
ENSG00000084734	0.076	0	0	0	0.039	0	0.035	0.346	0	0	0.331	0.46	GCKR	glucokinase regulator [Source:HGNC Symbol;Acc:HGNC:4196]
ENSG00000084754	98.344	103.624	84.88	97.594	95.546	97.694	86.542	77.865	86.06	87.927	80.696	79.237	HADHA	hydroxyacyl-CoA dehydrogenase trifunctional multienzyme complex subunit alpha [Source:HGNC Symbol;Acc:HGNC:4801]
ENSG00000084764	22.215	20.066	20.262	19.87	17.338	18.325	14.945	13.296	16.553	13.313	18.065	15.979	MAPRE3	microtubule associated protein RP/EB family member 3 [Source:HGNC Symbol;Acc:HGNC:6892]
ENSG00000084774	75.95	79.805	51.402	72.543	66.035	60.878	58.036	40.697	59.305	51.788	43.765	43.327	CAD	carbamoyl-phosphate synthetase 2, aspartate transcarbamylase, and dihydroorotase [Source:HGNC Symbol;Acc:HGNC:1424]
ENSG00000085063	63.447	53.858	54.484	41.228	47.28	49.676	62.683	47.501	62.905	59.739	60.796	58.424	CD59	CD59 molecule (CD59 blood group) [Source:HGNC Symbol;Acc:HGNC:1689]
ENSG00000085117	8.089	7.256	6.395	4.376	5.184	3.933	4.434	5.716	3.124	2.898	4.703	4.223	CD82	CD82 molecule [Source:HGNC Symbol;Acc:HGNC:6210]
ENSG00000085185	22.97	23.054	18.517	19.418	17.219	17.393	16.161	8.205	16.432	13.218	13.968	14.119	BCORL1	BCL6 corepressor like 1 [Source:HGNC Symbol;Acc:HGNC:25657]
ENSG00000085224	115.585	107.566	82.426	105.147	114.635	118.832	87.119	52.061	78.405	78.743	69.894	78.796	ATRX	ATRX chromatin remodeler [Source:HGNC Symbol;Acc:HGNC:886]
ENSG00000085231	75.467	90.294	67.641	78.212	79.904	94.451	70.468	75.792	82.037	73.502	66.055	65.05	AK6	adenylate kinase 6 [Source:HGNC Symbol;Acc:HGNC:49151]
ENSG00000085265	0.011	0.035	0.009	0.059	0.013	0	0.05	0.028	0.017	0.011	0.056	0.01	FCN1	ficolin 1 [Source:HGNC Symbol;Acc:HGNC:3623]
ENSG00000085274	22.767	22.294	21.18	22.399	27.143	29.192	23.236	15.871	26.924	23.479	21.574	23.456	MYNN	myoneurin [Source:HGNC Symbol;Acc:HGNC:14955]
ENSG00000085276	14.655	15.245	11.352	15.913	16.039	16.733	16.805	7.448	14.316	14.703	10.224	11.757	MECOM	MDS1 and EVI1 complex locus [Source:HGNC Symbol;Acc:HGNC:3498]
ENSG00000085365	50.98	52.535	69.645	56.724	59.39	63.745	59.361	22.025	62.67	59.848	76.114	82.806	SCAMP1	secretory carrier membrane protein 1 [Source:HGNC Symbol;Acc:HGNC:10563]
ENSG00000085377	27.65	26.326	28.934	29.89	29.033	27.972	25.315	20.735	23.574	24.386	25.897	26.565	PREP	prolyl endopeptidase [Source:HGNC Symbol;Acc:HGNC:9358]
ENSG00000085382	34.138	31.415	39.459	34.157	34.353	28.978	23.345	11.252	22.35	22.224	32.724	35.718	HACE1	HECT domain and ankyrin repeat containing E3 ubiquitin protein ligase 1 [Source:HGNC Symbol;Acc:HGNC:21033]
ENSG00000085415	44.913	43.147	33.568	38.959	42.142	40.947	45.439	24.757	43.675	40.786	34.586	29.234	SEH1L	SEH1 like nucleoporin [Source:HGNC Symbol;Acc:HGNC:30379]
ENSG00000085433	20.342	19.118	13.037	20.44	21.314	21.254	12.875	6.654	12.623	12.118	11.897	13.418	WDR47	WD repeat domain 47 [Source:HGNC Symbol;Acc:HGNC:29141]
ENSG00000085449	44.669	31.87	43.885	33.085	36.147	35.934	30.76	12.727	28.659	25.405	37.447	39.257	WDFY1	WD repeat and FYVE domain containing 1 [Source:HGNC Symbol;Acc:HGNC:20451]
ENSG00000085465	33.177	36.879	11.391	27.99	29.785	30.449	12.257	10.069	13.796	10.102	6.876	8.061	OVGP1	oviductal glycoprotein 1 [Source:HGNC Symbol;Acc:HGNC:8524]
ENSG00000085491	26.19	26.657	32.238	28.846	29.435	31.432	29.376	17.077	27.708	28.235	35.015	36.051	SLC25A24	solute carrier family 25 member 24 [Source:HGNC Symbol;Acc:HGNC:20662]
ENSG00000085511	42.244	37.008	29.74	29.288	30.161	29.098	28.485	16.902	24.658	21.833	20.321	24.777	MAP3K4	mitogen-activated protein kinase kinase kinase 4 [Source:HGNC Symbol;Acc:HGNC:6856]
ENSG00000085514	8.549	8.289	4.063	6.922	5.847	5.927	4.012	5.339	2.839	4.281	2.313	3.944	PILRA	paired immunoglobin like type 2 receptor alpha [Source:HGNC Symbol;Acc:HGNC:20396]
ENSG00000085552	1.508	1.89	1.623	1.54	1.313	1.441	1.379	1.619	1.486	1.093	1.309	0.886	IGSF9	immunoglobulin superfamily member 9 [Source:HGNC Symbol;Acc:HGNC:18132]
ENSG00000085563	5.361	4.757	6.042	4.104	6.101	5.338	5.438	4.395	4.388	4.661	5.244	3.073	ABCB1	ATP binding cassette subfamily B member 1 [Source:HGNC Symbol;Acc:HGNC:40]
ENSG00000085644	15.659	14.712	12.337	15.643	17.853	15.563	12.014	8.263	10.181	7.78	7.112	7.725	ZNF213	zinc finger protein 213 [Source:HGNC Symbol;Acc:HGNC:13005]
ENSG00000085662	235.981	235.984	223.78	234.263	244.076	233.121	283.185	307.36	282.946	293.379	234.529	221.985	AKR1B1	aldo-keto reductase family 1 member B [Source:HGNC Symbol;Acc:HGNC:381]
ENSG00000085719	52.637	55.169	64.449	51.81	56.04	53.165	52.611	25.454	54.572	53.408	60.643	62.368	CPNE3	copine 3 [Source:HGNC Symbol;Acc:HGNC:2316]
ENSG00000085721	83.255	82.638	47.838	83.169	86.042	88.981	58.564	32.259	56.272	58.642	44.635	46.222	RRN3	RRN3 homolog, RNA polymerase I transcription factor [Source:HGNC Symbol;Acc:HGNC:30346]
ENSG00000085733	126.947	126.33	128.532	108.224	103.135	93.563	97.514	67.045	98.513	93.442	101.795	94.887	CTTN	cortactin [Source:HGNC Symbol;Acc:HGNC:3338]
ENSG00000085741	19.664	20.577	15.841	15.593	14.691	11.619	17.562	19.223	16.91	13.166	17.279	14.92	WNT11	Wnt family member 11 [Source:HGNC Symbol;Acc:HGNC:12776]
ENSG00000085760	76.708	79.728	68.117	78.673	84.937	82.974	73.677	52.3	66.176	68.917	58.289	62.692	MTIF2	mitochondrial translational initiation factor 2 [Source:HGNC Symbol;Acc:HGNC:7441]
ENSG00000085788	60.092	63.558	71.8	58.659	60.898	51.74	53.901	22.626	51.712	47.736	67.098	77.521	DDHD2	DDHD domain containing 2 [Source:HGNC Symbol;Acc:HGNC:29106]
ENSG00000085831	7.24	7.451	11.19	7.142	7.438	7.502	6.964	6.1	6.867	6.884	11.776	11.781	TTC39A	tetratricopeptide repeat domain 39A [Source:HGNC Symbol;Acc:HGNC:18657]
ENSG00000085832	39.043	37.263	37.82	36.281	36.579	35.484	32.304	17.4	31.003	31.997	36.744	37.975	EPS15	epidermal growth factor receptor pathway substrate 15 [Source:HGNC Symbol;Acc:HGNC:3419]
ENSG00000085840	48.604	52.957	36.173	50.537	54.641	52.438	35.485	25.123	33.278	30.611	29.616	30.137	ORC1	origin recognition complex subunit 1 [Source:HGNC Symbol;Acc:HGNC:8487]
ENSG00000085871	29.637	35.264	33.657	39.058	34.174	36.558	42.672	43.426	44.548	39.951	39.423	44.069	MGST2	microsomal glutathione S-transferase 2 [Source:HGNC Symbol;Acc:HGNC:7063]
ENSG00000085872	68.619	65.261	41.416	58.125	55.359	57.353	49.783	36.741	40.975	39.797	35.61	37.143	CHERP	calcium homeostasis endoplasmic reticulum protein [Source:HGNC Symbol;Acc:HGNC:16930]
ENSG00000085978	22.505	21.425	14.988	19.156	24.971	19.702	19.233	13.492	18.828	18.438	13.396	12.916	ATG16L1	autophagy related 16 like 1 [Source:HGNC Symbol;Acc:HGNC:21498]
ENSG00000085982	25.453	29.978	25.78	23.781	22.877	25.964	20.349	15.525	16.951	15.842	16.961	16.929	USP40	ubiquitin specific peptidase 40 [Source:HGNC Symbol;Acc:HGNC:20069]
ENSG00000085998	20.59	23.007	26.905	18.895	16.296	17.365	18.751	16.71	18.229	17.749	22.83	22.551	POMGNT1	protein O-linked mannose N-acetylglucosaminyltransferase 1 (beta 1,2-) [Source:HGNC Symbol;Acc:HGNC:19139]
ENSG00000085999	74.655	74.137	57.393	61.839	66.189	69.119	50.032	49.17	48.848	46.842	45.31	37.256	RAD54L	RAD54 like [Source:HGNC Symbol;Acc:HGNC:9826]
ENSG00000086015	24.326	23.353	21.009	19.161	23.5	19.255	19.977	9.003	16.396	15.466	16.426	13.668	MAST2	microtubule associated serine/threonine kinase 2 [Source:HGNC Symbol;Acc:HGNC:19035]
ENSG00000086061	248.404	242.923	142.372	247.009	250.534	263.672	242.346	208.302	239.048	263.646	156.3	155.548	DNAJA1	DnaJ heat shock protein family (Hsp40) member A1 [Source:HGNC Symbol;Acc:HGNC:5229]
ENSG00000086062	34.583	38.318	34.348	29.871	31.663	31.473	32.957	19.313	31.946	30.715	32.069	33.087	B4GALT1	beta-1,4-galactosyltransferase 1 [Source:HGNC Symbol;Acc:HGNC:924]
ENSG00000086065	73.87	73.907	78.709	79.474	75.923	79.306	84.611	75.576	82.822	91.299	95.62	89.272	CHMP5	charged multivesicular body protein 5 [Source:HGNC Symbol;Acc:HGNC:26942]
ENSG00000086102	73.898	76.511	41.547	69.865	72.963	72.775	42.826	30.82	41.85	43.632	33.025	32.857	NFX1	nuclear transcription factor, X-box binding 1 [Source:HGNC Symbol;Acc:HGNC:7803]
ENSG00000086159	0.849	1.342	1.265	0.984	0.879	1.033	0.994	0.735	0.716	0.584	1.152	0.72	AQP6	aquaporin 6 [Source:HGNC Symbol;Acc:HGNC:639]
ENSG00000086189	37.031	36.165	32.073	39.813	37.651	40.097	36.306	25.346	34.598	33.539	30.055	28.703	DIMT1	DIM1 rRNA methyltransferase and ribosome maturation factor [Source:HGNC Symbol;Acc:HGNC:30217]
ENSG00000086200	41.215	39.605	30.746	40.784	42.188	36.378	36.148	27.637	35.556	35.402	29.764	30.923	IPO11	importin 11 [Source:HGNC Symbol;Acc:HGNC:20628]
ENSG00000086205	0.821	2.375	0.517	0.834	0.832	0.572	0.869	0.526	3.557	0.816	0.673	1.176	FOLH1	folate hydrolase 1 [Source:HGNC Symbol;Acc:HGNC:3788]
ENSG00000086232	88.759	88.182	94.287	86.27	91.137	86.151	79.415	55.364	78.193	78.262	87.016	95.173	EIF2AK1	eukaryotic translation initiation factor 2 alpha kinase 1 [Source:HGNC Symbol;Acc:HGNC:24921]
ENSG00000086288	0	0	0	0	0	0	0	0	0	0	0	0	NME8	NME/NM23 family member 8 [Source:HGNC Symbol;Acc:HGNC:16473]
ENSG00000086289	14.422	14.734	13.627	16.409	14.414	15.965	16.805	11.941	16.305	13.608	13.805	11.15	EPDR1	ependymin related 1 [Source:HGNC Symbol;Acc:HGNC:17572]
ENSG00000086300	16.649	15.276	31.405	17.743	16.481	16.844	18.624	12.422	19.063	21.725	33.258	33.431	SNX10	sorting nexin 10 [Source:HGNC Symbol;Acc:HGNC:14974]
ENSG00000086475	87.13	94.333	75.369	78.777	81.246	80.618	78.398	53.168	82.15	75.142	72.268	88.851	SEPHS1	selenophosphate synthetase 1 [Source:HGNC Symbol;Acc:HGNC:19685]
ENSG00000086504	108.714	114.563	99.916	110.409	99.894	112.054	122.458	169.857	119.259	112.166	103.148	95.406	MRPL28	mitochondrial ribosomal protein L28 [Source:HGNC Symbol;Acc:HGNC:14484]
ENSG00000086506	3.872	2.632	9.418	3.021	3.492	2.233	4.091	8.237	2.986	6.212	7.462	5.145	HBQ1	hemoglobin subunit theta 1 [Source:HGNC Symbol;Acc:HGNC:4833]
ENSG00000086544	5.45	6.697	5.507	6.783	6.916	6.906	4.914	4.729	4.995	4.71	6.047	4.623	ITPKC	inositol-trisphosphate 3-kinase C [Source:HGNC Symbol;Acc:HGNC:14897]
ENSG00000086548	0	0	0	0	0	0	0	0	0	0	0	0	CEACAM6	CEA cell adhesion molecule 6 [Source:HGNC Symbol;Acc:HGNC:1818]
ENSG00000086570	0.219	0.204	0.226	0.101	0.115	0.098	0.098	0.028	0.091	0.073	0.042	0.043	FAT2	FAT atypical cadherin 2 [Source:HGNC Symbol;Acc:HGNC:3596]
ENSG00000086589	88.749	86.201	73.616	83.097	91.214	83.733	76.484	56.263	78.431	77.191	75.263	77.821	RBM22	RNA binding motif protein 22 [Source:HGNC Symbol;Acc:HGNC:25503]
ENSG00000086598	155.46	162.558	145.371	185.014	197.417	194.21	165.745	114.588	164.677	170.732	149.385	152.275	TMED2	transmembrane p24 trafficking protein 2 [Source:HGNC Symbol;Acc:HGNC:16996]
ENSG00000086619	20.513	19.857	24.247	25.154	26.991	27.587	17.172	7.598	15.533	18.467	20.116	18.854	ERO1B	endoplasmic reticulum oxidoreductase 1 beta [Source:HGNC Symbol;Acc:HGNC:14355]
ENSG00000086666	85.088	91.083	90.655	92.507	91.462	92.814	89.198	69.196	94.74	94.101	100.752	98.701	ZFAND6	zinc finger AN1-type containing 6 [Source:HGNC Symbol;Acc:HGNC:30164]
ENSG00000086696	0.031	0.045	0.045	0.028	0.155	0.103	0	0	0.008	0.011	0.026	0.019	HSD17B2	hydroxysteroid 17-beta dehydrogenase 2 [Source:HGNC Symbol;Acc:HGNC:5211]
ENSG00000086712	64.661	64.423	50.347	64.81	67.4	65.74	53.488	32.245	53.538	54.164	43.802	44.284	TXLNG	taxilin gamma [Source:HGNC Symbol;Acc:HGNC:18578]
ENSG00000086717	0.563	1.218	1.246	1.152	1.275	0.97	0.91	0.607	1.126	0.793	1.673	2.07	PPEF1	protein phosphatase with EF-hand domain 1 [Source:HGNC Symbol;Acc:HGNC:9243]
ENSG00000086730	6.347	4.332	2.729	3.726	2.918	3.66	3.452	2.713	3.422	2.322	1.855	0.78	LAT2	linker for activation of T cells family member 2 [Source:HGNC Symbol;Acc:HGNC:12749]
ENSG00000086758	228.077	228.308	167.038	186.475	181.866	165.154	152.716	70.977	135.08	132.224	126.371	125.317	HUWE1	HECT, UBA and WWE domain containing E3 ubiquitin protein ligase 1 [Source:HGNC Symbol;Acc:HGNC:30892]
ENSG00000086827	43.91	43.553	30.85	45.508	45.414	48.147	35.704	24.489	34.841	36.358	26.433	28.699	ZW10	zw10 kinetochore protein [Source:HGNC Symbol;Acc:HGNC:13194]
ENSG00000086848	29.178	31.344	27.791	31.04	26.311	27.078	24.497	20.538	23.526	23.977	25.793	27.055	ALG9	ALG9 alpha-1,2-mannosyltransferase [Source:HGNC Symbol;Acc:HGNC:15672]
ENSG00000086967	1.071	0.412	0.45	0.194	1.063	0.689	0.796	0.194	0.946	0.146	0.623	0.107	MYBPC2	myosin binding protein C2 [Source:HGNC Symbol;Acc:HGNC:7550]
ENSG00000086991	0.587	0.105	0	0.018	0	0.054	0.077	0.116	0.12	0	0.21	0.176	NOX4	NADPH oxidase 4 [Source:HGNC Symbol;Acc:HGNC:7891]
ENSG00000087008	10.646	10.52	7.767	11.123	11.092	10.085	9.618	8.931	9.186	7.084	7.648	7.325	ACOX3	acyl-CoA oxidase 3, pristanoyl [Source:HGNC Symbol;Acc:HGNC:121]
ENSG00000087053	36.808	38.148	32.351	43.482	42.584	43.469	33.908	20.1	33.427	32.843	33.358	34.67	MTMR2	myotubularin related protein 2 [Source:HGNC Symbol;Acc:HGNC:7450]
ENSG00000087074	69.509	69.492	44.625	74.923	75.441	76.804	45.651	47.991	46.313	46.221	44.966	49.758	PPP1R15A	protein phosphatase 1 regulatory subunit 15A [Source:HGNC Symbol;Acc:HGNC:14375]
ENSG00000087076	2.451	2.226	5.029	2.813	3.174	4.38	4.384	4.793	4.285	2.115	4	4.842	HSD17B14	hydroxysteroid 17-beta dehydrogenase 14 [Source:HGNC Symbol;Acc:HGNC:23238]
ENSG00000087077	107.794	108.334	74.527	97.606	100.845	99.018	81.612	97.053	76.144	76.46	68.035	64.943	TRIP6	thyroid hormone receptor interactor 6 [Source:HGNC Symbol;Acc:HGNC:12311]
ENSG00000087085	5.015	4.521	3.736	3.641	4.259	3.753	3.999	3.02	3.615	3.896	3.503	2.572	ACHE	acetylcholinesterase (Yt blood group) [Source:HGNC Symbol;Acc:HGNC:108]
ENSG00000087086	338.788	354.778	579.46	370.076	356.011	356.269	433.569	517.908	426.042	463.558	674.07	665.283	FTL	ferritin light chain [Source:HGNC Symbol;Acc:HGNC:3999]
ENSG00000087087	272.622	261.554	128.824	240.572	247.195	232.577	152.844	148.134	158.549	149.263	101.469	91.229	SRRT	serrate, RNA effector molecule [Source:HGNC Symbol;Acc:HGNC:24101]
ENSG00000087088	172.521	155.629	105.158	187.948	184.172	175.697	134.319	179.031	155.44	139.935	82.4	100.938	BAX	BCL2 associated X, apoptosis regulator [Source:HGNC Symbol;Acc:HGNC:959]
ENSG00000087095	14.207	14.839	10.525	12.842	15.561	12.503	10.567	7.299	10.678	8.986	10.299	9.381	NLK	nemo like kinase [Source:HGNC Symbol;Acc:HGNC:29858]
ENSG00000087111	68.559	74.223	65.152	66.869	73.743	66.369	63.381	50.71	62.98	61.619	57.192	57.649	PIGS	phosphatidylinositol glycan anchor biosynthesis class S [Source:HGNC Symbol;Acc:HGNC:14937]
ENSG00000087116	8.957	6.301	10.02	5.716	5.356	6.804	6.288	4.175	8.896	6.262	8.784	9.094	ADAMTS2	ADAM metallopeptidase with thrombospondin type 1 motif 2 [Source:HGNC Symbol;Acc:HGNC:218]
ENSG00000087128	0	0	0.037	0	0	0	0	0	0	0	0	0	TMPRSS11E	transmembrane serine protease 11E [Source:HGNC Symbol;Acc:HGNC:24465]
ENSG00000087152	41.996	32.664	25.707	32.889	37.547	32.248	34.26	23.848	33.979	28.455	24.357	22.697	ATXN7L3	ataxin 7 like 3 [Source:HGNC Symbol;Acc:HGNC:25416]
ENSG00000087157	44.869	42.938	31.722	41.602	43.114	37.431	34.242	23.308	28.647	30.246	22.868	23.255	PGS1	phosphatidylglycerophosphate synthase 1 [Source:HGNC Symbol;Acc:HGNC:30029]
ENSG00000087191	146.367	164.923	117.731	164.619	165.045	171.149	140.979	169.831	142.247	152.831	113.37	111.765	PSMC5	proteasome 26S subunit, ATPase 5 [Source:HGNC Symbol;Acc:HGNC:9552]
ENSG00000087206	122.291	128.922	66.643	116.028	134.586	123.91	58.068	51.553	72.752	66.054	60.258	59.207	UIMC1	ubiquitin interaction motif containing 1 [Source:HGNC Symbol;Acc:HGNC:30298]
ENSG00000087237	0	0	0.139	0.144	0.059	0.183	0.152	0.078	0.043	0	0.045	0	CETP	cholesteryl ester transfer protein [Source:HGNC Symbol;Acc:HGNC:1869]
ENSG00000087245	7.52	6.849	9.6	6.466	6.782	5.893	8.236	5.655	6.208	5.761	11.115	10.787	MMP2	matrix metallopeptidase 2 [Source:HGNC Symbol;Acc:HGNC:7166]
ENSG00000087250	0	0	0	0	0	0	0	0	0	0	0	0	MT3	metallothionein 3 [Source:HGNC Symbol;Acc:HGNC:7408]
ENSG00000087253	9.62	8.962	12.205	11.014	10.38	9.728	12.088	7.345	11.315	11.915	14.514	11.878	LPCAT2	lysophosphatidylcholine acyltransferase 2 [Source:HGNC Symbol;Acc:HGNC:26032]
ENSG00000087258	11.082	8.382	9.621	10.112	9.273	7.692	9.984	4.415	7.657	8.805	8.629	10.747	GNAO1	G protein subunit alpha o1 [Source:HGNC Symbol;Acc:HGNC:4389]
ENSG00000087263	79.755	80.218	57.652	89.512	87.977	103.028	83.049	41.521	76.922	64.898	49.958	56.278	OGFOD1	2-oxoglutarate and iron dependent oxygenase domain containing 1 [Source:HGNC Symbol;Acc:HGNC:25585]
ENSG00000087266	25.824	24.713	24.163	23.005	22.69	25.678	18.971	12.193	20.183	14.807	17.646	18.846	SH3BP2	SH3 domain binding protein 2 [Source:HGNC Symbol;Acc:HGNC:10825]
ENSG00000087269	105.584	113.07	64.039	103.363	106.419	95.26	82.717	64.712	75.472	79.793	54.264	54.09	NOP14	NOP14 nucleolar protein [Source:HGNC Symbol;Acc:HGNC:16821]
ENSG00000087274	77.732	89.522	77.228	64.019	67.128	61.983	61.722	57.6	59.947	55.85	68.7	59.289	ADD1	adducin 1 [Source:HGNC Symbol;Acc:HGNC:243]
ENSG00000087299	19.467	20.573	19.755	20.215	20.61	22.241	18.561	11.491	16.907	16.256	17.855	18.685	L2HGDH	L-2-hydroxyglutarate dehydrogenase [Source:HGNC Symbol;Acc:HGNC:20499]
ENSG00000087301	17.208	18.41	15.576	17.556	17.649	18.139	12.731	6.453	14.125	13.677	12.362	13.339	TXNDC16	thioredoxin domain containing 16 [Source:HGNC Symbol;Acc:HGNC:19965]
ENSG00000087302	188.38	181.364	158.13	189.662	194.285	217.044	184.686	201.668	204.841	182.381	169.196	159.499	RTRAF	RNA transcription, translation and transport factor [Source:HGNC Symbol;Acc:HGNC:23169]
ENSG00000087303	15.666	15.926	19.103	16.615	13.759	11.89	13.235	10.333	18.594	15.943	16.875	15.766	NID2	nidogen 2 [Source:HGNC Symbol;Acc:HGNC:13389]
ENSG00000087338	24.569	24.949	25.846	28.033	26.317	25.267	22.042	13.396	20.617	21.737	23.16	24.097	GMCL1	germ cell-less 1, spermatogenesis associated [Source:HGNC Symbol;Acc:HGNC:23843]
ENSG00000087365	242.331	250.71	203.415	238.247	239.019	223.364	227.284	214.327	230.602	202.173	188.679	195.099	SF3B2	splicing factor 3b subunit 2 [Source:HGNC Symbol;Acc:HGNC:10769]
ENSG00000087448	22.648	20.59	19.458	19.68	20.516	20.193	19.298	9.862	15.599	15.755	18.817	17.272	KLHL42	kelch like family member 42 [Source:HGNC Symbol;Acc:HGNC:29252]
ENSG00000087460	1041.12	1045.78	917.134	955.496	986.653	960.085	990.307	857.758	961.712	980.57	959.734	897.417	GNAS	GNAS complex locus [Source:HGNC Symbol;Acc:HGNC:4392]
ENSG00000087470	81.932	89.667	74.934	78.053	79.071	78.18	75.513	43.903	71.113	74.591	70.973	76.159	DNM1L	dynamin 1 like [Source:HGNC Symbol;Acc:HGNC:2973]
ENSG00000087494	1.142	1.76	1.597	1.105	1.45	1.564	1.146	1.396	0.94	1.703	2.882	2.501	PTHLH	parathyroid hormone like hormone [Source:HGNC Symbol;Acc:HGNC:9607]
ENSG00000087495	4.269	3.775	5.022	4.55	4.644	4.164	4.751	2.813	4.651	3.629	5.23	5.315	PHACTR3	phosphatase and actin regulator 3 [Source:HGNC Symbol;Acc:HGNC:15833]
ENSG00000087502	81.911	107.804	103.357	96.781	100	113.175	116.174	88.429	102.063	115.709	100.357	96.459	ERGIC2	ERGIC and golgi 2 [Source:HGNC Symbol;Acc:HGNC:30208]
ENSG00000087510	6.493	6.607	6.643	6.734	6.952	6.338	4.927	3.496	5.196	3.891	4.719	4.687	TFAP2C	transcription factor AP-2 gamma [Source:HGNC Symbol;Acc:HGNC:11744]
ENSG00000087586	111.939	101.668	111.635	96.109	99.544	100.539	93.369	66.796	96.818	96.768	110.974	134.191	AURKA	aurora kinase A [Source:HGNC Symbol;Acc:HGNC:11393]
ENSG00000087589	3.74	3.825	1.22	3.06	3.076	3.591	1.628	1.135	2.001	1.492	0.836	0.509	CASS4	Cas scaffold protein family member 4 [Source:HGNC Symbol;Acc:HGNC:15878]
ENSG00000087842	24.011	23.584	29.786	26.931	25.575	24.434	25.034	26.065	24.732	26.66	31.104	28.284	PIR	pirin [Source:HGNC Symbol;Acc:HGNC:30048]
ENSG00000087884	21.904	29.298	25.512	25.475	20.801	22.477	27.381	30.701	27.345	24.575	26.387	27.162	AAMDC	adipogenesis associated Mth938 domain containing [Source:HGNC Symbol;Acc:HGNC:30205]
ENSG00000087903	23.293	25.512	20.807	18.344	20.752	19.827	14.902	10.226	15.08	12.829	15.748	12.851	RFX2	regulatory factor X2 [Source:HGNC Symbol;Acc:HGNC:9983]
ENSG00000087995	34.614	37.373	21.622	33.709	35.92	30.963	24.5	22.869	25.139	25.279	15.773	18.241	METTL2A	methyltransferase 2A, tRNA N3-cytidine [Source:HGNC Symbol;Acc:HGNC:25755]
ENSG00000088002	1.875	1.825	2.27	2.02	2.032	1.895	3.59	2.897	3.115	1.664	5.127	6.228	SULT2B1	sulfotransferase family 2B member 1 [Source:HGNC Symbol;Acc:HGNC:11459]
ENSG00000088035	38.127	43.617	33.014	48.625	44.403	48.548	43.806	30.255	42.525	43.211	36.927	33.13	ALG6	ALG6 alpha-1,3-glucosyltransferase [Source:HGNC Symbol;Acc:HGNC:23157]
ENSG00000088038	102.387	97.679	53.327	90.614	89.861	88.568	62.54	50.636	55.926	53.693	46.128	45.013	CNOT3	CCR4-NOT transcription complex subunit 3 [Source:HGNC Symbol;Acc:HGNC:7879]
ENSG00000088053	0.472	0.617	0.466	0.686	0.411	0.903	0.182	0.512	0.229	0.163	0.176	0.221	GP6	glycoprotein VI platelet [Source:HGNC Symbol;Acc:HGNC:14388]
ENSG00000088179	36.704	28.606	25.521	31.852	30.207	35.497	21.978	11.78	23.968	22.558	18.161	16.664	PTPN4	protein tyrosine phosphatase non-receptor type 4 [Source:HGNC Symbol;Acc:HGNC:9656]
ENSG00000088205	111.208	110.681	79.285	112.859	119.115	124.381	95.916	94.868	98.693	102.84	79.19	76.846	DDX18	DEAD-box helicase 18 [Source:HGNC Symbol;Acc:HGNC:2741]
ENSG00000088247	343.146	340.819	232.422	312.284	308.564	298.945	300.898	155.174	289.356	283.281	228.188	216.098	KHSRP	KH-type splicing regulatory protein [Source:HGNC Symbol;Acc:HGNC:6316]
ENSG00000088256	47.434	45.236	38.837	43.7	55.737	40.701	42.167	30.774	35.853	35.657	34.434	35.088	GNA11	G protein subunit alpha 11 [Source:HGNC Symbol;Acc:HGNC:4379]
ENSG00000088280	8.766	9.219	8.233	7.63	7.95	5.852	6.832	4.984	6.265	5.295	7.832	6.109	ASAP3	ArfGAP with SH3 domain, ankyrin repeat and PH domain 3 [Source:HGNC Symbol;Acc:HGNC:14987]
ENSG00000088298	14.222	13.031	10.946	12.888	12.981	12.588	14.136	11.614	12.482	11.608	8.864	8.612	EDEM2	ER degradation enhancing alpha-mannosidase like protein 2 [Source:HGNC Symbol;Acc:HGNC:15877]
ENSG00000088305	32.442	34.035	31.778	30.505	30.78	29.168	25.727	19.549	30.045	22.637	26.16	23.029	DNMT3B	DNA methyltransferase 3 beta [Source:HGNC Symbol;Acc:HGNC:2979]
ENSG00000088320	0	0	0	0	0.054	0	0	0	0	0	0	0	REM1	RRAD and GEM like GTPase 1 [Source:HGNC Symbol;Acc:HGNC:15922]
ENSG00000088325	146.123	150.153	124.909	126.71	130.319	131.729	114.541	81.82	113.473	103.325	117.821	128.357	TPX2	TPX2 microtubule nucleation factor [Source:HGNC Symbol;Acc:HGNC:1249]
ENSG00000088340	0	0	0	0	0	0	0	0.028	0	0	0.24	0	FER1L4	fer-1 like family member 4 (pseudogene) [Source:HGNC Symbol;Acc:HGNC:15801]
ENSG00000088356	47.16	45.52	30.952	49.772	46.696	48.143	34.404	42.44	34.336	32.612	26.741	27.266	PDRG1	p53 and DNA damage regulated 1 [Source:HGNC Symbol;Acc:HGNC:16119]
ENSG00000088367	21.388	22.326	29.911	19.724	18.236	16.54	20.141	12.024	20.251	20.448	25.861	25.115	EPB41L1	erythrocyte membrane protein band 4.1 like 1 [Source:HGNC Symbol;Acc:HGNC:3378]
ENSG00000088386	0.398	0.543	0.368	0.235	0.168	0.176	0.22	0.262	0.136	0.071	0.148	0.404	SLC15A1	solute carrier family 15 member 1 [Source:HGNC Symbol;Acc:HGNC:10920]
ENSG00000088387	12.3	13.541	12.331	10.25	11.968	8.971	12.186	6.635	10.526	9.539	9.586	9.367	DOCK9	dedicator of cytokinesis 9 [Source:HGNC Symbol;Acc:HGNC:14132]
ENSG00000088448	86.451	84.835	90.405	79.018	82.749	66.318	68.219	50.162	68.337	78.81	80.938	68.736	ANKRD10	ankyrin repeat domain 10 [Source:HGNC Symbol;Acc:HGNC:20265]
ENSG00000088451	42.612	39.198	34.221	52.4	47.848	53.799	35.465	29.607	39.375	41.15	36.648	38.228	TGDS	TDP-glucose 4,6-dehydratase [Source:HGNC Symbol;Acc:HGNC:20324]
ENSG00000088538	11.228	10.761	8.055	9.001	9.21	8.379	6.826	2.79	7.034	7.122	6.682	6.103	DOCK3	dedicator of cytokinesis 3 [Source:HGNC Symbol;Acc:HGNC:2989]
ENSG00000088543	5.548	3.013	7.746	3.765	4.367	3.617	4.271	4.027	5.289	2.835	7.397	5.501	C3orf18	chromosome 3 open reading frame 18 [Source:HGNC Symbol;Acc:HGNC:24837]
ENSG00000088682	84.35	88.254	69.353	88.281	83.814	97.418	70.937	66.577	75.719	68.832	64.469	62.332	COQ9	coenzyme Q9 [Source:HGNC Symbol;Acc:HGNC:25302]
ENSG00000088726	0.531	0.113	0.209	0.502	0.311	0.192	0.259	0.227	0.267	0.305	0.748	0.158	TMEM40	transmembrane protein 40 [Source:HGNC Symbol;Acc:HGNC:25620]
ENSG00000088727	12.989	10.626	9.447	12.275	12.576	15.749	12.079	12.927	13.512	7.639	8.393	9.477	KIF9	kinesin family member 9 [Source:HGNC Symbol;Acc:HGNC:16666]
ENSG00000088756	2.805	4.016	4.002	2.488	2.391	2.218	2.861	1.33	2.634	2.44	5.173	4.749	ARHGAP28	Rho GTPase activating protein 28 [Source:HGNC Symbol;Acc:HGNC:25509]
ENSG00000088766	73.209	59.02	59.596	71.625	67.561	73.018	72.369	62.638	70.322	73.382	66.832	60.604	CRLS1	cardiolipin synthase 1 [Source:HGNC Symbol;Acc:HGNC:16148]
ENSG00000088782	0	0	0	0	0	0	0	0	0	0	0	0	DEFB127	defensin beta 127 [Source:HGNC Symbol;Acc:HGNC:16206]
ENSG00000088808	26.604	28.758	20.434	24.403	25.25	23.006	14.041	11.174	17.007	15.432	16.61	11.359	PPP1R13B	protein phosphatase 1 regulatory subunit 13B [Source:HGNC Symbol;Acc:HGNC:14950]
ENSG00000088812	20.904	19.799	25.411	18.745	17.691	17.129	17.959	8.489	18.508	16.502	24.357	22.743	ATRN	attractin [Source:HGNC Symbol;Acc:HGNC:885]
ENSG00000088826	8.406	8.324	7.845	8.022	7.955	7.661	7.264	8.151	7.44	6.893	6.719	5.824	SMOX	spermine oxidase [Source:HGNC Symbol;Acc:HGNC:15862]
ENSG00000088827	0.127	0.105	0.031	0.045	0.102	0.038	0.091	0.092	0.056	0.04	0.03	0.097	SIGLEC1	sialic acid binding Ig like lectin 1 [Source:HGNC Symbol;Acc:HGNC:11127]
ENSG00000088832	340.891	320.815	335.725	340.907	352.727	339.911	381.594	345.734	386.225	359.323	311.67	322.508	FKBP1A	FKBP prolyl isomerase 1A [Source:HGNC Symbol;Acc:HGNC:3711]
ENSG00000088833	57.732	60.338	47.225	60.373	59.712	56.5	56.085	57.217	51.228	54.336	42.026	45.917	NSFL1C	NSFL1 cofactor [Source:HGNC Symbol;Acc:HGNC:15912]
ENSG00000088836	11.782	10.903	7.995	10.017	11.326	5.971	7.025	5.325	6.682	8.189	8.115	8.783	SLC4A11	solute carrier family 4 member 11 [Source:HGNC Symbol;Acc:HGNC:16438]
ENSG00000088854	6.384	6.944	5.163	6.41	5.761	5.659	4.783	2.745	5.245	3.705	3.753	3.276	DNAAF9	dynein axonemal assembly factor 9 [Source:HGNC Symbol;Acc:HGNC:17721]
ENSG00000088876	17.426	18.574	15.262	21.562	19.874	19.496	12.323	7.333	12.352	10.296	14.404	15.024	ZNF343	zinc finger protein 343 [Source:HGNC Symbol;Acc:HGNC:16017]
ENSG00000088881	9.137	12.09	15.56	8.052	8.16	7.203	9.384	11.293	10.755	9.916	12.279	11.333	EBF4	EBF family member 4 [Source:HGNC Symbol;Acc:HGNC:29278]
ENSG00000088882	0.037	0.244	0.065	0.034	0	0	0.194	0.071	0.03	0.039	0.291	0.238	CPXM1	carboxypeptidase X, M14 family member 1 [Source:HGNC Symbol;Acc:HGNC:15771]
ENSG00000088888	16.504	17.932	21.544	15.461	15.138	13.005	13.955	8.494	14.57	13.297	18.386	17.345	MAVS	mitochondrial antiviral signaling protein [Source:HGNC Symbol;Acc:HGNC:29233]
ENSG00000088899	11.794	13.14	10.487	10.014	10.425	9.16	9.521	7.443	9.349	8.836	9.6	9.653	LZTS3	leucine zipper tumor suppressor family member 3 [Source:HGNC Symbol;Acc:HGNC:30139]
ENSG00000088926	0.433	0.092	0.049	0.129	0	0.415	0	0.124	0.046	0	0.024	0.026	F11	coagulation factor XI [Source:HGNC Symbol;Acc:HGNC:3529]
ENSG00000088930	90.636	84.189	68.345	80.111	79.001	82.167	68.999	46.383	68.413	72.152	67.334	70.681	XRN2	5'-3' exoribonuclease 2 [Source:HGNC Symbol;Acc:HGNC:12836]
ENSG00000088970	22.909	26.09	21.627	23.89	21.735	25.176	18.368	17.206	18.628	21.198	20.246	20.131	KIZ	kizuna centrosomal protein [Source:HGNC Symbol;Acc:HGNC:15865]
ENSG00000088986	399.504	385.331	313.028	410.551	395.281	415.588	476.539	564.262	520.288	490.52	323.769	332.106	DYNLL1	dynein light chain LC8-type 1 [Source:HGNC Symbol;Acc:HGNC:15476]
ENSG00000088992	12.828	9.624	13.113	9.187	6.732	7.188	9.152	14.193	9.225	10.024	10.798	10.189	TESC	tescalcin [Source:HGNC Symbol;Acc:HGNC:26065]
ENSG00000089006	401.734	399.772	333.834	395.288	396.88	398.255	346.177	268.948	368.9	365.009	324.517	297.119	SNX5	sorting nexin 5 [Source:HGNC Symbol;Acc:HGNC:14969]
ENSG00000089009	3010.39	3011.24	3426.37	3189.16	3281.04	3325.58	4110.68	4633.44	4175	4393.07	3894.89	3939.63	RPL6	ribosomal protein L6 [Source:HGNC Symbol;Acc:HGNC:10362]
ENSG00000089012	0	0.23	0	0	0.133	0.297	0	0	0.044	0.056	0	0	SIRPG	signal regulatory protein gamma [Source:HGNC Symbol;Acc:HGNC:15757]
ENSG00000089022	63.996	54.077	42.836	51.334	56.953	52.397	44.316	41.7	39.138	41.98	39.825	38.258	MAPKAPK5	MAPK activated protein kinase 5 [Source:HGNC Symbol;Acc:HGNC:6889]
ENSG00000089041	0.147	0.332	0.316	0.164	0.356	0.337	0.172	0.154	0.164	0.218	0.172	0.643	P2RX7	purinergic receptor P2X 7 [Source:HGNC Symbol;Acc:HGNC:8537]
ENSG00000089048	56.455	59.169	42.461	62.619	61.242	64.864	48.823	58.891	47.515	48.257	42.012	43.942	ESF1	ESF1 nucleolar pre-rRNA processing protein homolog [Source:HGNC Symbol;Acc:HGNC:15898]
ENSG00000089050	11.449	14.221	13.511	14.204	13.002	11.997	11.315	5.33	11.403	10.66	14.18	15.237	RBBP9	RB binding protein 9, serine hydrolase [Source:HGNC Symbol;Acc:HGNC:9892]
ENSG00000089053	136.964	155.799	144.312	155.485	151.565	149.656	145.614	115.314	143.796	129.614	127.846	117.883	ANAPC5	anaphase promoting complex subunit 5 [Source:HGNC Symbol;Acc:HGNC:15713]
ENSG00000089057	20.187	20.743	18.724	20.693	18.188	16.524	17.336	6.895	16.937	14.234	15.483	14.543	SLC23A2	solute carrier family 23 member 2 [Source:HGNC Symbol;Acc:HGNC:10973]
ENSG00000089060	7.967	9.362	8.25	5.934	6.536	6.39	5.205	5.847	5.489	4.925	7.117	5.302	SLC8B1	solute carrier family 8 member B1 [Source:HGNC Symbol;Acc:HGNC:26175]
ENSG00000089063	100.908	99.912	115.91	109.926	101.248	108.659	112.844	91.607	112.716	110.229	127.57	131.03	TMEM230	transmembrane protein 230 [Source:HGNC Symbol;Acc:HGNC:15876]
ENSG00000089091	5.49	6.318	3.25	5.43	7.276	6.971	3.627	2.852	3.132	3.969	3.025	2.748	DZANK1	double zinc ribbon and ankyrin repeat domains 1 [Source:HGNC Symbol;Acc:HGNC:15858]
ENSG00000089094	30.503	29.395	30.635	28.246	27.084	26.29	30.013	16.963	25.042	23.523	28.561	25.902	KDM2B	lysine demethylase 2B [Source:HGNC Symbol;Acc:HGNC:13610]
ENSG00000089101	0.229	1.048	0.524	0.935	1.158	1.131	0.59	0.097	0.675	1.376	1.582	0.554	CFAP61	cilia and flagella associated protein 61 [Source:HGNC Symbol;Acc:HGNC:15872]
ENSG00000089116	0	0	0	0.029	0	0.034	0.027	0	0	0	0.028	0.029	LHX5	LIM homeobox 5 [Source:HGNC Symbol;Acc:HGNC:14216]
ENSG00000089123	14.603	15.693	11.909	15.264	16.36	15.128	12.73	9.61	12.495	12.162	10.052	9.397	TASP1	taspase 1 [Source:HGNC Symbol;Acc:HGNC:15859]
ENSG00000089127	4.165	3.918	3.409	3.187	3.609	2.982	2.621	1.761	2.51	1.936	2.235	1.746	OAS1	2'-5'-oligoadenylate synthetase 1 [Source:HGNC Symbol;Acc:HGNC:8086]
ENSG00000089154	103.39	125.959	69.121	82.139	88.417	81.943	79.881	54.495	85.527	68.734	60.323	60.685	GCN1	GCN1 activator of EIF2AK4 [Source:HGNC Symbol;Acc:HGNC:4199]
ENSG00000089157	2672.96	2598.22	3280.19	2764.72	2769.71	2881.36	3215.52	3572.49	3077.9	3202.22	3508.81	3547.51	RPLP0	ribosomal protein lateral stalk subunit P0 [Source:HGNC Symbol;Acc:HGNC:10371]
ENSG00000089159	45.536	46.846	43.767	33.263	39.829	33.712	34.246	21.839	35.457	34.579	31.769	32.505	PXN	paxillin [Source:HGNC Symbol;Acc:HGNC:9718]
ENSG00000089163	3.138	2.841	3.616	4.015	4.986	3.546	2.809	4.153	3.633	3.84	3.441	2.962	SIRT4	sirtuin 4 [Source:HGNC Symbol;Acc:HGNC:14932]
ENSG00000089169	0.129	0	0.066	0.067	0.108	0	0	0	0	0.019	0.303	0	RPH3A	rabphilin 3A [Source:HGNC Symbol;Acc:HGNC:17056]
ENSG00000089177	8.426	9.18	6.067	9.641	9.745	8.798	6.565	3.939	6.702	6.359	5.744	5.685	KIF16B	kinesin family member 16B [Source:HGNC Symbol;Acc:HGNC:15869]
ENSG00000089195	41.055	41.235	21.384	44.606	43.658	48.463	31.503	28.969	31.474	31.511	19.506	18.892	TRMT6	tRNA methyltransferase 6 non-catalytic subunit [Source:HGNC Symbol;Acc:HGNC:20900]
ENSG00000089199	0.287	0.468	0.239	0.426	0.646	0.54	0.093	0.318	0.174	0.149	0.194	0.041	CHGB	chromogranin B [Source:HGNC Symbol;Acc:HGNC:1930]
ENSG00000089220	176.029	171.243	183.981	168.737	168.333	167.566	184.932	213.138	190.679	190.125	182.887	173.76	PEBP1	phosphatidylethanolamine binding protein 1 [Source:HGNC Symbol;Acc:HGNC:8630]
ENSG00000089225	0.024	0	0	0.022	0	0	0	0	0.077	0.025	0.021	0	TBX5	T-box transcription factor 5 [Source:HGNC Symbol;Acc:HGNC:11604]
ENSG00000089234	32.941	34.371	20.351	30.868	32.01	34.528	20.654	14.434	19.043	19.198	16.376	17.247	BRAP	BRCA1 associated protein [Source:HGNC Symbol;Acc:HGNC:1099]
ENSG00000089248	57.921	61.185	63.349	64.429	59.645	61.799	66.732	71.912	65.312	64.63	62.306	62.728	ERP29	endoplasmic reticulum protein 29 [Source:HGNC Symbol;Acc:HGNC:13799]
ENSG00000089250	0.013	0.029	0.023	0.325	0.019	0.021	0.032	0.008	0.011	0.035	0	0.372	NOS1	nitric oxide synthase 1 [Source:HGNC Symbol;Acc:HGNC:7872]
ENSG00000089280	448.586	487.538	359.746	418.851	412.195	392.079	423.288	474.818	396.589	395.441	315.269	305.385	FUS	FUS RNA binding protein [Source:HGNC Symbol;Acc:HGNC:4010]
ENSG00000089289	43.916	46.514	43.267	47.41	49.736	49.143	49.283	48.295	48.686	43.488	49.23	48.616	IGBP1	immunoglobulin binding protein 1 [Source:HGNC Symbol;Acc:HGNC:5461]
ENSG00000089327	60.178	61.084	89.55	59.358	64.304	62.386	74.777	89.91	69.567	65.993	94.305	94.293	FXYD5	FXYD domain containing ion transport regulator 5 [Source:HGNC Symbol;Acc:HGNC:4029]
ENSG00000089335	37.378	39.726	39.464	40.911	39.6	39.431	34.699	24.678	38.465	35.229	44.152	36.791	ZNF302	zinc finger protein 302 [Source:HGNC Symbol;Acc:HGNC:13848]
ENSG00000089351	53.054	51.407	59.885	47.273	43.614	46.55	45.194	41.852	43.781	42.378	55.411	55.429	GRAMD1A	GRAM domain containing 1A [Source:HGNC Symbol;Acc:HGNC:29305]
ENSG00000089356	0.224	0.448	0	0.194	0.27	0.297	0.382	0.356	0.804	0	0.449	0.539	FXYD3	FXYD domain containing ion transport regulator 3 [Source:HGNC Symbol;Acc:HGNC:4027]
ENSG00000089472	0.059	0.1	0.193	0	0.032	0.025	0.06	0.038	0.034	0.072	0.407	0.2	HEPH	hephaestin [Source:HGNC Symbol;Acc:HGNC:4866]
ENSG00000089486	38.01	38.619	23.657	39.443	36.2	37.718	27.562	26.213	28.398	27.316	23.618	20.717	CDIP1	cell death inducing p53 target 1 [Source:HGNC Symbol;Acc:HGNC:13234]
ENSG00000089505	7.127	6.29	7.644	4.732	8.034	3.078	4.205	2.85	5.371	4.72	5.674	6.112	CMTM1	CKLF like MARVEL transmembrane domain containing 1 [Source:HGNC Symbol;Acc:HGNC:19172]
ENSG00000089558	0.613	0.634	0.435	0.388	0.496	0.334	0.354	0.286	0.397	0.208	0.483	0.393	KCNH4	potassium voltage-gated channel subfamily H member 4 [Source:HGNC Symbol;Acc:HGNC:6253]
ENSG00000089597	257.408	248.543	249.107	234.104	234.59	219.877	254.074	170.59	247.188	230.372	234.875	235.022	GANAB	glucosidase II alpha subunit [Source:HGNC Symbol;Acc:HGNC:4138]
ENSG00000089639	5.831	7.522	6.462	7.505	5.707	4.195	3.994	3.356	5.163	4.387	5.226	4.097	GMIP	GEM interacting protein [Source:HGNC Symbol;Acc:HGNC:24852]
ENSG00000089682	37.048	36.822	28.314	33.136	33.706	35.169	26.729	15.613	32.642	27.63	23.51	27.79	RBM41	RNA binding motif protein 41 [Source:HGNC Symbol;Acc:HGNC:25617]
ENSG00000089685	161.176	161.799	153.326	154.535	139.019	138.185	137.627	147.961	147.56	127.73	154.928	141.8	BIRC5	baculoviral IAP repeat containing 5 [Source:HGNC Symbol;Acc:HGNC:593]
ENSG00000089692	0.291	0.56	0.494	0.211	0.348	0.347	0.436	0.313	0.165	0.188	0.147	0.299	LAG3	lymphocyte activating 3 [Source:HGNC Symbol;Acc:HGNC:6476]
ENSG00000089693	181.438	185.081	184.211	175.783	168.276	171.201	198.167	196.686	190.944	182.354	175.306	178.422	MLF2	myeloid leukemia factor 2 [Source:HGNC Symbol;Acc:HGNC:7126]
ENSG00000089723	5.356	5.462	6.679	5.292	5.291	4.376	4.868	3.327	5.173	4.216	5.543	5.321	OTUB2	OTU deubiquitinase, ubiquitin aldehyde binding 2 [Source:HGNC Symbol;Acc:HGNC:20351]
ENSG00000089737	153.672	163.463	110.006	162.585	157.898	168.866	134.007	142.389	136.63	134.049	101.625	103.599	DDX24	DEAD-box helicase 24 [Source:HGNC Symbol;Acc:HGNC:13266]
ENSG00000089775	13.103	11.197	19.149	9.745	10.655	9.32	10.403	5.913	11.544	8.539	16.762	16.641	ZBTB25	zinc finger and BTB domain containing 25 [Source:HGNC Symbol;Acc:HGNC:13112]
ENSG00000089818	34.283	39.957	33.86	47.824	40.988	39.898	25.455	19.439	30.772	38.019	23.412	35.25	NECAP1	NECAP endocytosis associated 1 [Source:HGNC Symbol;Acc:HGNC:24539]
ENSG00000089820	9.008	9.237	5.372	8.996	6.561	4.698	3.737	4.19	5.903	3.027	5.951	3.744	ARHGAP4	Rho GTPase activating protein 4 [Source:HGNC Symbol;Acc:HGNC:674]
ENSG00000089847	1.861	2.101	1.199	1.688	1.442	1.655	1.397	1.344	1.564	1.138	1.11	0.995	ANKRD24	ankyrin repeat domain 24 [Source:HGNC Symbol;Acc:HGNC:29424]
ENSG00000089876	39.478	36.977	41.991	38.588	39.291	42.83	35.288	24.626	31.78	36.752	41.702	41.939	DHX32	DEAH-box helicase 32 (putative) [Source:HGNC Symbol;Acc:HGNC:16717]
ENSG00000089902	33.375	29.368	20.603	25.732	29.315	27.337	20.943	11.101	20.497	18.611	16.247	20.031	RCOR1	REST corepressor 1 [Source:HGNC Symbol;Acc:HGNC:17441]
ENSG00000089916	35.265	36.074	26.899	38.05	27.9	30.819	19.618	8.33	23.993	20.589	24.83	21.145	GPATCH2L	G-patch domain containing 2 like [Source:HGNC Symbol;Acc:HGNC:20210]
ENSG00000090006	66.132	57.859	84.358	54.266	52.864	51.987	59.916	52.761	56.961	44.482	67.126	68.71	LTBP4	latent transforming growth factor beta binding protein 4 [Source:HGNC Symbol;Acc:HGNC:6717]
ENSG00000090013	39.771	48.259	49.049	43.241	44.621	43.151	39.207	58.91	44.794	39.374	44.37	43.848	BLVRB	biliverdin reductase B [Source:HGNC Symbol;Acc:HGNC:1063]
ENSG00000090020	15.565	19.046	8.292	13.706	16.243	15.505	13.597	8.29	11.887	10.373	7.016	10.043	SLC9A1	solute carrier family 9 member A1 [Source:HGNC Symbol;Acc:HGNC:11071]
ENSG00000090054	68.055	65.334	60.72	70.408	74.325	75.836	67.911	45.262	68.216	65.619	58.8	62.062	SPTLC1	serine palmitoyltransferase long chain base subunit 1 [Source:HGNC Symbol;Acc:HGNC:11277]
ENSG00000090060	229.033	233.104	187.215	214.098	226.082	229.842	201.866	98.307	195.306	210.322	185.564	184.886	PAPOLA	poly(A) polymerase alpha [Source:HGNC Symbol;Acc:HGNC:14981]
ENSG00000090061	74.78	75.344	55.015	73.166	70.854	63.372	62.161	31.533	59.193	56.814	47.394	49.071	CCNK	cyclin K [Source:HGNC Symbol;Acc:HGNC:1596]
ENSG00000090097	19.549	22.027	20.337	23.519	23.231	21.107	22.118	20.797	22.008	18.282	23.181	23.871	PCBP4	poly(rC) binding protein 4 [Source:HGNC Symbol;Acc:HGNC:8652]
ENSG00000090104	0	0	0	0	0	0.077	0	0	0	0	0	0	RGS1	regulator of G protein signaling 1 [Source:HGNC Symbol;Acc:HGNC:9991]
ENSG00000090238	15.663	17.309	27.711	19.134	19.105	18.414	19.881	23.732	22.666	17.549	29.923	25.66	YPEL3	yippee like 3 [Source:HGNC Symbol;Acc:HGNC:18327]
ENSG00000090263	133.315	142.237	135.992	155.725	174.45	172.994	153.676	203.011	168.338	166.685	148.31	147.261	MRPS33	mitochondrial ribosomal protein S33 [Source:HGNC Symbol;Acc:HGNC:16634]
ENSG00000090266	286.339	297.23	285.598	329.596	284.347	316.571	393.706	554.643	394.473	378.695	334.855	318.383	NDUFB2	NADH:ubiquinone oxidoreductase subunit B2 [Source:HGNC Symbol;Acc:HGNC:7697]
ENSG00000090273	144.813	155.372	98.854	150.926	150.552	150.348	124.693	167.931	123.124	124.021	89.581	92.704	NUDC	nuclear distribution C, dynein complex regulator [Source:HGNC Symbol;Acc:HGNC:8045]
ENSG00000090316	82.061	84.11	57.425	76.103	80.44	79.259	75.763	68.077	78.421	75.098	52.186	52.854	MAEA	macrophage erythroblast attacher, E3 ubiquitin ligase [Source:HGNC Symbol;Acc:HGNC:13731]
ENSG00000090339	1.553	0.385	0.88	0.316	0.332	0.828	1.696	0.512	1.166	0.38	1.007	0.731	ICAM1	intercellular adhesion molecule 1 [Source:HGNC Symbol;Acc:HGNC:5344]
ENSG00000090372	101.392	110.282	94.997	99.452	95.432	97.369	93.475	71.674	86.669	81.989	93.982	87.42	STRN4	striatin 4 [Source:HGNC Symbol;Acc:HGNC:15721]
ENSG00000090376	0.274	0.401	0.22	0.305	0.444	0.385	0.17	0.049	0.276	0.141	0.135	0.053	IRAK3	interleukin 1 receptor associated kinase 3 [Source:HGNC Symbol;Acc:HGNC:17020]
ENSG00000090382	2.271	2.431	2.765	1.851	1.865	1.605	1.675	1.618	1.667	1.602	1.109	1.358	LYZ	lysozyme [Source:HGNC Symbol;Acc:HGNC:6740]
ENSG00000090402	0	0	0	0	0	0	0	0	0	0	0	0	SI	sucrase-isomaltase [Source:HGNC Symbol;Acc:HGNC:10856]
ENSG00000090432	29.72	30.915	18.233	33.634	33.591	30.222	24.629	22.988	23.829	22.364	17.459	17.48	MUL1	mitochondrial E3 ubiquitin protein ligase 1 [Source:HGNC Symbol;Acc:HGNC:25762]
ENSG00000090447	24.654	31.303	24.694	26.924	30.214	28.91	28.078	24.188	26.694	29.328	26.857	23.304	TFAP4	transcription factor AP-4 [Source:HGNC Symbol;Acc:HGNC:11745]
ENSG00000090470	24.594	27.057	19.299	23.158	24.764	22.624	19.323	19.156	20.781	18.315	21.084	17.266	PDCD7	programmed cell death 7 [Source:HGNC Symbol;Acc:HGNC:8767]
ENSG00000090487	48.159	49.418	50.847	48.82	49.8	48.222	51.686	42.51	50.042	51.641	50.772	55.123	SPG21	SPG21 abhydrolase domain containing, maspardin [Source:HGNC Symbol;Acc:HGNC:20373]
ENSG00000090512	0	0.111	0	0.052	0	0.108	0	0	0.099	0.127	0	0	FETUB	fetuin B [Source:HGNC Symbol;Acc:HGNC:3658]
ENSG00000090520	57.921	54.99	37.674	89.99	85.617	90.53	53.84	50.704	57.218	58.837	35.032	37.698	DNAJB11	DnaJ heat shock protein family (Hsp40) member B11 [Source:HGNC Symbol;Acc:HGNC:14889]
ENSG00000090530	2.58	4.537	4.508	2.341	2.555	2.71	6.145	3.462	3.694	3.031	5.053	6.108	P3H2	prolyl 3-hydroxylase 2 [Source:HGNC Symbol;Acc:HGNC:19317]
ENSG00000090534	0.47	0.804	0.609	0.543	0.195	0.331	0.471	0.354	0.347	0.463	0.714	0.721	THPO	thrombopoietin [Source:HGNC Symbol;Acc:HGNC:11795]
ENSG00000090539	2.117	3.974	4.363	3.002	3.087	1.766	1.796	1.194	2.142	1.193	3.872	3.344	CHRD	chordin [Source:HGNC Symbol;Acc:HGNC:1949]
ENSG00000090554	4.192	3.036	6.631	3.527	2.996	2.445	4.864	3.883	3.063	3.64	5.317	4.478	FLT3LG	fms related receptor tyrosine kinase 3 ligand [Source:HGNC Symbol;Acc:HGNC:3766]
ENSG00000090565	28.339	28.531	35.072	22.813	20.108	21.937	18.955	18.54	23.027	18.226	23.488	23.125	RAB11FIP3	RAB11 family interacting protein 3 [Source:HGNC Symbol;Acc:HGNC:17224]
ENSG00000090581	24.295	27.213	24.047	14.764	20.955	18.179	17.552	26.52	19.97	18.631	23.33	22.003	GNPTG	N-acetylglucosamine-1-phosphate transferase subunit gamma [Source:HGNC Symbol;Acc:HGNC:23026]
ENSG00000090612	24.883	23.722	12.801	22.264	25.246	23.812	12.861	10.279	15.451	18.017	9.765	9.513	ZNF268	zinc finger protein 268 [Source:HGNC Symbol;Acc:HGNC:13061]
ENSG00000090615	33.101	35.667	28.975	31.292	29.864	30.333	25.643	17.935	23.995	24.615	20.235	19.152	GOLGA3	golgin A3 [Source:HGNC Symbol;Acc:HGNC:4426]
ENSG00000090621	191.352	183.586	142.673	172.004	168.581	155.126	144.615	150.72	133.281	136.269	130.238	115.86	PABPC4	poly(A) binding protein cytoplasmic 4 [Source:HGNC Symbol;Acc:HGNC:8557]
ENSG00000090659	0.02	0	0.024	0	0	0	0	0	0	0	0	0	CD209	CD209 molecule [Source:HGNC Symbol;Acc:HGNC:1641]
ENSG00000090661	20.786	20.668	26.366	17.54	13.886	17.208	16.669	20.327	20.384	15.426	22.813	18.317	CERS4	ceramide synthase 4 [Source:HGNC Symbol;Acc:HGNC:23747]
ENSG00000090674	13.271	13.167	10.306	13.413	14.415	14.304	9.374	13.354	9.779	11.223	7.362	7.062	MCOLN1	mucolipin TRP cation channel 1 [Source:HGNC Symbol;Acc:HGNC:13356]
ENSG00000090686	68.618	64.852	55.193	68.804	66.41	60.702	49.965	30.549	50.764	44.101	44.148	45.616	USP48	ubiquitin specific peptidase 48 [Source:HGNC Symbol;Acc:HGNC:18533]
ENSG00000090776	18.774	19.191	19.329	18.838	16.123	16.854	20.642	16.181	19.968	17.159	18.117	18.284	EFNB1	ephrin B1 [Source:HGNC Symbol;Acc:HGNC:3226]
ENSG00000090857	20.81	21.371	25.343	18.146	19.436	17.799	19.573	8.851	18.703	16.145	21.015	21.487	PDPR	pyruvate dehydrogenase phosphatase regulatory subunit [Source:HGNC Symbol;Acc:HGNC:30264]
ENSG00000090861	179.13	190.475	134.599	196.219	192.857	192.564	116.193	100.459	111.26	120.835	119.92	118.942	AARS1	alanyl-tRNA synthetase 1 [Source:HGNC Symbol;Acc:HGNC:20]
ENSG00000090863	58.799	61.56	66.518	57.169	50.317	50.217	55.125	36.452	53.594	47.681	59.159	55.123	GLG1	golgi glycoprotein 1 [Source:HGNC Symbol;Acc:HGNC:4316]
ENSG00000090889	50.721	51.862	41.141	44.216	45.474	46.463	38.439	26.654	39.671	37.394	38.066	40.92	KIF4A	kinesin family member 4A [Source:HGNC Symbol;Acc:HGNC:13339]
ENSG00000090905	60.584	56.655	36.383	48.692	60.323	53.657	35.844	19.136	34.972	37.056	30.042	29.488	TNRC6A	trinucleotide repeat containing adaptor 6A [Source:HGNC Symbol;Acc:HGNC:11969]
ENSG00000090924	15.111	18.742	12.594	12.917	12.865	13.795	11.653	5.999	15.449	12.767	11.639	9.725	PLEKHG2	pleckstrin homology and RhoGEF domain containing G2 [Source:HGNC Symbol;Acc:HGNC:29515]
ENSG00000090932	2.11	2.9	4.152	2.598	2.922	3.092	3.432	3.841	3.802	3.317	4.365	3.623	DLL3	delta like canonical Notch ligand 3 [Source:HGNC Symbol;Acc:HGNC:2909]
ENSG00000090971	37.303	39.784	47.298	35.657	36.903	35.893	40.946	67.102	44.904	44.04	56.21	50.47	NAT14	N-acetyltransferase 14 (putative) [Source:HGNC Symbol;Acc:HGNC:28918]
ENSG00000090975	4.697	3.801	4.152	3.645	2.864	3.169	2.927	2.073	3.153	3.547	2.94	3.116	PITPNM2	phosphatidylinositol transfer protein membrane associated 2 [Source:HGNC Symbol;Acc:HGNC:21044]
ENSG00000090989	28.154	32.246	32.87	33.372	35.527	29.551	27.292	16.429	31.585	25.188	30.084	24.89	EXOC1	exocyst complex component 1 [Source:HGNC Symbol;Acc:HGNC:30380]
ENSG00000091009	29.958	26.731	23.014	26.425	26.98	29.199	25.999	12.602	25.792	25.471	22.188	22.961	RBM27	RNA binding motif protein 27 [Source:HGNC Symbol;Acc:HGNC:29243]
ENSG00000091010	0.273	0.186	0.03	0.156	0.131	0.109	0.147	0.043	0.055	0.071	0	0	POU4F3	POU class 4 homeobox 3 [Source:HGNC Symbol;Acc:HGNC:9220]
ENSG00000091039	35.941	36.262	34.957	37.018	38.737	35.878	32.93	10.501	29.656	30.156	31.716	32.106	OSBPL8	oxysterol binding protein like 8 [Source:HGNC Symbol;Acc:HGNC:16396]
ENSG00000091073	10.201	13.784	8.259	15.349	10.882	11.256	10.991	11.056	11.588	8.778	8.939	6.018	DTX2	deltex E3 ubiquitin ligase 2 [Source:HGNC Symbol;Acc:HGNC:15973]
ENSG00000091106	0.666	0.459	0.697	0.496	0.514	0.459	0.584	0.38	0.799	0.837	0.146	0.164	NLRC4	NLR family CARD domain containing 4 [Source:HGNC Symbol;Acc:HGNC:16412]
ENSG00000091127	55.032	47.626	35.488	46.449	50.935	39.818	36.434	18.839	39.459	38.297	25.784	35.373	PUS7	pseudouridine synthase 7 [Source:HGNC Symbol;Acc:HGNC:26033]
ENSG00000091128	1.272	0.62	0.915	0.791	1.03	0.615	0.594	0.752	0.535	0.824	0.828	0.634	LAMB4	laminin subunit beta 4 [Source:HGNC Symbol;Acc:HGNC:6491]
ENSG00000091129	5.798	7.995	10.819	7.716	7.265	6.113	11.041	4.201	6.1	7.098	10.68	10.01	NRCAM	neuronal cell adhesion molecule [Source:HGNC Symbol;Acc:HGNC:7994]
ENSG00000091136	30.77	36.764	38.815	31.842	31.777	27.544	32.023	21.628	27.432	32.208	33.195	33.292	LAMB1	laminin subunit beta 1 [Source:HGNC Symbol;Acc:HGNC:6486]
ENSG00000091137	0.441	1.354	0.183	0.343	0.585	0.244	0.273	0.251	0.356	0.421	0.524	0.241	SLC26A4	solute carrier family 26 member 4 [Source:HGNC Symbol;Acc:HGNC:8818]
ENSG00000091138	0.236	0.073	0.674	0.138	0.266	0.128	0.369	0.264	0.198	0.895	0.104	0	SLC26A3	solute carrier family 26 member 3 [Source:HGNC Symbol;Acc:HGNC:3018]
ENSG00000091140	115.974	115.182	94.854	116.059	119.095	114.787	113.499	75.909	106.425	110.977	97.386	98.181	DLD	dihydrolipoamide dehydrogenase [Source:HGNC Symbol;Acc:HGNC:2898]
ENSG00000091157	9.134	7.582	4.615	10.377	8.465	8.797	5.587	2.112	5.958	5.886	3.854	4.303	WDR7	WD repeat domain 7 [Source:HGNC Symbol;Acc:HGNC:13490]
ENSG00000091164	69.148	73.785	50.485	79.557	80.621	81.338	57.936	55.277	65.252	57.957	46.806	45.751	TXNL1	thioredoxin like 1 [Source:HGNC Symbol;Acc:HGNC:12436]
ENSG00000091181	0.101	0.259	0.106	0.272	0.095	0.139	0.077	0.036	0.217	0.031	0.039	0	IL5RA	interleukin 5 receptor subunit alpha [Source:HGNC Symbol;Acc:HGNC:6017]
ENSG00000091262	5.542	7.534	6.512	5.878	6.248	5.587	5.848	5.558	7.275	9.895	6.127	6.692	ABCC6	ATP binding cassette subfamily C member 6 [Source:HGNC Symbol;Acc:HGNC:57]
ENSG00000091317	67.763	67.992	60.84	61.174	67.568	66.995	69.691	44.133	65.952	65.573	59.264	61.784	CMTM6	CKLF like MARVEL transmembrane domain containing 6 [Source:HGNC Symbol;Acc:HGNC:19177]
ENSG00000091409	8.472	10.643	9.4	10.275	9.69	10.286	8.796	3.052	8.127	8.381	7.302	9.134	ITGA6	integrin subunit alpha 6 [Source:HGNC Symbol;Acc:HGNC:6142]
ENSG00000091428	5.414	5.16	6.328	3.788	3.631	4.132	5.423	2.272	3.449	6.733	3.722	4.284	RAPGEF4	Rap guanine nucleotide exchange factor 4 [Source:HGNC Symbol;Acc:HGNC:16626]
ENSG00000091436	28.676	28.183	27.253	25.749	26.007	24.392	22.366	12.853	21.407	22.028	21.064	20.383	MAP3K20	mitogen-activated protein kinase kinase kinase 20 [Source:HGNC Symbol;Acc:HGNC:17797]
ENSG00000091482	0.127	0.694	0.781	0.698	0.243	0.406	1.65	1.211	1.245	0.536	2.399	1.221	SMPX	small muscle protein X-linked [Source:HGNC Symbol;Acc:HGNC:11122]
ENSG00000091483	69.648	66.73	57.52	69.435	80.263	80.703	78.933	71.91	77.01	73.931	54.348	58.027	FH	fumarate hydratase [Source:HGNC Symbol;Acc:HGNC:3700]
ENSG00000091490	10.489	10.606	10.586	10.412	10.705	10.044	9.42	6.439	8.89	13.183	9.397	10.673	SEL1L3	SEL1L family member 3 [Source:HGNC Symbol;Acc:HGNC:29108]
ENSG00000091513	2.745	2.905	2.079	1.401	3.162	2.532	1.011	1.306	1.617	1.159	0.607	0.924	TF	transferrin [Source:HGNC Symbol;Acc:HGNC:11740]
ENSG00000091527	175.715	177.452	136.658	179.78	178.118	172.836	155.31	88.009	143.769	146.406	116.634	127.21	CDV3	CDV3 homolog [Source:HGNC Symbol;Acc:HGNC:26928]
ENSG00000091536	1.081	1.379	1.452	1.166	0.809	0.458	1.473	0.689	1.048	0.6	1.295	1.428	MYO15A	myosin XVA [Source:HGNC Symbol;Acc:HGNC:7594]
ENSG00000091542	119.439	116.965	127.5	113.962	115.573	104.431	121.262	93.055	114.725	113.826	123.084	122.8	ALKBH5	alkB homolog 5, RNA demethylase [Source:HGNC Symbol;Acc:HGNC:25996]
ENSG00000091583	0	0	0	0	0	0	0	0	0	0	0	0	APOH	apolipoprotein H [Source:HGNC Symbol;Acc:HGNC:616]
ENSG00000091592	0.702	0.528	1.12	0.343	0.547	0.624	0.828	0.88	0.26	0.613	0.708	0.83	NLRP1	NLR family pyrin domain containing 1 [Source:HGNC Symbol;Acc:HGNC:14374]
ENSG00000091622	4.294	4.138	2.984	2.483	2.948	3.139	2.346	1.581	2.945	2.358	2.547	2.593	PITPNM3	PITPNM family member 3 [Source:HGNC Symbol;Acc:HGNC:21043]
ENSG00000091640	43.211	43.981	63.613	40.905	38.361	38.991	49.158	63.1	51.12	51.078	59.139	59.638	SPAG7	sperm associated antigen 7 [Source:HGNC Symbol;Acc:HGNC:11216]
ENSG00000091651	133.894	139.324	104.669	114.28	125.938	114.511	94.064	81.251	95.167	91.689	84.43	78.669	ORC6	origin recognition complex subunit 6 [Source:HGNC Symbol;Acc:HGNC:17151]
ENSG00000091656	15.086	14.726	11.722	13.423	12.523	10.995	11.374	4.859	10.788	9.572	8.774	8.017	ZFHX4	zinc finger homeobox 4 [Source:HGNC Symbol;Acc:HGNC:30939]
ENSG00000091664	0	0.025	0	0	0	0	0	0	0	0	0	0	SLC17A6	solute carrier family 17 member 6 [Source:HGNC Symbol;Acc:HGNC:16703]
ENSG00000091704	0	0	0.066	0.043	0.189	0	0.224	0.096	0.206	0	0	0	CPA1	carboxypeptidase A1 [Source:HGNC Symbol;Acc:HGNC:2296]
ENSG00000091732	54.865	58.34	41.517	51.748	55.232	62.587	49.301	49.593	52.611	53.102	39.336	41.725	ZC3HC1	zinc finger C3HC-type containing 1 [Source:HGNC Symbol;Acc:HGNC:29913]
ENSG00000091831	0.204	0.064	0.137	0.168	0.206	0.946	0.179	0.008	0.09	0.083	0.146	0.226	ESR1	estrogen receptor 1 [Source:HGNC Symbol;Acc:HGNC:3467]
ENSG00000091844	5.965	6.078	4.353	5.139	5.659	4.83	3.72	1.743	4.045	3.07	3.41	3.775	RGS17	regulator of G protein signaling 17 [Source:HGNC Symbol;Acc:HGNC:14088]
ENSG00000091879	0.332	0.206	0.16	0.296	0.203	0.203	0.19	0.116	0.114	0.162	0.188	0.057	ANGPT2	angiopoietin 2 [Source:HGNC Symbol;Acc:HGNC:485]
ENSG00000091947	32.079	30.511	37.237	34.357	36.715	33.092	31.086	36.633	31.12	28.622	35.15	36.296	TMEM101	transmembrane protein 101 [Source:HGNC Symbol;Acc:HGNC:28653]
ENSG00000091972	0.307	0.226	0	0.28	0.18	0.062	0.098	0.149	0.06	0.027	0.046	0.08	CD200	CD200 molecule [Source:HGNC Symbol;Acc:HGNC:7203]
ENSG00000091986	6.058	5.371	8.149	8.337	3.761	5.995	4.844	5.786	6.002	4.754	7.054	6.833	CCDC80	coiled-coil domain containing 80 [Source:HGNC Symbol;Acc:HGNC:30649]
ENSG00000092009	0	0.384	0	0.322	0.112	0	0.103	0	0.287	0.247	0.311	0	CMA1	chymase 1 [Source:HGNC Symbol;Acc:HGNC:2097]
ENSG00000092010	37.511	37.189	50.462	38.167	36.954	35.429	43.488	50.301	39.06	41.092	48.428	46.534	PSME1	proteasome activator subunit 1 [Source:HGNC Symbol;Acc:HGNC:9568]
ENSG00000092020	84.722	88.139	47.513	81.635	87.921	90.843	51.96	41.647	54.441	52.28	48.739	48.503	PPP2R3C	protein phosphatase 2 regulatory subunit B''gamma [Source:HGNC Symbol;Acc:HGNC:17485]
ENSG00000092036	35.01	33.508	42.071	34.236	33.49	37.92	36.101	31.187	29.278	36.822	47.35	41.111	HAUS4	HAUS augmin like complex subunit 4 [Source:HGNC Symbol;Acc:HGNC:20163]
ENSG00000092051	0	0.171	0	0.204	0.106	0.282	0.031	0.075	0.032	0.096	0.051	0.155	JPH4	junctophilin 4 [Source:HGNC Symbol;Acc:HGNC:20156]
ENSG00000092054	0	0	0	0.025	0.036	0	0.012	0.017	0.011	0	0.048	0.025	MYH7	myosin heavy chain 7 [Source:HGNC Symbol;Acc:HGNC:7577]
ENSG00000092067	0	0.186	0	0.143	0.075	0	0	0.099	0.064	0.082	0	0	CEBPE	CCAAT enhancer binding protein epsilon [Source:HGNC Symbol;Acc:HGNC:1836]
ENSG00000092068	8.225	8.173	7.722	8.241	9.695	7.175	10.451	4.895	7.37	8.47	7.785	7.675	SLC7A8	solute carrier family 7 member 8 [Source:HGNC Symbol;Acc:HGNC:11066]
ENSG00000092094	70.512	67.877	56.368	77.667	71.18	69.776	52.14	57.28	51.233	46.842	47.164	42.573	OSGEP	O-sialoglycoprotein endopeptidase [Source:HGNC Symbol;Acc:HGNC:18028]
ENSG00000092096	6.324	10.099	11.674	6.845	4.767	7.301	7.773	5.365	7.28	5.836	10.55	8.664	SLC22A17	solute carrier family 22 member 17 [Source:HGNC Symbol;Acc:HGNC:23095]
ENSG00000092098	34.23	35.949	24.554	31.553	29.374	27.721	21.838	25.571	25.987	20.85	17.238	15.25	RNF31	ring finger protein 31 [Source:HGNC Symbol;Acc:HGNC:16031]
ENSG00000092108	96.367	102.294	63.013	108.557	109.67	110.41	73.126	53.258	75.116	79.303	56.697	58.697	SCFD1	sec1 family domain containing 1 [Source:HGNC Symbol;Acc:HGNC:20726]
ENSG00000092140	55.979	59.968	50.887	47.26	55.049	52.942	39.928	15.367	40.67	38.539	39.748	43.691	G2E3	G2/M-phase specific E3 ubiquitin protein ligase [Source:HGNC Symbol;Acc:HGNC:20338]
ENSG00000092148	88.371	77.44	60.028	67.068	70.199	73.21	50.535	40.808	52.018	49.419	49.832	48.315	HECTD1	HECT domain E3 ubiquitin protein ligase 1 [Source:HGNC Symbol;Acc:HGNC:20157]
ENSG00000092199	1448.24	1521.33	1213.51	1449.87	1527.02	1567.84	1507.62	1153.57	1529.31	1565.29	1267.63	1290.3	HNRNPC	heterogeneous nuclear ribonucleoprotein C [Source:HGNC Symbol;Acc:HGNC:5035]
ENSG00000092200	1.031	0.618	0.236	0.342	0.712	1.076	1.773	0.355	0.959	0.536	0.352	0.516	RPGRIP1	RPGR interacting protein 1 [Source:HGNC Symbol;Acc:HGNC:13436]
ENSG00000092201	199.215	201.668	172.505	184.891	192.862	187.233	177.861	131.397	172.421	174.074	156.211	163.241	SUPT16H	SPT16 homolog, facilitates chromatin remodeling subunit [Source:HGNC Symbol;Acc:HGNC:11465]
ENSG00000092203	58.619	55.526	48.797	58.703	52.168	52.074	49.905	23.852	46.276	39.877	42.089	44.993	TOX4	TOX high mobility group box family member 4 [Source:HGNC Symbol;Acc:HGNC:20161]
ENSG00000092208	72.841	87.192	69.978	86.109	89.798	98.825	88.453	85.437	92.028	96.875	79.122	80.092	GEMIN2	gem nuclear organelle associated protein 2 [Source:HGNC Symbol;Acc:HGNC:10884]
ENSG00000092295	4.172	5.241	2.631	3.596	2.577	3.027	1.987	2.616	3.74	1.848	2.163	1.328	TGM1	transglutaminase 1 [Source:HGNC Symbol;Acc:HGNC:11777]
ENSG00000092330	17.145	16.899	19.953	18.113	15.729	16.755	15.571	14.066	14.487	13.119	21.092	20.611	TINF2	TERF1 interacting nuclear factor 2 [Source:HGNC Symbol;Acc:HGNC:11824]
ENSG00000092345	0	0	0	0	0	0	0	0	0.047	0	0	0.026	DAZL	deleted in azoospermia like [Source:HGNC Symbol;Acc:HGNC:2685]
ENSG00000092377	0	0	0	0	0	0	0	0	0	0	0	0	TBL1Y	transducin beta like 1 Y-linked [Source:HGNC Symbol;Acc:HGNC:18502]
ENSG00000092421	25.681	23.902	29.083	22.387	22.122	21.142	23.725	10.685	24.947	22.419	28.679	23.938	SEMA6A	semaphorin 6A [Source:HGNC Symbol;Acc:HGNC:10738]
ENSG00000092439	30.969	28.849	24.499	29.364	28.925	27.062	23.742	9.717	21.925	23.006	18.112	17.954	TRPM7	transient receptor potential cation channel subfamily M member 7 [Source:HGNC Symbol;Acc:HGNC:17994]
ENSG00000092445	21.424	19.233	22.276	19.422	20.995	18.735	19.669	15.737	20.585	16.33	18.515	18.882	TYRO3	TYRO3 protein tyrosine kinase [Source:HGNC Symbol;Acc:HGNC:12446]
ENSG00000092470	53.681	49.751	30.303	56.531	48.345	49.496	31.5	17.854	31.971	30.001	28.545	28.241	WDR76	WD repeat domain 76 [Source:HGNC Symbol;Acc:HGNC:25773]
ENSG00000092529	3.222	2.8	3.296	2.325	2.481	1.547	2.579	2.307	4.437	2.635	1.124	1.502	CAPN3	calpain 3 [Source:HGNC Symbol;Acc:HGNC:1480]
ENSG00000092531	40.387	41.546	37.505	35.899	42.675	45.635	38.432	24.254	40.75	36.519	35.086	34.919	SNAP23	synaptosome associated protein 23 [Source:HGNC Symbol;Acc:HGNC:11131]
ENSG00000092607	0.879	0.631	0.233	0.736	0.902	0.729	0.4	0.293	0.256	0.528	0.168	0.089	TBX15	T-box transcription factor 15 [Source:HGNC Symbol;Acc:HGNC:11594]
ENSG00000092621	376.347	397.346	377.438	374.097	374.264	376.804	332.588	349.405	324.005	352.97	366.91	367.29	PHGDH	phosphoglycerate dehydrogenase [Source:HGNC Symbol;Acc:HGNC:8923]
ENSG00000092758	14.171	15.475	29.3	12.175	13.079	11.832	18.173	16.588	16.038	15.649	29.109	26.872	COL9A3	collagen type IX alpha 3 chain [Source:HGNC Symbol;Acc:HGNC:2219]
ENSG00000092820	101.207	102.846	89.323	92.758	94.491	91.899	98.166	80.651	96.895	89.683	85.707	86.164	EZR	ezrin [Source:HGNC Symbol;Acc:HGNC:12691]
ENSG00000092841	399.591	413.256	383.761	425.618	410.793	460.821	489.041	746.189	530.11	526.85	436.853	443.19	MYL6	myosin light chain 6 [Source:HGNC Symbol;Acc:HGNC:7587]
ENSG00000092847	17.889	18.635	15.732	17.168	15.74	13.096	13.75	4.626	13.856	11.963	11.915	12.276	AGO1	argonaute RISC component 1 [Source:HGNC Symbol;Acc:HGNC:3262]
ENSG00000092850	1.032	1.713	0.62	1.049	1.641	1.404	0.891	1.012	1.634	0.812	0.851	1.464	TEKT2	tektin 2 [Source:HGNC Symbol;Acc:HGNC:11725]
ENSG00000092853	44.215	47.227	26.164	39.208	41.557	38.707	34.82	27.298	28.691	26.623	20.992	20.675	CLSPN	claspin [Source:HGNC Symbol;Acc:HGNC:19715]
ENSG00000092871	23.503	19.984	14.337	19.121	27.171	19.694	16.277	7.102	15.903	17.987	11.859	10.152	RFFL	ring finger and FYVE like domain containing E3 ubiquitin protein ligase [Source:HGNC Symbol;Acc:HGNC:24821]
ENSG00000092929	0.482	1.17	0.642	1.284	2.542	0.736	0.951	2.132	1.136	1.044	0.604	0.497	UNC13D	unc-13 homolog D [Source:HGNC Symbol;Acc:HGNC:23147]
ENSG00000092931	29.523	34.535	23.544	25.452	29.47	30.332	23.682	15.672	24.984	23.199	18.481	20.84	MFSD11	major facilitator superfamily domain containing 11 [Source:HGNC Symbol;Acc:HGNC:25458]
ENSG00000092964	20.214	20.247	28.62	18.086	17.505	16.87	24.198	11.379	20.555	22.565	25.251	28.161	DPYSL2	dihydropyrimidinase like 2 [Source:HGNC Symbol;Acc:HGNC:3014]
ENSG00000092969	1.318	1.072	0.353	1.209	1.38	1.107	1.096	0.322	0.336	1.042	0.406	0.501	TGFB2	transforming growth factor beta 2 [Source:HGNC Symbol;Acc:HGNC:11768]
ENSG00000092978	32.814	32.401	25.144	32.98	33.946	31.664	23.831	12.975	23.033	25.101	22.433	25.41	GPATCH2	G-patch domain containing 2 [Source:HGNC Symbol;Acc:HGNC:25499]
ENSG00000093000	89.061	89.846	61.371	78.286	81.083	81.315	68.949	33.526	69.018	71.557	55.363	53.876	NUP50	nucleoporin 50 [Source:HGNC Symbol;Acc:HGNC:8065]
ENSG00000093009	115.992	117.083	77.783	122.635	117.192	117.308	83.812	79.78	81.116	80.992	70.386	65.814	CDC45	cell division cycle 45 [Source:HGNC Symbol;Acc:HGNC:1739]
ENSG00000093010	107.871	93.829	110.458	97.239	90.778	98.747	101.807	118.214	111.986	92.698	119.937	119.425	COMT	catechol-O-methyltransferase [Source:HGNC Symbol;Acc:HGNC:2228]
ENSG00000093072	0.947	2.065	1.507	0.689	1.194	0.565	1.319	0.494	1.38	0.449	0.659	0.678	ADA2	adenosine deaminase 2 [Source:HGNC Symbol;Acc:HGNC:1839]
ENSG00000093100	2.141	1.919	2.647	1.483	1.987	0.739	0.711	6.397	1.369	1.55	0	0	-	novel transcript
ENSG00000093134	0	0	0	0.058	0	0	0	0	0	0	0	0	VNN3P	vanin 3, pseudogene [Source:HGNC Symbol;Acc:HGNC:16431]
ENSG00000093144	86.529	87.127	86.145	98.446	98.295	105.404	97.924	72.838	92.885	92.729	87.738	93.744	ECHDC1	ethylmalonyl-CoA decarboxylase 1 [Source:HGNC Symbol;Acc:HGNC:21489]
ENSG00000093167	54.717	53.895	46.481	57.024	54.46	64.097	46.408	29.976	45.199	42.492	39.761	44.921	LRRFIP2	LRR binding FLII interacting protein 2 [Source:HGNC Symbol;Acc:HGNC:6703]
[truncated: 76,305 more rows]

## Sheet: process
symbol	GFP_1	GFP_2	GFP_3	NSP4_1	NSP4_2	NSP4_3	NSP3_1	NSP3_2	NSP3_3	T2A_1	T2A_2	T2A_3
AMFR	92.523	98.883	76.749	68.983	104.891	87.114	85.442	66.174	80.192	90.257	91.923	97.367
CKAP4	68.781	66.398	69.975	69.201	71.152	71.644	76.097	65.889	73.803	72.003	67.086	70.89
EMC1	63.146	62.034	40.921	55.14	52.723	51.283	48.628	23.202	44.537	49.016	45.475	47.949
EMC10	86.748	86.983	90.895	76.625	76.902	79.407	110.607	120.194	111.042	85.222	79.133	73.688
EMC2	64.991	64.97	88.802	74.59	73.966	73.777	81.762	69.324	86.216	71.682	81.191	89.541
EMD	175.786	173.047	156.449	161.371	170.147	156.731	173.715	175.52	164.546	187.904	171.748	169.786
FIS1	101.59	107.843	124.982	117.88	114.93	116.11	121.626	171.23	131.72	91.961	100.606	93.881
FKBP2	53.416	60.987	69.624	80.776	64.523	71.838	68.782	109.4	61.79	64.141	62.357	63.008
FUNDC1	65.016	63.996	80.163	70.498	74.083	79.529	82.154	75.195	76.192	58.961	66.648	68.66
INF2	66.554	74.963	42.487	59.849	56.625	51.664	53.482	48.958	48.277	66.684	52.895	49.723
MFN2	92.126	90.496	68.718	84.417	82.289	83.381	70.669	61.875	73.121	65.941	58.01	60.754
MIGA2	24.812	28.28	17.893	22.404	22.863	23.186	15.424	19.001	16.252	13.648	9.907	12.025
PDZD8	58.177	52.717	34.695	56.789	54.809	52.206	40.039	9.667	35.687	36.438	35.692	35.698
REEP1	8.282	9.017	9.106	8.45	8.379	7.818	9.007	6.548	9.167	8.756	7.886	8.831
RHOT1	36	34.076	30.693	36.557	34.531	30.665	32.917	18.812	27.855	42.192	44.493	45.842
RMDN3	31.794	33.373	21.452	27.791	29.477	24.975	20.751	18.441	20.79	19.337	17.204	15.1
SLC25A46	49.988	50.412	39.249	53.174	51.594	57.257	39.401	18.052	41.674	32.198	30.561	32.022
SPIRE1	17.95	18.533	13.71	17.432	18.276	17.426	14.732	7.141	16.742	18.139	13.658	14.342
SYNJ2BP	24.412	21.408	20.49	22.659	22.93	19.617	20.525	10.678	21.28	23.15	20.872	18.874
TMX1	79.434	75.813	89.374	88.783	87.731	90.132	93.86	57.122	89.631	70.042	77.062	79.869
VAPB	75.839	63.545	49.467	69.67	73.559	67.202	52.917	40.185	51.456	52.699	49.735	49.952
VPS13A	44.557	42.056	32.097	37.032	39.779	35.888	35.003	11.993	33.956	39.544	32.325	31.037
RRBP1	61.608	61.376	52.144	57.567	53.806	53.831	57.829	40.673	55.141	58.463	47.977	49.247
RRBP1P2	0	0	0	0	0	0	0	0	0	0	0	0
A2MP1	0.02	0	0.042	0.04	0	0	0.035	0.026	0	0.035	0.018	0.037
AACSP1	0	0	0	0	0	0.033	0	0.019	0	0.107	0.107	0.028
AADACP1	0	0	0	0	0	0	0	0	0.221	0	0	0
ABCA11P	12.189	8.999	7.237	10.442	11.833	11.111	9.283	5.265	7.836	5.71	6.491	2.996
ABCA17P	2.218	1.924	0.213	0.664	1.834	1.643	1.257	2.597	4.88	4.135	1.538	1.742
ABCC13	0.84	0	0	0.038	0	0	0	0	0	0	0	0
ABCC6P1	5.688	6.05	4.006	5.966	5.432	4.156	4.116	2.639	4.147	5.047	4.619	4.344
ABCC6P2	2.687	5.281	2.022	3.085	3.5	4.052	3.564	1.948	2.557	3.935	2.796	2.698
ACTE1P	3.109	4.466	1.012	1.629	2.048	1.866	1.828	1.384	1.799	2.583	1.794	1.441
ACTG1P17	11.71	13.757	8.263	8.814	8.054	15.303	10.808	13.64	12.136	21.08	10.38	9.87
ACTG1P25	0.716	1.502	0.747	1.603	1.143	2.076	1.024	0.568	0.801	1.527	1.159	0.898
ADAM20P1	1.133	0.764	0.436	0.407	0.507	0.667	0.552	0.139	0.167	0.454	0.387	0.561
ADAM21P1	0.044	0.048	0	0.04	0	0	0.039	0.029	0	0.038	0	0.035
ADCY10P1	2.786	2.001	1.304	1.909	1.964	1.385	1.473	2.377	2.044	2.859	4.066	2.508
AFG3L1P	42.253	41.469	23.413	31.718	28.494	30.269	22.729	24.35	26.189	30.151	19.357	19.497
AGAP12P	11.163	10.63	6.214	7.897	7.363	6.773	6.716	5.778	5.524	7.724	5.045	3.851
AHSA2P	32.324	29.863	30.02	31.465	33.197	24.938	21.228	29.68	27.365	42.689	29.089	32.166
ALG1L9P	7.371	9.745	5.085	6.661	6.6	4.662	4.234	3.302	5.978	6.956	5.887	4.508
ALMS1P1	2.294	1.943	0.931	1.594	1.922	1.669	1.066	0.574	1.725	1.208	0.248	0.575
ALOX12P2	0.686	1.793	0.155	0.331	1.535	0.266	0.771	0.384	0.157	0.967	0.477	0.138
AMZ2P1	15.929	14.052	17.478	17.756	16.48	17.914	19.146	18.086	16.345	25.451	19.006	24.048
ANAPC1P2	34.517	31.76	21.144	34.494	34.507	38.255	22.353	17.112	21.623	30.054	21.432	22.853
ANKRD19P	20.839	19.725	13.261	15.466	16.462	13.423	14.158	14.721	17.311	30.491	20.466	18.644
ANKRD20A5P	2.672	3.175	0.88	1.528	2.151	1.862	1.044	0.602	1.856	1.98	1.312	1.554
ANKRD26P3	0	0	0.321	0.501	0.831	0	0	0	0	0	0	0
ANKRD36BP2	2.914	2.845	1.679	2.693	1.872	1.233	2.005	1.148	1.821	4.102	1.727	1.798
AOC4P	0.786	0.673	0.392	0.433	0.201	0	0.454	0.261	0.132	0.112	1.387	0.154
AP1B1P1	0.14	0	0	0.118	0.134	0.138	0	0	0	0	0	0
APOC1P1	1.507	0.504	2.299	0.427	3.553	2.083	1.607	1.77	2.102	0.667	1.9	0.853
ASNSP1	25.13	25.107	10.16	35.485	30.716	32.034	8.228	5.915	5.973	14.406	9.347	9.99
ATP8B5P	4.578	3.186	3.034	1.549	2.229	2.588	0.888	1.06	1.387	1.437	1.143	0.083
AZGP1P1	0.084	0	0	0	0.081	0.091	0	0	0.069	0	0	0
BCRP3	5.13	3.91	1.39	4.672	3.602	2.22	2.441	4.284	2.913	1.172	1.702	1.466
BIRC6-AS2	0.902	1.485	0.295	1.67	1.312	1.003	1.079	0.615	0.63	0.613	0.222	0.259
BMS1P1	39.606	41.135	19.126	32.647	33.007	27.522	24.303	13.453	22.61	33.418	19.448	14.606
BMS1P14	6.105	7.705	5.363	5.338	7.65	7.66	5.351	4.291	4.022	4.924	4.271	3.517
BMS1P4	14.956	15.532	7.66	11.117	11.517	9.938	8.215	4.742	7.845	8.211	5.21	6.015
BPIFA4P	0	0.283	0	0	0	0	0	0	0	0	0	0
BTN2A3P	12.156	11.793	7.299	13.567	15.095	14.755	5.968	4.531	6.918	6.909	4.351	4.161
C19orf48P	162.845	163.633	149.585	174.599	171.27	163.632	160.451	204.554	179.958	182.289	161.919	168.441
C22orf46P	20.039	19.019	14.161	19.895	17.456	17.999	16.291	11.375	17.933	19.235	15.625	15.364
C3orf86P	1.091	0.817	0.208	1.011	0.302	0.527	0	0	0.114	0.087	0	0.259
C3P1	0.323	0.157	0.025	0.654	0.14	0	0.129	0.108	0.019	0.257	0.151	0.253
C4orf36	2.155	2.53	1.89	1.795	2.347	1.228	1.53	1.354	2.157	2.848	1.638	1.654
CA5BP1	68.472	73.41	68.528	67.625	75.005	65.97	71.164	68.226	67.655	72.481	75.747	61.828
CAST	67.032	66.842	65.739	70.181	68.717	65.256	66.929	45.542	64.06	79.86	80.84	79.656
CASTOR3P	19.293	18.834	8.782	12.389	14.541	12.475	12.287	5.301	14.242	14.999	15.155	12.766
CATSPER2P1	4.841	5.077	3.652	4.043	5.075	3.043	4.672	4.024	4.064	8.282	5.51	6.616
CCDC144NL	0.104	0.109	0	0.032	0.064	0.222	0.192	0.066	0.137	0.292	0.028	0.056
CCNYL2	2.867	3.472	1.006	2.608	3.12	2.693	1.275	0.593	2.397	2.915	1.962	2.031
CCNYL6	0.195	0.318	0.202	0.119	0.369	0.048	0.112	0.021	0.131	0.31	0.031	0.089
CCT6P3	21.504	19.657	7.562	18.112	19.498	21.8	7.856	6.028	7.489	8.703	4.116	4.637
CD99P1	7.045	6.509	2.679	7.66	5.396	5.438	3.446	4.363	4.187	6.897	5.239	3.681
CDIPTOSP	2.429	3.423	5.427	5.135	4.105	6.357	4.846	9.367	4.38	6.178	7.473	8.092
CDRT15P3	0.816	1.097	0	1.334	0.143	0.544	0	0.324	0.14	0.574	0.123	0.137
CEACAM22P	0.652	0.62	0.213	0.435	0.494	0.261	0.154	0.444	0.696	0.635	0.304	0.364
CENPBD1P	9.668	8.792	5.838	7.353	9.818	8.031	9.064	7.701	7.306	6.399	8.85	8.695
CEP170P1	0.487	0.76	0.361	0.7	0.89	0.409	0.47	0.068	0.327	0.673	0.574	0.548
CES1P1	0.558	0.048	0.136	0.08	0.111	0	1.698	0.576	0	0.128	0.175	0
CFL1P1	2.48	1.761	2.253	2.024	2.401	1.626	1.81	1.024	1.658	1.517	1.269	1.537
CHEK2P2	2.69	2.68	1.973	1.481	1.16	2.051	1.258	1.461	1.648	1.544	1.225	1.308
CHIAP2	0	0	0	0.028	0	0	0	0.124	0	0.096	0	0
CHMP1B2P	0.012	0	0.012	0.211	0	0	0	0.008	0	0	0.021	0
CIBAR1P2	0.036	0	0	0.066	0	0	0.031	0.023	0.029	0	0	0
CLCA3P	0.037	0.04	0	0.067	0	0	0.032	0.047	0	0.032	0	0
CMAHP	0.226	1.099	0.41	0.754	0.949	0.661	0	0.903	1.037	0.697	0.995	0.65
COL6A4P1	0.98	0.803	0.9	0.939	0.7	0.746	0.462	0.38	0.67	0.966	0.775	1.099
CROCCP3	10.356	9.883	7.119	8.725	7.986	5.73	7.281	4.88	7.45	11.883	9.111	6.282
CRYBB2P1	42.912	46.155	37.514	40.197	44.875	40.327	28.152	30.824	32.7	42.665	34.826	37.405
CRYZL2P	4.475	3.384	2.278	0.943	0.602	1.975	0.294	1.786	2.059	2.763	1.983	0.586
CSAG4	0.642	0	0	0.295	0.631	0.343	1.565	0.409	0.395	0.425	0.144	0
CT75	2.43	3.435	3.111	4.279	1.684	1.456	2.615	4.109	3.778	4.799	2.748	2.433
CUTALP	4.508	4.101	2.025	1.653	2.689	1.915	1.859	1.359	2.269	1.869	2.444	2.059
CYP2B7P	1.553	2.07	0.979	1.152	1.674	0.86	1.098	0.543	0.387	1.057	1.203	0.774
CYP2G1P	0.5	0.27	0.169	0.425	0.221	0.112	0.124	0.069	0	0	0	0
CYP2T1P	1.437	1.582	0.593	0.708	0.779	0.496	0.64	0.427	0.56	1.077	0.695	0.519
CYP4F29P	0	0	0	0	0.034	0.039	0	0	0	0	0	0
CYP4F35P	3.508	3.532	1.321	2.111	3.134	2.436	1.817	0.894	2.235	1.581	2.367	0.985
DBIL5P	0.835	1.2	0.366	0.543	0.703	0.589	0.845	0.29	0.773	0.814	0.874	1.28
DBIL5P2	0.221	0.301	0	0.107	0.157	0.118	0.048	0	0	0.049	0	0
DDX11L16	0.345	0	0.245	0	0.185	0.06	0.28	0.095	0.096	0.109	0.207	0.096
DDX11L2	0.176	0.142	0.116	0.21	0.155	0.215	0.152	0.107	0.192	0.103	0.079	0.149
DDX11L5	0.201	0.073	0.035	0.047	0.172	0.098	0.058	0.063	0.15	0.063	0.043	0
DEFB122	3.528	1.26	1.492	1.643	2.687	1.121	1.093	2.13	1.866	3.332	1.214	1.221
DHRS4L1	10.505	12.092	5.752	9.506	9.823	7.851	8.582	6.476	9.697	8.532	6.459	8.292
DMBT1L1	0.113	0.148	0.025	0	0.193	0.165	0.099	0.085	0.146	0.079	0.098	0.149
DPY19L2P2	5.842	6.588	3.032	3.706	4.066	2.77	3.755	1.181	4.218	4.677	3.179	2.458
DPY19L2P3	5.648	5.602	5.271	6.449	3.796	3.794	6.339	2.463	4.104	5.6	5.896	5.026
DSTNP2	7.582	7.467	5.776	4.378	6.121	4.5	7.376	6.308	6.596	5.181	3.79	3.279
DUSP13B	0.12	0	0.127	0.137	0.115	0	0.211	0	0.197	0.089	0.092	0.068
DUXAP10	120.34	134.131	98.518	110.834	108.21	100.819	99.288	65.838	104.825	136.825	103.573	90.969
DUXAP8	142.004	144.781	117.462	130.995	133.527	115.975	127.923	72.649	126.744	163.186	136.05	126.773
DUXAP9	163.139	173.692	139.328	156.416	133.156	122.735	141.451	92.115	139.052	196.864	155.637	135.079
ECEL1P2	0	0	0	0	0	0	0	0	0.052	0.113	0	0.118
ELFN2	1.936	2.166	1.752	2.001	1.765	1.613	2.301	1.432	2.209	3.175	2.477	2.336
EMBP1	2.611	2.15	1.715	2.408	1.997	2.444	2.744	0.688	1.6	2.457	1.712	1.57
FABP5P3	0.666	0.29	0.586	0.266	0.157	0.508	0.126	0.183	0.354	0.253	0.065	0
FAM169BP	17.771	18.294	10.68	13.662	11.716	11.653	12.208	10.127	11.629	15.307	11.494	9.223
FAM21EP	2.824	2.429	1.842	2.375	2.773	2.218	2.295	1.83	1.705	1.782	2.19	1.74
FAM238A	0.126	0.414	0.14	0.116	0	0	0.111	0	0.103	0.111	0.224	0
FAM238C	7.964	10.432	2.997	5.033	5.076	4.029	4.12	3.734	4.779	7.644	2.591	3.725
FAM247A	0	0	0.194	0.082	0	0.084	0.081	0	0.126	0.085	0.084	0.085
FAM25BP	0.198	0.58	0	0.091	0	0.106	0	0.236	0	0.737	0	0
FAM25EP	0	1.16	0	0	0	1.125	0	0	0	0	0	0
FAM74A3	2.258	1.892	0.859	1.301	1.148	0.947	1.372	0.951	1.206	1.505	1.178	0.969
FAM74A4	0.191	0	0.1	0	0	0.102	0	0	0	0	0	0
FAM74A6	0.586	0.844	0.411	0.434	0.053	0.062	0.252	0.218	0.201	0.409	0.409	0.308
FAM86B3P	14.361	16.956	8.852	15.461	13.951	12.601	10.681	5.898	10.645	14.979	11.203	10.575
FAM86DP	14.794	14.852	10.336	13.805	15.988	14.134	11.972	8.271	10.181	13.94	11.077	10.101
FAM86EP	9.51	11.227	8.952	14.783	13.774	13.199	11.453	10.934	12.018	8.516	6.413	6.081
FAM86FP	13.203	10.167	11.796	14.257	11.892	13.834	10.885	11.113	12.253	10.941	10.491	8.523
FAM86JP	3.939	6.3	4.33	5.409	3.715	3.931	5.061	3.835	5.941	4.437	4.222	3.892
FAM95B1	14.867	11.027	7.559	8.026	11.577	10.001	7.139	3.37	5.853	11.026	7.494	7.164
FAR2P2	0.238	0.327	0.104	0.192	0.214	0.167	0.2	0.316	0.158	0.378	0.233	0.133
FAUP4	2.939	2.139	2.259	2.848	2.979	1.718	3.016	3.614	4.872	7.324	5.648	6.849
FBXL9P	1.846	2.733	1.325	3.867	2.962	1.262	2.663	1.941	2.205	7.055	1.691	2.441
FCGR1BP	0.112	0.262	0	0.082	0.068	0.766	0.169	0.076	0.418	0.232	0.049	0
FGD5P1	0.152	0.303	0.105	0.353	0.312	0.265	0.217	0.133	0.207	0.286	0.246	0.092
FGF7P3	9.33	7.372	6.491	9.845	10.045	9.323	9.807	6.956	6.758	6.934	7.647	4.075
FKBP6P2	6.492	6.726	5.508	5.009	7.431	1.744	3.565	3.765	5.091	5.855	2.605	3.676
FMO6P	0	0.046	0	0.054	0.056	0.298	0	0	0	0.052	0	0
FMO9P	0	0	0.065	0	0	0	0	0	0	0	0	0
FOLH1B	0	0	0	0	0.078	0	0	0	0.021	0	0	0
FRG1BP	21.414	24.681	19.502	21.614	20.924	18.755	16.614	14.4	16.711	18.157	16.865	17.976
FRG1HP	35.394	31.033	26.78	34.3	29.732	30.235	26.21	23.815	25.8	35.237	29.072	29.693
FRG1JP	5.051	2.683	3.632	3.854	2.503	3.509	5.567	2.527	3.516	6.355	5.495	5.885
FRMPD2B	0	0.079	0.076	0.133	0.316	0.078	0	0	0.06	0	0	0
FTLP10	0.064	0.139	0	0	0.061	0	0	0	0	0	0	0
GABARAPL3	0.248	0.217	0.052	0.182	0.094	0.056	0.043	0.034	0.08	0.346	0.043	0.091
GAS2L1P2	0.789	0.816	0.289	0.361	0.225	0.421	0.409	0.3	0.192	0.24	0.171	0.287
GBA1LP	13.296	14.903	9.743	10.134	15.068	11.881	10.884	8.905	10.646	10.317	8.902	9.055
GBP1P1	2.668	1.736	2.17	4.145	2.827	2.707	2.905	3.204	2.092	2.222	2.892	3.417
GFOD3P	30.216	31.408	18.496	26.22	26.491	27.557	21.652	20.435	21.22	29.698	21.86	19.898
GNRHR2	5.099	4.071	3.397	4.417	3.875	4.99	4.763	2.534	3.694	5.352	3.853	3.574
GOLGA6L17P	0.168	0.277	0.092	0.256	0.232	0.444	0.14	0.165	0.487	0.464	0.213	0.222
GOLGA8DP	0.085	0.017	0	0.039	0.13	0	0.036	0.057	0.055	0.038	0.015	0.044
GOLGA8IP	3.605	3.178	2.161	1.829	2.216	2.045	2.064	0.796	1.947	3.715	2.849	1.803
GOLGA8M	1.074	1.784	0.293	0.99	1.831	0.575	0.244	0.69	0.224	1.445	0.495	1.025
GPR199P	0	0	0	0	0	0	0	0	0.37	0.98	0.691	0
GRM5P1	0	0	0	0.151	0.153	0	0	0.088	0	0	0	0
GTF2IP1	63.638	79.914	54.122	58.335	58.593	68.6	65.197	111.458	58.096	70.656	61.385	64.831
GTF2IP4	27.096	22.765	27.982	20.691	27.108	21.709	19.929	13.96	18.119	23.67	16.794	18.768
GTF2IRD1P1	1.822	1.692	0.714	1.24	2.413	1.735	1.149	1.055	1.099	0.989	0.326	0.525
GUCY1B2	6.18	6.887	4.355	7.139	6.004	5.055	3.871	4.861	3.498	3.499	4.155	3.893
GUSBP1	32.054	30.511	15.442	23.483	26.676	25.302	21.088	14.415	21.498	23.037	14.417	12.544
GUSBP11	56.732	58.201	32.782	45.504	49.44	49.848	39.011	31.745	38.823	51.995	29.892	30.039
GUSBP3	15.701	20.382	13.052	15.776	11.75	13.139	13.492	17.502	11.254	14.492	10.261	9.292
GUSBP5	0.314	0.241	0	0.069	0	0.6	1.509	0.097	0.184	0	0.252	0
H2BP1	0.162	0.877	0.359	0.663	0.92	0.334	0.165	0.086	0.386	0.423	0.41	0.065
HERC2P3	8.878	6.707	4.608	4.057	5.159	7.15	3.681	2.513	4.493	6.01	3.29	1.872
HERC2P9	40.273	47.802	20.437	34.184	34.207	31.61	32.539	13.803	24.662	24.736	23.341	17.124
HERC3	0.781	0.855	0.58	0.945	1.662	0.584	0.916	0.306	1.728	1.901	1.503	1.357
HLA-DRB6	0.041	0	0	0	0	0	0	0.061	0.066	0	0	0
HLA-H	0.497	0.583	0.7	0.386	0.573	0.276	0.398	0.635	0.326	0.55	0.692	0.387
HLA-L	5.637	6.471	3.946	4.235	4.478	4.711	3.755	2.012	3.452	4.766	3.6	2.49
HLA-V	0.29	0.858	0.075	0.412	0.344	0.304	0.263	0.182	0.23	0.228	0.334	0.395
HSD17B7P2	6.679	7.523	3.724	7.941	8.37	7.512	4.004	2.906	4.4	5.99	4.21	4.927
HTR7P1	1.502	1.629	1.269	1.285	1.493	1.499	1.604	0.951	1.181	1.844	1.643	1.74
INGX	1.74	1.252	0.745	0.861	1.202	0.851	1.226	0.705	1.256	0.948	0.761	0.733
INTS4P1	2.803	4.637	1.184	2.383	2.375	3.197	2.75	2.188	1.55	1.337	2.494	1.472
IQCF4P	0	0	0	0	0	0	0	0	0.135	0	0	0
KBTBD11-OT1	0.41	0.729	0.956	0.131	0.274	0.457	0.595	0.182	0.936	0.251	0.56	0.265
KLKP1	0.124	0	0.065	0.168	0	0	0.108	0.079	0.101	0.054	0.161	0.084
KMT2CP1	0.129	0.502	0.23	0.359	0.591	0.316	0.413	0.068	0.073	0.327	0.69	0
KRT16P3	0	0	0	0	0	0	0.041	0	0	0	0	0
KRT18P55	0.914	1.447	0.507	0.458	0.662	0.344	0.525	0.567	0.336	0.33	0.402	0.285
KRT19P2	0.211	0.115	0	0	0	0	0	0.067	0	0	0	0.292
KRT42P	0.207	0	0.216	0.197	0.146	0.702	0.12	0.281	0.088	0.026	0.131	0.099
KYAT1	1.104	0.615	0.517	0.766	0.415	0.797	0.965	0.542	0.798	0.901	0.231	0.307
LDC1P	0.214	0.046	0	0	0.087	0.145	0	0	0	0	0	0
LINC00301	0	0	0	0	0	0	0.128	0	0	0	0	0
LINC00680	26.797	24.909	17.711	24.901	25.818	22.488	18.638	13.116	19.41	22.299	19.715	18.96
LINC00869	19.139	23.462	15.531	16.613	17.147	19.617	20.35	19.993	19.53	21.409	19.688	24.044
LINC00933	1.573	0.782	1.202	1.101	1.028	0.402	2.207	0.625	1.067	1.438	1.27	0.547
LINC00970	1.185	1.405	0.603	1.085	0.939	1.162	1.477	1.33	1.247	1.813	0.558	1.045
LINC01115	0.139	0.076	0.145	0.063	0	0	0.035	0	0.057	0.295	0.023	0
LINC01145	20.122	21.282	15.097	17.43	16.511	15.058	17.268	9.923	15.771	20.158	17.985	16.96
LINC01347	2.94	2.885	1.018	2.349	1.986	1.819	1.251	0.308	1.589	2.578	1.318	1.054
LINC01399	9.622	9.313	8.845	6.562	8.764	10.278	5.198	5.627	6.594	7.79	5.207	6.375
LINC01618	0.047	0	0	0	0.044	0	0.041	0	0	0	0	0
LINC01667	1.201	0.938	0.493	0.857	1.603	0.473	0.652	0.23	1.605	0.446	2.026	1.314
LINC02210	56.451	58.032	47.22	41.396	50.493	45.385	44.28	23.367	47.236	70.002	54.984	50.048
LINC03021	0	0	0	0	0	0	0	0	0	0.063	0	0
LINC03025	0.2	0.204	0	0.507	0.262	0.411	0.36	0.358	0.091	0.073	0.317	0.032
LPAL2	0.695	1.46	0.776	1.143	1.296	2.048	1.566	0.181	0.773	0.656	0.84	0.844
LRRC37A11P	0.225	0.563	0.066	0.113	0.481	0.171	0.083	0.041	0.102	0.241	0.076	0.37
LRRC37A5P	2.511	2.238	1.689	2.772	3.54	2.305	3.531	4.799	2.902	3.838	4.006	4.135
LRRC77P	0	0	0	0	0	0.089	0	0	0	0	0	0
LSP1P5	7.508	14.836	9.202	8.452	9.068	6.586	8.185	5.817	8.766	8.781	4.972	9.397
MAP2K4P1	0	0	0.277	0.12	0.634	0.222	0.105	0.153	0.196	0.121	0	0.328
MATR3	62.778	68.325	72.359	68.981	60.505	87.124	66.89	32.402	68.676	68.705	66.32	63.919
MBL1P	0.557	1.286	0.613	0.697	0.833	0.688	0.79	1.352	0.997	0.417	1.149	0.717
MED15P9	0.967	1.127	0.501	0.66	0.807	0.258	0.432	0.569	0.601	0.924	0.421	0.387
MFSD13B	0.097	0.169	0.321	0.222	0.074	0.165	0.067	0.049	0.085	0.461	0.135	0.142
MFSD14CP	37.734	39.637	24.589	31.764	34.266	28.882	24.387	16.784	28.108	35.323	26.39	24.417
MIR3171HG	0.641	1.559	0.908	1.563	1.297	1.988	0.685	0.617	1.274	1.628	1.254	1.737
MRPS31P5	19.804	22.537	8.653	20.663	20.388	20.795	9.828	6.941	9.872	11.469	10.043	8.325
MT1IP	0	1.055	0	0	0	0	0	0	0	0.875	0	0
MT1JP	0	0.507	0	0	0	0	0.111	0	0	0.417	0	0
MTHFD2P1	0	0.252	0	0	0	0	0	0.073	0.094	0	0	0
MTMR9LP	2.388	1.803	0.707	0.599	0.34	0.498	0.532	0.691	0.426	0.128	1.038	0.733
NAP1L6P	0	0	0.238	0	0.157	0	0.214	0	0.067	0.144	0.072	0.076
NAPSB	3.287	2.869	2.266	2.16	1.931	3.08	3.511	1.012	2.473	2.472	1.967	1.079
NBPF25P	9.992	9.044	4.823	6.775	7.597	5.595	4.945	3.34	5.764	7.705	4.143	4.731
NCF1B	0.724	1.133	0.093	0.832	0.875	0.85	1.625	0.293	0.071	0.23	0.249	0.493
NCF1C	0.796	0.275	0.162	0.104	0.308	0	0.457	0.354	0.054	0.754	0	0
NKAPP1	3.809	3.707	3.885	4.373	2.864	4.18	4.732	3.611	6.116	2.601	3.575	2.479
NMRAL2P	0.499	0.461	0.074	0.413	0.239	0.628	0.121	0.223	0.173	0.304	0.263	0.378
NPEPPSP1	15.148	14.119	5.623	10.549	12.228	10.354	8.857	3.426	6.082	15.49	10.476	8.632
NPY6R	2.19	1.162	1.574	1.221	1.101	0.777	1.988	0.377	0.55	2.729	0.439	1.484
NSUN5P1	25.508	25.213	16.506	19.737	20.67	17.792	19.141	23.819	18.905	29.523	26.197	21.903
NSUN5P2	34.673	32.642	25.483	27.393	30.809	24.561	29.548	37.504	28.749	34.589	30.702	29.828
NUDT16L2P	0.44	0.443	0.231	0.214	0.211	0.239	0.311	0.056	0.14	0.116	0	0.041
NXF4	0.047	0.026	0	0.064	0.045	0.075	0.022	0.018	0.019	0.082	0.061	0.043
NXF5	0.113	0	0.059	0.052	0.054	0	0.049	0.049	0	0.071	0	0
OR2W5P	0	0	0	0	0	0	0	0	0.092	0	0	0
OR7E47P	0.353	0.515	0.621	0	0	0.503	0.518	0	0	0.103	0.521	0
OR7E91P	1.883	1.738	0.251	0.92	1.344	1.295	1.819	0.441	1.32	1.337	0.872	0.651
OSTCP1	1.961	2.804	1.166	1.491	1.797	1.462	1.414	0.435	1.396	3.297	1.655	1.653
OTOAP1	1.014	1.012	0.447	0.123	0.274	0.802	1.186	0.412	0.768	0.352	0	0.34
PAFAH1B2P2	7.34	9.242	4.991	6.124	6.046	5.662	4.797	3.735	4.493	7.255	3.374	2.977
PCBP1-AS1	55.031	52.345	35.907	31.385	38.266	40.503	35.638	24.302	36.787	41.649	34.069	27.318
PCDHB18P	0.349	0.438	0.139	0.07	0.204	0.258	0.185	0.068	0.239	0.102	0	0
PCDHGB8P	0.121	0.164	0.031	0.111	0.095	0.072	0.138	0.095	0.027	0.027	0.052	0.095
PDE4C	4.285	3.82	5.036	3.764	3.247	2.589	3.747	2.525	4.787	7.715	7.743	5.739
PDE4DIPP6	12.679	13.768	9.137	12.728	14.372	10.239	9.827	5.655	8.38	9.077	5.33	5.042
PDE8B	1.36	1.935	0.863	0.782	0.871	1.137	0.797	0.589	0.652	1.128	0.786	0.856
PDPR2P	21.171	24.775	11.891	19.519	14.644	17.678	16.479	11.952	13.502	25.535	12.151	12.666
PFN1P2	25.389	29.033	14.39	25.381	19.818	17.101	18.286	6.858	16.866	31.18	18.845	17.259
PGAM1P5	3.033	3.396	0.903	1.546	1.907	0.729	1.571	1.308	0.984	0.82	1.581	1.074
PGM5P2	8.968	9.393	4.192	5.929	6.125	6.47	5.432	2.494	5.482	4.62	3.577	3.193
PI4KAP1	140.817	135.795	90.181	115.714	124.346	120.992	96.091	99.689	93.862	127.709	98.891	99.985
PINX1	35.351	39.848	30.845	44.951	41.679	45.256	26.887	29.55	31.839	19.083	16.567	15.403
PLAC9P1	0.52	1.802	0.147	0.129	0.533	0.584	0.518	0.278	0.635	0.123	1.076	0.348
PLEKHA8P1	4.561	3.644	6.144	3.91	4.6	4.311	3.573	2.477	4.22	5.088	6.89	5.482
PMCHL2	0	0.051	0.052	0	0	0.053	0.212	0	0.286	0.296	0.123	0
PMS2P3	31.525	29.411	19.561	33.482	35.327	32.24	16.173	14.536	16.528	19.52	8.722	10.008
POLR1HASP	19.843	17.38	11.904	16.597	16.689	14.372	13.241	7.203	13.162	18.231	13.021	16.652
POLR2J3	119.667	122.273	62.62	92.253	98.72	83.888	81.087	51.994	72.681	94.966	89.434	65.909
POLR2J4	97.237	102.887	46.737	63.224	68.751	55.799	47.463	35.858	56.11	77.319	46.129	38.998
POM121L15P	0.665	0.816	0.52	0.39	0.366	0.227	0.452	0.42	0.465	0.67	1.284	0.436
POM121L9P	0.791	0.888	0.639	0.568	0.908	0.759	1.002	0.387	0.274	1.67	0.404	1.002
PPBPP2	0	0	0.075	0	0.068	0	0	0	0.117	0.063	0.063	0
PPIEL	15.357	17.476	11.304	9.728	8.431	10.367	9.797	8.306	12.139	12.741	12.884	10.748
PRAMEF36P	0	0	0	0	0	0	0	0.028	0	0	0	0
PRAMENP	0.196	0.107	0	0.167	0	0.104	0	0.062	0.08	0.086	0	0
PRKY	0.622	1.168	0.157	0.922	1.002	0.969	0.618	0.246	0.396	1.472	1.245	0.851
PRORSD1P	5.881	6.052	7.31	3.739	5.529	3.807	5.884	6.013	4.48	8.13	5.622	4.326
PRSS30P	4.098	3.74	4.841	3.537	2.655	3.478	4.194	6.468	4.116	9.784	9.014	7.921
PRSS40A	3.168	2.836	1.6	2.579	2.393	1.669	1.352	1.521	1.24	2.54	1.113	1.045
PRSS42P	0.155	0.682	0.684	1.635	0	0	0.135	0.496	0.942	0.271	0.647	0.882
PRSS46P	0.11	0	0	0	0	0	0	0.07	0.179	0.096	0.097	0
PRSS59P	0.185	0	0	0	0	0	0	0	0	0	0	0
PTENP1	0.682	0.858	0.736	0.906	0.671	0.86	0.885	0.341	0.713	0.479	0.709	0.915
PTPRVP	0.092	0.17	0.22	0.11	0.173	0.091	0.068	0.232	0.098	0.277	0.566	0.105
PYY2	2.215	2.031	0.757	0.979	1.542	0.933	0.444	0.847	1.16	1.739	1.438	0.481
RAB6C-AS1	4.981	6.107	3.201	5.16	5.234	3.473	5.025	3.283	4.822	8.562	4.984	4.757
RABGEF1P1	44.63	48.848	32.201	41.101	39.447	36.856	31.35	25.224	28.425	41.38	30.902	30.604
RAET1E-AS1	0.104	0.607	0.246	0.302	0.577	0.49	0.461	0.332	0.092	0.298	0.091	0.252
RAET1K	2.102	1.558	1.418	2.036	2.071	2.366	1.647	0.88	1.34	1.917	1.94	0.868
RDM1P5	4.685	5.783	1.715	4.214	2.314	1.314	2.26	2.139	2.671	3.998	3.611	1.508
REXO1L2P	0	0	0	0	0.126	0	0	0	0	0	0.085	0
REXO6P	0	0.263	0.074	0	0.028	0.032	0.026	0.019	0.058	0.398	0	0
RNF126P1	0	0	0	0	0	0	0	0.047	0	0	0	0
ROCK1P1	3.755	4.345	3.076	5.678	5.688	5.456	2.856	1.594	2.149	2.944	4.3	2.729
RP9P	11.446	10.786	9.82	15.305	13.427	14.756	10.591	14.979	10.151	13.69	9.3	9.486
RPL13AP17	0	0	0	0	0	0	0	0.031	0	0	0	0
RPL13AP3	0.065	0	0	0	0	0	0	0.083	0	0	0	0
RPL23AP7	20.061	24.909	18.105	27.748	23.599	25.566	16.164	15.951	12.04	16.247	10.083	12.805
RPL23AP87	0.259	0	0	0.045	0.451	0.527	0.29	0	0.237	0	0.297	0
RPL31P11	0	0	0	0	0.121	0	0	0	0	0	0	0
RPLP0P2	1.068	0.899	1.01	0.88	0.835	1.094	1.002	0.857	1.352	1.114	1.708	1.124
RPSAP52	0.286	0.551	0.854	0.417	0.595	0.332	0.364	0.663	0.769	1.848	2.259	1.906
RRN3P3	2.113	1.863	1.653	1.697	1.836	1.545	1.608	1.313	1.329	1.472	1.073	1.083
RRP7BP	46.823	44.391	23.182	38.826	35.987	35.049	28.115	23.44	27.364	29.564	25.563	19.573
SBDSP1	57.711	61.111	44.017	62.777	64.893	60.591	39.86	33.937	43.4	28.958	26.463	31.353
SCARNA4	4.923	0	0	0	2.282	0	2.021	2.786	0	2.062	10.268	2.198
SDAD1P1	2.26	1.647	2.729	1.637	1.541	0.967	1.84	2.104	1.955	4.573	4.45	4.798
SDHAP1	29.144	23.8	14.453	24.75	23.6	24.539	16.913	13.332	21.821	23.537	18.18	16.178
SDHAP3	91.832	96.649	53.228	76.993	79.265	73.025	63.09	41.837	59.67	66.001	46.932	42.28
SEC1P	0.919	0.814	0.802	0.31	0.323	0.254	0.536	0.423	0.274	0.618	0.956	0.661
SEPTIN7P11	0.154	0.243	0.128	0.364	0.048	0	0.107	0	0.168	0.105	0	0
SEPTIN7P13	39.272	48.491	30.088	34.563	33.217	30.388	34.308	14.524	28.759	47.54	29.862	28.926
SEPTIN7P9	12.059	13.549	9.258	9.041	8.41	8.053	10.572	2.845	8.389	10.702	8.217	4.795
SERHL	3.518	2.725	1.531	1.674	1.988	1.68	2.043	0.812	2.012	2.058	1.337	0.972
SFTA3	3.869	5.093	3.83	5.782	5.66	5.69	5.66	5.415	4.617	5.147	4.675	6.621
SHLD2P3	3.915	4.164	3.916	3.641	4.974	4.322	4.014	3.87	3.685	3.634	4.618	3.692
SIGLEC17P	0	0	0	0	0	0	0	0	0	0	0	0
SIGLEC5	0.032	0	0.033	0	0.057	0	0.042	0.061	0	0	0	0
SLC19A4P	0.053	0.686	0.104	0.216	0.315	0.198	0.043	0.131	0.26	0.043	0.326	0
SLC25A3P1	0	0	0	0	0	0	0	0	0	0	0	0
SLC25A51P4	7.468	7.167	6.986	7.161	8.348	6.594	6.846	5.115	6.616	7.084	5.833	6.743
SLC44A3-AS1	1.478	2.526	0.969	1.294	1.923	0.914	1.473	1.275	1.466	2.319	2.138	1.53
SLC66A1LP	0	0	0	0	0	0	0	0	0	0.16	0	0
SLC6A10P	1.893	1.966	1.249	1.669	1.396	1.477	1.328	0.515	1.066	1.65	1.046	0.779
SLC9A7P1	0.106	0.147	0.08	0.142	0.098	0.221	0.335	0.049	0.084	0.18	0	0.164
SMG1P5	32.475	34.47	9.962	25.808	31.28	26.95	12.633	11.886	16.759	12.524	10.627	9.878
SMG1P7	9.591	10.827	6.835	7.96	7.372	6.261	8.27	7.513	5.544	6.729	5.199	4.516
SMPD4BP	36.201	37.922	17.722	32.892	34.148	32.14	19.954	15.936	20.48	25.153	17.818	16.942
SNHG33	12.85	16.139	11.679	17.169	18.767	18.012	12.129	10.057	11.031	12.125	12.993	11.258
SORD2P	2.248	1.43	1.868	2.46	1.561	2.057	2.198	1.471	2.399	2.027	1.269	1.192
SPATA13	0.054	0	0.112	0.148	0	0	0.094	0.069	0.088	0.094	0.047	0
SPATA31D5P	0	0	0	0	0	0	0	0	0	0	0	0
SSR4P1	1.844	2.759	2.71	2.653	2.585	3.909	3.555	3.635	2.788	4.167	3.6	4.139
SSX9P	0	0	0	0	0	0	0	0	0	0	0	0
STAG3L4	25.684	26.268	20.484	22.929	20.057	24.455	22.189	17.865	22.693	24.482	20.389	23.013
STRCP1	0.093	0.343	0.1	0.096	0.157	0.171	0.232	0.123	0.111	0.145	0.107	0.038
SUGT1P3	11.437	13.598	11.195	11.37	14.906	9.381	13.276	6.866	11.366	11.174	13.48	6.53
SULT1C5P	0	0.053	0	0	0.046	0.156	0	0	0.04	0	0	0.045
SVIL-AS1	28.351	23.817	17.718	23.904	29.27	25.492	20.04	12.375	18.761	25.821	19.352	20.562
TBC1D3P2	2.427	2.735	1.399	1.201	0.72	0.998	0.666	0.596	1.538	0.662	0.847	0.875
TBC1D3P5	0.063	0.069	0.029	0	0	0.097	0.048	0.035	0.028	0.03	0	0.032
TCAM1P	3.059	6.287	3.836	2.476	2.426	2.697	3.616	3.562	2.698	3.871	5.031	3.149
TCP10L3	0.236	0.045	0	0.045	0.051	0.11	0	0	0.022	0.042	0	0
TDH	2.955	2.124	1.868	3.596	3.517	2.043	1.621	1.748	1.663	1.762	1.906	1.458
TEKT4P2	66.689	66.824	50.527	61.148	63.009	53.18	56.299	48.325	64.104	58.49	49.444	39.495
TEX14BP	0.726	0.698	0.627	1.099	0.853	0.92	0.511	0.348	0.518	0.675	0.645	0.251
TEX56P	0.268	0.156	0.098	0.204	0.187	0.054	0.323	0.032	0.287	0.391	0.305	1.122
THAP3P1	0	0	0	0	0.08	0	0	0	0	0.034	0	0.077
TMBIM7P	0.189	0	0.066	0.173	0.12	0	0.141	0.08	0.051	0	0	0
TMEM14EP	0.076	0.097	0	0.081	0	0.081	0.067	0	0.248	0.067	0	0
TMEM191A	2.628	2.698	2.811	2.251	3.961	3.549	3.462	5.569	3.127	4.816	3.45	4.47
TMEM198B	16	18.791	10.086	13.169	13.058	12.476	12.96	10.197	13.663	15.638	14.301	10.693
TMEM277P	0.454	0.483	0.326	0.172	0.889	0.349	0.423	0.41	0.324	0.87	0.178	0.191
TMEM30CP	0	0	0.805	0	0	0	0	0.25	0.161	0	0	0
TPI1P2	2.923	2.252	1.778	2.961	2.945	2.684	2.219	0.716	1.659	1.056	0.932	0.901
TPM3P9	8.204	7.114	5.916	7.363	5.067	6.185	6.912	4.961	6.941	4.647	5.091	3.644
TPRXL	0.124	1.197	0	0.539	0.15	0	0.036	0.098	0.247	0.144	0.252	0.075
TPTEP1	28.929	28.037	17.138	22.234	21.575	15.783	22.249	12.844	19.265	25.68	20.735	20.699
TRIM16L	10.44	13.467	9.239	10.585	13.171	12.385	8.298	7.95	8.317	16.168	14.274	14.872
TRPC2	0.354	0.123	0	0	0.072	0.194	0.113	0	0	0	0	0.104
UBBP4	0.121	0	0	0	0	0.132	0.101	0	0.204	0.103	0.131	0.238
UBE2Q2P1	36.943	33.997	20.594	35.005	29.88	27.691	17.965	11.68	20.64	29.948	20.879	18.012
UBE2Q2P13	0.583	1.055	1.107	1.684	1.067	0.793	1.719	1.75	1.066	1.979	2.82	2.065
URAHP	6.103	5.786	3.483	3.494	4.256	3.858	3.076	2.653	3.111	6.175	5.558	4.556
VENTXP1	0.177	0.356	0.246	0.204	0.112	0.348	0.154	0.037	0.048	0.103	0.103	0
VN2R19P	1.519	1.291	0.824	1.127	0.808	1.341	0.889	0.139	1.239	1.844	0.895	0.852
VNN3P	0.078	0.043	0.081	0.143	0.338	0.042	0.101	0.099	0.063	0	0	0.036
WASH5P	68.384	64.567	42.051	51.671	52.592	44.005	46.446	19.765	50.492	69.716	57.809	51.807
WASH7P	91.908	103.615	60.14	87.097	100.255	99.856	68.933	72.025	56.466	80.179	57.546	54.57
WASH9P	79.548	66.65	58.908	76.079	81.669	64.05	48.578	78.477	50.801	64.676	58.946	51.034
WBP11P1	0	0	0	0	0	0	0	0	0	0	0	0
WDR87BP	0.937	2.151	0.767	0.306	0	0.251	0.326	0.33	0.581	1.238	0.215	0.217
WFDC21P	1.779	3.165	3.907	4.943	2.07	3.074	3.781	3.561	2.08	3.581	3.132	4.38
WHAMMP4	36.104	33.447	22.807	25.618	29.994	27.535	21.78	15.53	22.193	38.925	23.732	17.108
WTAPP1	1.418	0.911	0.628	0.55	0.477	1.805	0.708	0.667	1.411	1.274	0.789	0.947
XKRY	0	0	0	0	0	0	0	0	0	0	0	0
XNDC1CP	0	0	0	0	0	0	0	0	0	0	0	0
YWHAEP7	0.603	0.482	0.338	0.156	0.542	0.59	0.294	0.395	0.1	0.661	0.656	0.254
ZNF252P	17.754	17.609	11.343	16.823	16.333	16.437	11.518	6.917	12.115	12.308	9.902	10.03
ZNF271P	44.519	45.575	40.756	43.811	50.661	52.504	40.678	34.063	42.53	40.229	40.884	36.654
ZNF286B	3.108	3.056	1.985	2.704	2.89	3.006	1.872	1.713	1.866	1.853	1.329	1.411
ZNF321P	3.198	2.589	2.089	2.114	2.673	2.12	2.812	1.803	2.598	2.863	1.926	1.976
ZNF37BP	23.988	22.977	16.839	20.096	22.236	19.315	19.53	11.406	19.684	17.898	13.878	13.032
ZNF542P	0.539	0.348	0.416	0.345	0.361	0.51	0.508	0.231	0.31	0.306	0.415	0.366
ZNF56P	23.547	21.7	11.876	17.296	15.858	17.104	13.148	10.594	14.423	17.872	10.538	8.949
ZNF658B	2.266	3.694	3.5	4.325	2.787	6.186	3.643	3.794	4.168	3.58	2.794	1.728
ZNF702P	3.399	2.401	2.455	2.467	2.758	1.672	1.889	1.494	1.515	1.889	1.474	1.603
ZNF767P	28.112	28.464	10.408	27.228	29.657	26.256	13.939	12.243	15.314	14.004	8.67	10.247
ZNF781	0.059	0.085	0.208	0.125	0.243	0	0.402	0.469	0.111	0.459	0.354	1.492
ZNF833P	0.147	0	0	0	0.153	0	0	0	0	0	0	0.184
ZNF876P	0.169	0.073	0.098	0.091	0.152	0.071	0.085	0.148	0.081	0.059	0.173	0.273
ZPLD2P	0.686	0.772	0.203	0.956	0.42	0.496	0.651	2.887	0.173	1.28	0.263	0.656
A1BG	23.915	19.804	34.416	23.734	24.319	30.763	25.857	44.685	28.495	37.88	44.728	40.229
A1BG-AS1	4.777	6.262	3.798	4.944	5.778	4.676	3.52	4.241	3.928	5.359	4.672	6.061
A1CF	0.091	0.172	0.32	0.072	0.091	0.084	0.113	0.022	0.085	0.13	0.198	0.008
A2M	0.036	0.079	0.305	0.286	0	0.019	0.062	0.011	0.192	1.003	0.214	0.066
A2M-AS1	0.286	0.781	0.297	0.112	0.226	0.159	0.333	0.27	0.195	0.267	0.232	0.256
A2ML1	0.412	0.52	0.207	0.091	0.307	0	0.066	0.01	0.486	0.021	0.028	0.045
A2ML1-AS1	0	0	0	0	0	0	0	0	0	0	0	0
A2ML1-AS2	0	0	0	0	0	0	0	0	0	0	0	0
A3GALT2	0.208	0.227	0.437	0.095	0.298	0.111	0.091	0.198	0	0.091	0	0
A4GALT	3.164	3.745	3.211	3.283	3.191	2.6	4.526	4.756	3.085	3.647	2.756	2.822
A4GNT	0.052	0.113	0	0	0.099	0.055	0	0.066	0.042	0.045	0.272	0
AA06	0	0	0	0	0	0	0	0	0	0	0	0
AAAS	53.173	45.384	50.436	54.01	51.269	45.661	54.857	51.739	52.233	49.869	54.398	50.771
AACS	24.747	23.581	20.446	25.55	28.064	27.537	21.857	17.803	23.415	21.957	17.773	17.929
AADAC	0	0	0	0	0	0	0	0	0	0	0	0
AADACL2	0	0	0	0	0	0	0	0.011	0	0	0	0
AADACL2-AS1	0.203	0.403	0	0	0	0	0	0	0	0	0	0.353
AADACL3	0	0	0	0	0.021	0	0	0	0	0	0	0
AADACL4	0.045	0	0	0	0	0	0.039	0	0.072	0	0	0
AADAT	16.707	14.985	14.029	14.14	15.515	14.732	12.16	8.368	11.661	13.199	11.462	12.822
AAGAB	84.52	91.91	75.097	91.36	90.733	86.63	90.246	56.927	82.442	73.326	62.506	69.52
AAK1	29.448	25.706	13.039	23.486	22.702	19.898	14.025	6.318	13.823	18.933	14.524	12.61
AAMDC	21.904	29.298	24.575	25.475	20.801	22.477	27.381	30.701	27.345	25.512	26.387	27.162
AAMP	134.051	136.2	138.198	124.646	125.688	127.46	151.072	158.797	145.976	171.999	175.777	175.773
AANAT	0.307	0	0.05	0.044	0.638	0.648	0.196	1.029	0.221	0.301	0.478	0.044
AAR2	36.954	35.222	29.681	36.214	38.295	39.04	30.928	28.243	32.725	24.292	21.847	22.472
AARD	0.725	1.252	1.526	2.241	2.035	1.27	1.09	1.305	0.881	1.386	2.496	0.743
AARS1	179.13	190.475	120.835	196.219	192.857	192.564	116.193	100.459	111.26	134.599	119.92	118.942
AARS1P1	0	0	0	0	0	0	0	0	0	0	0	0
AARS2	29.591	30.923	23.539	29.821	26.919	26.403	26.569	21.592	26.425	26.606	23.444	22.379
AARSD1	91.848	77.61	60.14	94.679	90.764	81.303	61.91	75.134	64.888	60.04	49.071	42.793
AARSD1P1	0.66	1.766	0.876	1.217	1.181	1.244	1.444	0.819	0.801	2.103	1.927	1.062
AASDH	25.852	23.082	23.49	24.485	25.236	25.377	23.184	14.738	24.228	28.248	26.05	27.47
AASDHPPT	84.607	82.493	94.349	92.612	98.304	95.799	91.582	57.406	94.296	85.054	86.83	91.565
AASS	18.257	20.13	13.07	17.037	17.199	16.877	13.558	9.598	13.935	16.068	12.66	13.955
AATBC	2.488	2.828	0.912	1.226	1.232	0.872	1.015	0.288	1.337	1.738	0.911	0.729
AATF	95.672	99.582	79.513	95.19	101.277	99.589	80.132	86.661	80.778	70.216	65.343	64.785
AATK	4.145	4.997	5.902	4.562	3.364	3.478	4.931	4.624	5.807	6.205	7.713	7.077
ABALON	0.584	0.1	0	0	0.081	0	0	0.043	0	0	0.063	0
ABAT	7.369	6.833	3.844	6.783	5.924	5.946	5.666	3.011	4.557	5.381	4.186	3.372
ABCA1	0.676	1.496	0.624	0.802	1.102	0.77	0.813	0.23	0.858	0.767	0.609	0.755
ABCA10	0.444	0.776	0.382	0.436	0.975	0.668	0.495	0.957	0.366	0.275	0.515	0.167
ABCA12	0.087	0.127	0.018	0.064	0.044	0.088	0.05	0.006	0.063	0.041	0.023	0.024
ABCA13	0.057	0.203	0.078	0.051	0.084	0.059	0.119	0.086	0.031	0.115	0.078	0.029
ABCA15P	0	0	0	0.248	0	0	0	0	0	0	0	0
ABCA2	34.508	32.232	29.354	25.63	25.401	18.385	33.161	35.395	28.639	48.1	39.506	40.856
ABCA3	14.854	15.782	9.994	14.195	14.321	12.989	12.17	7.241	11.43	13.003	12.354	10.174
ABCA3P1	0	0	0	0	0	0	0	0	0.175	0	0.192	0
ABCA4	0.986	0.107	0.011	0.061	0.516	1.057	0.038	0	0.469	0.272	0.019	0.03
ABCA5	10.398	8.166	8.444	9.272	10.341	10.538	9.004	3.441	8.574	11.698	10.067	9.08
ABCA6	0.311	0.045	1.189	0.138	0.099	0.066	0.035	0.042	0.109	0.085	0.009	0.122
ABCA7	17.049	15.517	13.845	16.471	13.826	14.152	16.887	17.231	11.022	16.102	12.503	11.904
ABCA8	0.565	0.481	0.681	0.179	0.774	0.274	0.471	0.286	0.341	0.417	0.485	0.46
ABCA9	0.471	0.497	0.083	0.145	0.549	0.144	0.269	0.137	0.174	0.139	0.102	0.265
ABCA9-AS1	0	0	0.486	0.399	0	0	0	0	0	0	0	0
ABCB1	5.361	4.757	4.661	4.104	6.101	5.338	5.438	4.395	4.388	6.042	5.244	3.073
ABCB10	43.834	45.014	38.26	43.774	46.707	45.306	44.258	26.978	42.206	42.623	39.699	42.225
ABCB10P1	0.441	0.352	0.341	0.244	0.149	0.067	0.123	0.201	0.156	0.312	0	0
ABCB10P3	0.053	0	0	0.247	0.243	0.33	0.163	0.086	0.077	0.154	0.072	0
ABCB10P4	0	0.452	0	0	0	0	0	0	0	0	0.071	0.15
ABCB11	0.687	0.683	0.356	0.393	0.428	0.375	0.348	0.377	0.365	0.435	0.477	0.243
ABCB4	1.688	2.245	1.404	1.886	2.186	2.507	2.269	1.131	1.067	1.374	1.187	1.657
ABCB5	0.218	0.444	0.063	0.094	0.189	0.054	0.272	0.276	0.347	0.231	0.18	0.165
ABCB6	24.196	22.423	19.049	17.881	15.637	14.44	20.867	21.603	18.979	25.271	22.505	20.731
ABCB7	33.399	24.23	24.251	25.051	32.844	33.667	28.346	15.381	24.125	20.908	29.259	25.063
ABCB8	31.919	29.255	23.909	21.469	24.15	23.895	21.392	18.824	23.14	23.629	15.861	16.218
ABCB9	10.946	9.004	6.906	10.991	8.933	6.811	6.725	5.193	7.318	8.537	6.125	7.708
ABCC1	36.2	35.973	25.919	28.373	32.235	29.702	31.509	24.083	27.016	38.615	28.614	29.732
ABCC10	31.943	38.427	19.453	26.751	28.267	20.988	18.583	23.182	21.097	33.183	20.797	19.374
ABCC11	0.665	0.675	0.559	0.795	0.756	0.634	0.609	0.407	0.569	0.64	0.637	0.516
ABCC12	0.148	0.67	0.113	0.095	0.073	0.291	0	0	0.07	0.038	0.042	0.02
ABCC2	2.278	3.04	1.145	1.216	3.116	1.358	1.224	0.69	1.505	1.458	0.6	0.794
ABCC3	0.566	0.27	0.229	0.58	0.313	0.055	0.198	0.768	0.186	0.496	0.068	0.322
ABCC4	19.547	19.068	18.664	20.526	19.984	19.032	19.053	8.755	16.447	19.769	17.534	18.202
ABCC5	20.324	18.604	16.753	17.356	15.064	14.703	14.962	10.139	16.181	16.439	16.255	16.157
ABCC5-AS1	0	0	0	0	0	0	0	0.247	0	0	0.362	0
ABCC6	5.542	7.534	9.895	5.878	6.248	5.587	5.848	5.558	7.275	6.512	6.127	6.692
ABCC8	3.211	3.61	2.62	3.211	3.443	2.349	3.402	2.897	2.726	4.188	3.286	2.473
ABCC9	1.24	1.296	0.647	1.265	0.82	0.921	0.495	0.663	0.82	0.981	0.75	0.35
ABCD1	6.69	7.47	6.327	7.267	7.12	5.717	7.366	6.251	6.945	9.267	7.783	6.421
ABCD1P2	0.059	0	0	0	0	0	0	0	0	0	0	0
ABCD1P3	0	0	0	0	0	0	0	0	0	0	0	0
ABCD1P4	0	0	0	0	0	0	0	0	0	0	0	0
ABCD1P5	0	0	0	0	0	0	0	0	0	0	0	0
ABCD2	0.262	0.327	0.256	0.263	0.297	0.279	0.338	0.099	0.285	0.283	0.214	0.178
ABCD3	62.007	66.926	52.334	61.343	68.726	60.245	57.613	32.094	57.065	49.306	46.938	44.19
ABCD4	57.467	59.754	42.354	49.473	50.161	46.198	47.721	43.052	45.068	58.952	52.938	50.929
ABCE1	174.393	171.661	163.148	180.732	181.554	186.532	151.142	71.029	146.137	125.126	134.213	131.256
ABCF1	78.852	84.081	58.3	76.702	80.948	67.665	58.957	64.369	61.95	62.287	51.451	53.66
ABCF2	57.855	57.151	30.598	51.447	46.136	55.087	32.71	31.571	35.298	26.394	23.225	20.766
ABCF2-H2BK1	43.472	41.516	31.469	42.169	44.391	42.695	34.285	17.093	32.75	24.129	21.915	20.638
ABCF2P1	0.098	0	0	0	0	0	0	0.031	0	0	0	0
ABCF2P2	0	0	0	0	0	0	0	0	0	0	0	0
ABCF3	34.751	34.428	20.828	27.641	30.562	25.526	21.232	27.491	20.406	21.532	20.951	18.369
ABCG1	1.689	2.077	0.66	1.471	1.77	1.638	1.793	1.027	1.772	1.365	1.765	1.971
ABCG2	3.461	4.693	4.456	4.798	3.711	4.045	2.678	2.088	3.005	4.386	3.775	3.609
ABCG4	2.782	2.375	1.974	2.331	2.125	1.894	2.295	1.244	2.07	2.696	2.479	2.785
ABCG5	0.147	0.447	0.235	0.27	0.111	0.135	0.196	0.154	0.307	0.244	0.237	0.115
ABCG8	0.368	0.424	0.138	0.196	0.505	0.271	0.289	0.093	0.343	0.327	0.382	0.347
ABHD1	1.15	2.883	1.455	2.489	1.073	1.704	2.353	1.399	1.673	5.669	3.671	3.246
ABHD10	60.831	68.379	71.284	72.766	70.895	73.838	68.277	48.42	63.427	62.082	66.567	67.763
ABHD11	19.578	22.689	15.536	20.75	20.031	22.767	19.539	20.866	17.944	14.559	14.529	13.359
ABHD12	39.781	47.862	34.238	41.648	41.564	46.178	36.04	34.206	37.6	36.264	31.603	32.156
ABHD12B	6.858	4.424	4.12	5.865	7.934	2.44	11.874	3.092	4.841	7.838	8.696	7.126
ABHD13	5.8	5.853	4.965	6.304	7.014	5.759	5.184	3.138	4.87	4.464	4.727	4.503
ABHD14A	14.284	10.69	13.471	12.761	12.808	12.484	14.151	18.031	12.982	17.112	19.105	19.078
ABHD14A-ACY1	1.716	1.812	2.912	1.129	5.286	1.723	1.988	3.057	1.146	2.455	2.574	0.782
ABHD14B	26.239	28.674	30.447	23.49	27.882	23.063	30.465	29.814	29.415	50.81	54.068	51.971
ABHD15	5.122	5.057	3.988	5.457	5.484	4.425	4.933	4.847	4.796	5.529	4.347	4.759
ABHD15-AS1	0	0	0	0	0	0	0	0	0	0	0	0
ABHD16A	25.097	25.272	21.084	27.149	28.942	32.08	23.404	20.973	22.834	22.844	16.374	15.001
ABHD16B	0	0	1.464	0.9	0	0	0.838	1.224	0	0.773	0.663	1.176
ABHD17A	48.084	48.815	46.45	44.813	46.984	44.09	49.253	64.241	50.891	50.921	52.88	48.239
ABHD17AP1	0.319	0.487	0.125	0.108	0.344	0.126	0.209	0.377	0.494	0.524	0.212	0.55
ABHD17AP3	0.453	0.187	0.095	0.498	0	0.394	0	0	0	0.303	0	0
ABHD17AP4	0	0.135	0	0	0	0	0	0	0	0	0	0
ABHD17AP5	0	0	0.126	0	0.115	0	0	0	0	0	0	0
ABHD17AP6	0	0	0	0.093	0	0	0	0	0	0	0	0
ABHD17AP7	0	0	0	0	0	0	0	0	0	0	0	0
ABHD17AP8	0	0	0	0	0	0	0	0	0	0	0	0
ABHD17AP9	0	0	0	0	0	0	0	0	0	0	0	0
ABHD17B	25.022	24.895	19.344	23.094	24.236	26.891	19.477	12.697	18.649	17.042	16.622	14.96
ABHD17C	17.278	18.36	17.447	19.514	20.581	17.616	23.744	15.144	19.746	19.66	16.137	17.03
ABHD18	13.723	15.789	12.613	15.577	17.585	15.228	13.059	5.45	13.322	15.039	11.886	11.389
ABHD2	21.618	22.388	16.833	17.837	18.12	18.702	13.419	6.086	13.586	11.762	15.662	9.582
ABHD3	22.509	20.554	19.563	23.104	25.336	20.264	21.686	15.228	19.81	18.529	16.16	17.185
ABHD4	8.663	10.571	8.757	10.933	9.61	9.821	9.115	7.536	10.429	10.407	9.452	9.637
ABHD5	21.693	21.785	14.669	24.406	23.072	22.986	16.55	11.283	18.49	14.874	10.362	10.614
ABHD6	10.945	15.03	10.11	11.235	10.145	15.671	12.883	9.273	10.623	11.528	7.132	9.438
ABHD8	8.954	9.018	6.377	8.354	7.789	7.851	8.545	7.426	8.728	9.222	6.957	6.205
ABI1	32.292	31.734	30.304	32.839	32.357	33.108	28.52	17.755	30.268	30.818	31.984	31.2
ABI1P1	0	0	0	0.084	0	0.196	0.161	0	0	0.081	0.081	0
ABI2	52.436	53.466	35.907	51.051	47.344	43.422	39.376	19.718	39.238	59.843	52.792	53.125
ABI3	0.144	0.059	0.295	0.265	0.324	0.429	0.251	0.22	0	0.098	0.179	0
ABI3BP	5.658	4.16	6.162	6.673	5.975	3.738	6.55	1.717	5.372	16.607	12.845	11.999
ABITRAM	39.257	36.461	30.665	45.02	42.767	47.613	29.186	23.088	28.735	29.832	31.834	32.855
ABITRAMP1	0	0	0	0	0	0	0	0	0	0	0	0
ABL1	31.946	33.043	25.315	28.316	29.467	27.999	28.2	17.052	26.477	26.517	24.807	28.836
ABL2	30.282	29.474	15.241	27.206	25.994	23.39	18.675	8.418	15.889	23.237	16.256	15.172
ABLIM1	35.996	32.834	28.129	30.14	33.56	33.889	28.807	9.795	26.936	30.995	26.898	25.623
ABLIM2	1.462	2.252	1.477	2.355	2.338	2.483	1.706	1.589	1.165	2.174	2.315	1.604
ABLIM3	0.845	0.985	0.887	1.57	0.746	0.58	1.025	0.434	0.981	2.305	1.424	1.595
ABO	0.975	0	0	0.012	0.945	1.315	0.578	0.798	0.606	0.034	2.695	0.055
ABR	35.445	31.943	27.039	29.583	27.161	24.016	29.857	23.279	25.304	30.884	36.816	27.404
ABRA	0.127	0.069	0.065	0.029	0.06	0.067	0.055	0	0	0	0.027	0.029
ABRACL	48.088	47.25	67.287	52.188	52.282	46.308	64.922	61.178	60.24	40.088	44.171	44.302
ABR-AS1	0.915	2.718	0.424	0.352	0.667	0.487	0.165	0.517	0.289	0.453	0.275	0.196
ABRAXAS1	13.187	12.94	12.038	13.32	13.239	11.814	16.037	7.096	13.188	16.435	17.421	17.786
ABRAXAS1P1	0.084	0	0	0	0	0.179	0.22	0.053	0	0.074	0	0
ABRAXAS1P2	0.092	0.201	0.097	0.169	0.352	0.098	0.081	0	0.151	0.404	0.081	0.085
ABRAXAS2	35.205	35.149	32.329	37.57	37.813	39.056	32.132	20.081	31.968	23.75	25.731	27.08
ABT1	41.684	41.923	45.135	44.576	41.349	45.179	47.415	49.015	44.691	30.521	35.469	33.888
ABT1P1	0.283	0.31	0	0.389	0	0.151	0	0	0.116	0.125	0	0
ABTB1	2.807	3.835	4.429	2.7	3.351	2.309	3.192	4.729	4.055	7.346	8.531	8.266
ABTB2	5.14	5.74	4.361	5.359	5.341	5.212	4.683	3.103	4.484	3.122	2.889	3.232
ABTB3	6.198	4.993	4.469	6.266	5.569	5.467	6.56	3.415	5.207	7.071	6.258	5.73
ACAA1	39.402	36.712	28.98	40.31	39.309	36.004	31.216	34.214	29.874	25.448	24.455	18.798
ACAA2	49.154	47.235	52.356	45.622	47.764	44.09	51.144	45.42	51.513	52.431	52.74	53.331
ACAA2P1	1.081	1.688	0.465	1.113	1.056	0.472	0.585	0.984	1.625	0.971	1.268	0.919
ACACA	57.771	52.267	37.661	46.509	43.12	40.061	44.653	27.088	39.24	47.813	33.188	31.955
ACACB	13.21	12.157	6.845	12.348	10.622	9.23	9.224	4.455	12.361	12.428	6.94	5.78
ACAD10	31.177	31.511	18.194	25.63	24.654	23.354	23.45	15.963	21.152	27.757	20.782	18.673
ACAD11	89.121	95.493	64.16	85.131	89.358	79.535	60.385	37.637	55.515	82.439	71.181	68.623
ACAD8	29.022	29.232	20.123	27.829	26.993	23.957	20.276	15.22	22.585	27.442	21.423	19.358
ACAD9	42.769	39.806	29.092	35.422	34.021	36.038	26.5	25.318	28.757	29.974	25.592	24.466
ACAD9-DT	24.037	21.663	7.934	21.001	19.155	19.926	10.083	6.923	12.649	8.657	8.311	8.325
ACADL	3.793	3.131	3.339	4.03	3.366	3.427	3.49	2.285	3.732	3.399	2.231	3.292
ACADM	74.467	75.069	74.772	78.935	83.47	83.267	73.955	50.811	73.384	57.144	58.732	60.192
ACADS	8.905	7.868	7.167	6.236	7.531	7.626	8.132	8.553	7.531	12.297	12.108	12.519
ACADSB	20.31	20.553	17.984	21.273	19.682	24.523	17.284	7.733	17.858	24.925	19.702	21.059
ACADVL	155.808	142.437	122.597	135.296	133.828	110.747	135.274	129.585	128.43	161.352	143.908	151.777
ACAN	0.548	0.702	0.476	0.583	0.442	0.632	1.048	0.938	1.105	0.995	0.691	0.781
ACAP1	5.064	6.37	8.023	7.798	4.618	5.325	2.73	10.357	4.526	5.829	16.327	15.335
ACAP2	29.562	27.503	19.85	27.856	27.161	27.429	25.218	9.433	21.186	25.369	24.647	23.844
ACAP2-IT1	2.774	1.218	1.385	1.359	0.892	1.976	0.659	0	0.609	1.476	0.333	0.694
ACAP3	63.079	58.461	58.808	50.184	49.436	47.803	57.991	44.777	43.25	76.332	50.738	57.253
ACAT1	118.12	116.712	140.525	125.748	123.504	126.701	133.785	123.977	130.853	116.439	129.434	130.539
ACAT2	57.342	54.227	61.972	57.409	57.511	56.01	54.548	54.727	55.709	47.901	43.086	42.786
ACBD3	86.643	90.624	79.011	99.005	104.787	98.87	79.39	52.271	77.221	79.248	84.735	92.977
ACBD3-AS1	1.038	0.57	0.661	1.232	1.781	0.539	1.719	0.648	1.836	1.557	1.113	1.42
ACBD4	3.954	3.009	2.156	2.189	3.197	2.154	2.236	2.382	2.6	5.106	5.247	4.295
ACBD5	21.248	21.584	17.407	20.86	19.672	19.37	17.793	9.401	17.209	22.167	17.527	17.072
ACBD6	65.141	67.193	56.661	70.361	67.874	69.938	52.949	61.152	59.264	65.61	60.104	56.338
ACBD7	4.971	4.635	3.749	4.428	4.494	4.636	4.793	2.98	5.081	4.669	4.33	5.195
ACCS	6.731	8.946	6.088	8.302	5.651	3.893	8.046	4.254	8.174	12.861	11.645	9.701
ACCSL	0	0	0.053	0.047	0.048	0	0	0	0.041	0	0	0.046
ACCSLP1	0.084	0	0	0.231	0.16	0.179	0.147	0	0.068	0	0.147	0
ACD	32.247	31.468	31.001	41.002	39.057	34.572	32.045	37.43	29.599	36.076	34.458	32.663
ACE	4.975	6.19	4.241	5.118	7.208	6.174	3.699	2.5	4.029	10.826	13.552	11.972
ACE2	1.098	1.782	1.459	1.558	0.882	1.917	1.336	1.466	1.654	2.238	2.547	2.907
ACE2-DT	0.357	0.782	1.158	0.655	0.687	0	0.317	1.604	0.587	0.632	1.869	0.668
ACE3P	0	0	0	0	0.175	0	0	0	0	0	0	0
ACER1	0.243	0.3	0.071	0.064	0.258	0.171	0.059	0.086	0.11	0.106	0	0.064
ACER2	1.508	1.743	1.007	1.895	2.143	1.306	1.492	0.397	1.752	1.502	1.252	0.857
ACER2P1	0	0	0	0	0	0	0	0	0	0	0	0
ACER3	18.809	17.939	11.099	16.547	17.117	16.028	10.203	8.226	11.719	13.407	9.678	11.466
ACHE	5.015	4.521	3.896	3.641	4.259	3.753	3.999	3.02	3.615	3.736	3.503	2.572
ACIN1	329.639	336.482	249.734	285.154	278.001	262.568	248.791	206.868	255.099	219.558	179.95	182.889
ACKR1	0	0	0	0	0	0	0	0	0	0	0	0
ACKR2	0.578	0.529	0.787	1.288	0.662	0.257	0.922	0.696	1.512	0.951	0.772	0.687
ACKR3	0.09	0.192	0.187	0.041	0.171	0.144	0.156	0.086	0.219	0	0.117	0
ACKR4	1.695	2.516	1.397	1.479	2.009	1.269	1.332	0.488	1.527	3.116	2.139	1.821
ACKR4P1	0.1	0.325	0	0	0	0.223	0	0.064	0	0.089	0	0.098
ACLY	220.7	216.293	205.018	210.622	200.88	192.933	213.6	116.18	204.143	191.276	169.391	171.179
ACMSD	0.675	0.257	0.181	0.172	0.179	0.201	0.558	0.17	0.038	0.123	0.123	0.172
ACNATP	0	0.089	0	0.075	0.078	0	0	0	0	0	0	0
ACO1	34.897	34.492	31.809	34.322	36.341	32.555	32.109	20.688	32.712	33.847	32.734	34.49
ACO2	84.128	83.531	64.138	75.868	76.32	75.653	74.52	62.539	69.989	68.094	60.675	59.449
ACO2P1	0	0	0	0	0	0	0	0	0	0	0	0
ACO2P2	0	0	0	0	0.037	0	0	0	0	0	0	0
ACOD1	0.042	0.046	0	0.077	0	0	0.036	0	0	0	0.036	0
ACOT1	3.983	4.74	4.373	4.656	4.639	3.928	3.987	6.395	4.688	3.127	5.143	4.987
ACOT11	2.414	3.838	1.697	2.839	2.142	3.241	2.86	1.872	2.268	3.9	2.882	2.726
ACOT12	0.216	0	0.09	0.354	0.082	0.202	0.037	0.242	0.187	0.342	0.171	0.039
ACOT13	22.836	22.324	29.208	24.554	24.956	26.76	29.78	31.825	29.394	29.066	29.106	27.79
ACOT2	23.734	20.487	22.784	23.967	23.802	20.511	21.87	25.52	25.986	26.064	26.492	20.758
ACOT4	0	0.072	0	0	0	0	0	0	0	0	0	0
ACOT6	0.071	0.155	0	0	0.068	0	0.344	0.135	0.087	0.343	0	0.121
ACOT7	63.465	65.168	59.367	61.417	61.604	59.057	67.07	74.142	64.105	67.908	62.058	64.455
ACOT8	27.59	29.228	23.852	27.945	30.249	30.292	23.358	29.561	28.698	23.468	27.428	25.234
ACOT9	34.301	36.139	29.421	31.344	34.18	36.005	26.942	23.925	26.287	33.443	30.203	29.049
ACOX1	24.075	23.037	9.532	16.519	17.39	17.076	11.74	5.269	12.809	15.045	13.066	9.301
ACOX2	0.898	0.865	1.332	1.147	1.581	1.308	0.713	0.818	0.983	0.558	1.728	1.526
ACOX3	10.646	10.52	7.084	11.123	11.092	10.085	9.618	8.931	9.186	7.767	7.648	7.325
ACOXL	0.383	0.586	0.223	0.258	0.648	0.466	0.762	0.497	0.48	0.617	0.752	0.572
ACOXL-AS1	0.268	0.318	0.249	0.467	0.371	0.126	0.126	0.133	0.268	0.65	0.515	0.405
ACP1	218.853	219.55	250.848	206.584	223.787	237.442	237.503	221.564	244.312	230.734	239.934	225.525
ACP2	15.993	15.347	12.494	14.606	15.313	16.569	11.257	10.065	12.444	12.342	11.703	11.24
ACP3	0.283	0.315	0.668	0.399	0.442	0.419	0.477	0.218	0.806	0.425	0.529	0.596
ACP4	0.731	0.877	0.153	0.468	0.487	0.078	0.191	0.139	0.178	0.064	0.064	0.134
ACP5	1.285	1.911	0.56	0.968	0.839	0.65	0.702	0.827	1.091	1.265	1.008	1.247
ACP6	22.733	21.302	24.085	27.307	25.607	22.87	23.789	30.019	20.252	34.216	36.969	30.104
ACP7	0.03	0.033	0	0	0	0	0	0	0.097	0	0	0.027
ACR	0.203	0.221	0.679	0.473	0.453	0.504	0.741	0.171	0.319	0.413	0.236	0.248
ACRBP	0.762	0.299	0.67	1.115	0.488	0.439	0.773	1.712	0.947	0.246	0.63	0.637
ACRP1	0	0.199	0	0.167	0.175	0	0	0.116	0	0	0	0
ACRV1	1.566	2.944	1.077	0.992	2.008	2.497	1.148	1.111	1.923	0.697	0.723	0.808
ACSBG1	1.693	1.319	0.334	1.798	1.272	1.263	1.16	0.582	0.915	1.742	1.02	0.886
ACSBG2	1.292	2.715	1.406	3.062	2.212	3.419	1.723	0.839	1.298	1.679	0.592	0.843
ACSF2	22.388	30.475	21.91	26.198	22.224	23.029	25.227	31.197	21.828	31.76	23.615	24.532
ACSF3	29.979	33.914	20.193	28.223	28.288	25.649	22.322	26.268	24.422	19.458	14.806	15.413
ACSL1	18.295	17.888	15.334	17.879	17.758	17.408	16.008	9.201	15.777	15.64	15.029	15.09
ACSL3	50.149	54.599	43.726	55.349	53.132	51.86	50.525	39.663	47.221	47.305	41.09	44.165
ACSL3-AS1	0	0	0	0.362	0	0	0	0	0	0	0	0
ACSL3P1	0	0.156	0	0.044	0	0	0	0	0.154	0	0	0
ACSL4	41.914	42.121	40.917	45.924	45.375	44.835	40.36	22.105	37.803	44.902	43.901	47.398
ACSL5	0.135	0.064	0.223	0.278	0.05	0.144	0.314	0.116	0.268	0.242	0.087	0.073
ACSL6	4.012	1.867	2.528	2.346	2.511	2.275	2.736	1.77	3.295	4.832	3.761	4.324
ACSL6-AS1	0	0	0	0	0.222	0	0	0	0	0	0	0
ACSM1	0.556	0.486	0.563	0	0.546	0.158	0.371	0.364	0.214	0.077	0	0.166
ACSM2A	0.363	0.564	0	0.525	0	0.219	0.043	0.023	0.238	0.179	0.259	0.135
ACSM2B	0.94	0.609	0	1.48	0.373	0.784	1.434	0.162	0.138	1.628	0.031	0.526
ACSM3	4.83	5.556	4.571	7.342	5.279	4.217	6.296	4.135	5.604	6.206	7.666	7.911
ACSM4	0	0	0	0	0	0	0.098	0	0.291	0	0	0
ACSM5	0	0	0	0	0.149	0	0	0.059	0	0	0	0
ACSM5P1	0	0	0	0	0.034	0	0	0	0	0	0	0
ACSM6	0.056	0	0	0	0	0	0	0.071	0	0	0	0
ACSS1	15.856	17.144	16.88	16.618	14.392	12.616	18.046	13.941	15.965	21.434	19.677	18.272
ACSS2	18.681	16.533	14.581	17.987	19.9	11.849	14.462	10.424	16.121	19.094	14.719	15.994
ACSS3	2.206	2.5	1.678	3.361	3.121	2.517	2.371	1.039	3.235	2.808	1.612	2.05
ACTA1	4.59	6.01	3.882	4.547	4.71	3.905	4.235	3.523	3.076	1.625	0.842	1.234
ACTA2	14.496	12.728	6.526	13.031	13.315	15.811	10.015	6.774	7.845	5.418	5.44	4.164
ACTA2-AS1	0.182	0.581	0.075	0	0.259	0	0	0.046	0.088	0	0	0.36
ACTB	1232.75	1204.9	1180.06	1069.36	1078.49	1014.06	1293.94	1135.67	1192.13	968.933	917.031	883.541
ACTBL2	0.125	0.034	0	0.057	0	0.033	0.081	0.039	0.05	0.135	0.189	0.368
ACTBP1	0	0	0	0	0	0	0	0	0	0	0	0
ACTBP11	0.457	0.1	0.192	0.67	0.523	0.098	0.4	0.29	0.372	0	0	0
ACTBP12	0	0	0	0	0	0	0	0	0	0	0	0
ACTBP14	0.096	0.209	0	0.088	0	0.102	0.251	0.061	0	0.084	0	0
ACTBP15	0.099	0.108	0	0.091	0.095	0	0	0.063	0	0	0	0
ACTBP16	0	0	0	0	0	0	0	0	0	0	0	0
ACTBP2	0	0	0	0	0	0.294	0	0	0	0	0.081	0
ACTBP4	0.196	0.32	0	0	0.187	0	0	0.062	0.159	0.086	0	0
ACTBP6	0	0	0	0	0	0	0	0	0	0	0	0
ACTBP7	0	0.3	0	0	0.087	0.098	0	0.058	0.075	0.241	0.161	0
ACTBP8	0	0	0	0	0	0	0	0	0.076	0	0	0
ACTBP9	0	0	0	0	0	0	0	0	0	0	0	0
ACTC1	0.282	0.784	0	0.234	0.205	0.311	0.099	0.268	0.339	0.188	0.225	0
ACTG1	1279.02	1221.98	1224.92	1077.8	1073.09	1017.99	1304.86	1189.23	1189.91	1548.49	1398.03	1401.09
ACTG1P1	0	0	0	0	0	0	0	0	0	0	0	0
ACTG1P10	1.575	1.879	1.034	0.952	0.712	0.893	0.905	0.515	0.466	1.602	1.806	0.673
ACTG1P12	0.262	0.191	0.183	0.16	0.083	0.093	0.153	0.055	0.284	0.076	0.154	0
ACTG1P13	0	0	0	0	0	0	0	0	0	0	0	0
ACTG1P14	0.643	0.1	0.096	0.084	0.175	0.196	0.08	0	0.15	0.08	0.162	0
ACTG1P15	0.344	0.323	0.207	0	0	0	0.173	0.125	0.08	0.086	0	0.273
ACTG1P16	0.096	0.105	0.303	0	0	0	0	0	0.079	0.084	0.17	0.089
ACTG1P18	0	0	0	0	0	0	0	0	0	0	0	0
ACTG1P19	0	0.101	0	0	0	0	0	0	0	0	0	0
ACTG1P2	0	0	0	0	0	0.098	0	0	0	0	0	0
ACTG1P20	14.597	14.492	7.755	10.291	13.634	12.808	10.697	3.275	12.641	2.446	5.319	4.498
ACTG1P21	0.107	0	0	0	0	0.229	0.094	0	0	0	0	0
ACTG1P22	0	0	0	0	0	0	0	0	0	0	0.083	0
ACTG1P23	0	0	0	0	0	0	0	0	0	0	0	0
ACTG1P24	0.257	0.141	0.679	0.707	0.246	0.549	0.227	0.327	0.526	0.566	0.228	0.119
ACTG1P3	0.742	0.911	0.486	0.679	0.619	0.297	0.73	0.589	0.604	0.649	0.489	0.171
ACTG1P4	0.452	0.425	0	0	0.348	0.196	0	0.208	0	0.268	0	0
ACTG1P9	0.033	0.072	0.034	0.12	0.031	0.175	0.018	0	0	0	0	0
ACTG2	0.223	0.614	0.143	0.263	0.125	0.219	0	0.274	0.106	0.06	0.167	0.063
ACTL10	0.717	0.521	0.124	0.383	0.17	0.255	0.311	0.038	0.145	0.26	0	0.109
ACTL11P	0.149	0.163	0.176	0.079	0.133	0.214	0.142	0.151	0.148	0.166	0.074	0.058
ACTL6A	51.817	56.839	61.871	57.957	64.73	60.665	56.237	39.433	55.55	43.056	47.272	39.82
ACTL6B	0.803	0.31	0.305	0.573	0.967	1.509	0.139	0.119	0.228	0.164	0	0
ACTL7A	0	0	0	0	0.061	0.137	0	0.041	0	0	0	0
ACTL7B	0.139	0.151	0	0.064	0	0.074	0	0.044	0	0	0.061	0
ACTL8	0.6	0.977	0.623	0.513	0.475	0.586	0.563	0.57	0.919	0.244	0.522	0.274
ACTL9	0	0	0	0	0	0	0	0	0	0	0	0
ACTMAP	37.992	34.777	24.642	32.626	33.304	31.571	29.681	22.592	27.316	28.639	23.431	23.555
ACTN1	43.509	43.902	33.94	40.605	47.012	41.312	38.418	26.476	36.78	37.84	33.071	38.494
ACTN1-DT	0	0	0	0	0	0.185	0	0.163	0.247	0	0	0
ACTN2	20.433	20.443	10.647	16.226	17.327	15.105	9.443	10.039	10.172	14.686	8.491	8.125
ACTN3	0.224	0.393	0.087	0.165	0.057	0.347	0.634	0.095	0.049	0.121	0.235	0.109
ACTN4	159.069	172.347	127.306	144.212	135.943	127.314	135.801	99.676	135.864	113.157	121.572	115.474
ACTN4P1	0	0	0	0	0	0	0	0	0	0	0	0.061
ACTN4P2	0	0	0	0	0	0	0	0.092	0	0	0	0
ACTP1	0	0	0	0	0	0	0	0	0	0	0	0
ACTR10	88.686	86.478	99.781	103.36	105.52	114.938	105.293	85.198	102.684	78.423	81.732	83.169
ACTR1A	69.399	66.08	53.318	76.037	79.439	65.756	60.024	51.524	61.845	65.619	55.22	63.609
ACTR1AP1	0.091	0.1	0	0	0.087	0	0	0	0.074	0	0	0.084
ACTR1B	67.709	72.199	55.486	67.401	67.891	65.378	57.98	55.686	59.481	75.189	69.059	64.764
ACTR2	191.709	197.906	211.979	203.929	200.378	208.696	203.222	113.183	209.994	206.429	209.588	221.88
ACTR2P1	0	0	0	0	0.167	0	0	0	0	0	0	0
ACTR2P2	0	0	0	0	0	0	0	0	0	0.075	0	0
ACTR3	111.445	114.181	106.464	113.708	114.966	112.657	106.71	61.572	107.771	91.335	94.322	87.827
ACTR3-AS1	4.998	4.556	6.571	5.281	5.644	5.878	5.747	4.799	5.12	5.276	7.375	5.633
ACTR3B	40.936	36.787	29.909	37.793	44.276	37.99	29.033	22.858	30.686	31.284	26.559	27.045
ACTR3BP1	0	0	0	0	0	0	0	0	0	0	0	0
ACTR3BP2	0	0	0	0	0	0	0	0	0	0	0	0
ACTR3BP3	0	0	0	0	0	0	0	0	0	0	0	0
ACTR3BP4	0	0	0	0	0	0	0.07	0	0.131	0.07	0	0
ACTR3BP5	0	0	0	0	0	0	0	0	0	0	0	0
ACTR3BP6	0	0	0	0	0	0	0	0	0	0	0	0
ACTR3BP7	0	0	0	0	0	0	0	0	0	0	0	0
ACTR3C	2.306	2.203	3.174	2.357	2.841	2.83	2.367	0.908	2.238	1.727	1.494	1.721
ACTR3P2	0	0	0	0	0	0	0	0	0	0.139	0	0
ACTR3P3	0.125	0	0	0	0.12	0	0	0	0	0	0	0
ACTR5	7.934	7.589	7.684	7.89	8.143	8.611	7.606	7.517	7.04	7.109	5.689	5.742
ACTR6	42.506	45.148	54.149	51.89	56.349	54.806	52.26	41.427	50.821	54.802	58.513	59.293
ACTR6P1	0	0	0	0	0	0	0	0	0	0	0	0
ACTR8	47.687	50.445	28.364	47.711	51.798	53.694	36.893	28.808	37.401	34.263	24.427	30.208
ACTRT1	0.134	0	0	0	0	0	0	0	0.054	0	0	0
ACTRT1P1	0	0	0	0	0	0	0	0	0	0	0	0
ACTRT2	0.067	0	0	0	0	0	0	0	0	0	0	0
ACTRT3	0.728	1.824	1.631	1.435	1.011	1.195	1.312	0.887	1.045	1.074	1.6	1.066
ACVR1	10.636	8.33	9.481	11.007	11.539	10.125	8.959	6.524	9.845	8.093	8.368	7.53
ACVR1B	24.632	25.648	19.892	26.895	25.463	20.414	18.966	11.001	19.664	22.126	20.592	22.349
ACVR1C	0.477	0.508	0.496	0.635	0.747	0.538	0.489	0.451	0.584	0.971	0.537	1.063
ACVR2A	28.845	16.612	12.57	14.57	20.843	16.163	13.713	8.095	12.228	12.857	11.163	20.748
ACVR2B	18.485	18.552	15.177	16.292	15.751	14.495	16.466	5.83	16.223	20.2	17.162	17.614
ACVR2B-AS1	1.995	2.169	2.246	2.218	1.658	1.976	2.089	1.042	2.32	2.492	2.725	2.934
ACVRL1	1.307	1.761	1.555	1.05	1.353	1.024	1.773	1.181	1.985	3.646	3.882	3.516
ACY1	18.634	19.798	22.027	25.188	20.487	16.167	22.694	27.981	20.214	24.736	24.878	30.926
ACY3	0	0.129	0	0	0.113	0	0	0	0	0	0	0
ACYP1	45.081	43.403	45.547	43.03	39.069	45.268	39.708	45.157	42.745	53.967	62.054	60.844
ACYP2	11.829	10.928	10.747	10.131	9.979	10.568	9.723	8.808	10.251	9.173	10.111	12.111
ADA	19.985	19.421	20.124	19.213	19.382	16.809	18	20.569	18.623	31.597	28.719	29.267
ADA2	0.947	2.065	0.449	0.689	1.194	0.565	1.319	0.494	1.38	1.507	0.659	0.678
ADAD1	0	0	0	0	0	0	0	0	0	0	0.042	0
ADAD1P1	0.695	1.033	0.586	0.811	0.807	0.649	0.799	0.571	0.889	0.929	0.443	0.453
ADAD1P2	0	0	0	0	0	0	0	0	0	0	0	0
ADAD2	0	0.15	0	0.236	0	0	0.039	0	0	0.06	0	0
ADAL	11.245	10.052	12.051	10.215	14.035	13.656	10.281	8.893	11.141	9.498	8.784	10.145
ADAM10	63.605	58.14	61.629	60.589	73.923	67.923	60.146	19.239	56.867	60.691	59.966	60.694
ADAM11	6.787	10.005	5.813	7.422	9.505	7.632	7.928	5.977	7.059	8.113	7.521	8.312
ADAM12	0.093	1.495	0.021	0.009	0.029	0.716	0.062	0.032	0.017	0.018	0.044	0.019
ADAM15	67.138	76.161	72.092	72.527	65.764	63.112	65.908	63.849	59.84	75.564	62.558	55.26
ADAM17	32.634	29.75	24.043	29.118	28.455	26.335	24.992	11.161	24.921	29.155	25.958	24.153
ADAM18	0	0	0	0	0	0	0	0	0.031	0.059	0	0.194
ADAM19	4.032	3.981	3.189	3.624	3.548	3.3	3.981	2.059	3.847	4.468	4.088	3.835
ADAM1A	0	0	0	0	0	0	0	0	0	0	0	0
ADAM1B	0.954	1.433	0.848	0.581	0.84	0.339	0.584	0.517	0.515	0.492	0.474	0.372
ADAM2	0	0	0	0.312	0	0	0	0	0	0	0.152	0
ADAM20	0.094	0.17	0.032	0.029	0.03	0	0.027	0.119	0.076	0.136	0.027	0.028
ADAM20P2	0	0	0	0	0	0	0	0	0	0	0	0
ADAM20P3	0	0	0	0	0	0	0	0	0	0	0	0
ADAM21	0.738	0.562	0.591	0.938	1.042	0.899	1.014	0.749	1.3	0.992	1.265	1.216
ADAM22	6.909	7.332	7.86	7.902	8.001	6.894	6.684	2.076	6.016	9.203	6.18	6.267
ADAM23	8.159	8.63	10.818	5.088	7.775	7.272	8.819	6.618	7.16	9.825	9.413	8.038
ADAM24P	0	0	0	0	0	0	0	0	0	0	0	0
ADAM28	1.054	0.509	0.024	0.085	0.405	0.161	0.06	0.059	0.028	0.252	0.229	0.061
ADAM29	0	0	0	0	0	0	0	0	0	0	0	0
ADAM30	0	0.032	0	0	0	0.031	0	0	0	0	0	0
ADAM32	3.202	3.297	1.858	2.949	3.067	2.663	2.097	1.385	2.045	2.58	1.281	1.41
ADAM33	0.066	0	0	0.034	0	0	0	0	0.023	0.058	0.046	0
ADAM3B	0	0	0	0	0	0.146	0	0	0	0	0	0
ADAM5	0	0	0	0	0	0	0	0	0	0	0	0
ADAM7	0	0	0	0	0	0	0	0	0	0.022	0.022	0
ADAM7-AS1	0.33	0.362	0.176	0.303	0	0	0	0	0	0.333	0.296	0.245
ADAM7-AS2	0	0	0	0	0	0	0	0	0	0	0	0
ADAM8	5	4.947	2.487	3.621	4.306	2.064	2.817	3.818	4.58	3.488	2.082	1.236
ADAM9	47.661	49.154	47.117	48.661	49.364	48.934	44.099	22.565	42.617	50.983	50.751	53.115
ADAMDEC1	0	0	0	0	0	0	0	0	0	0	0	0
ADAMTS1	135.174	135.709	174.32	134.435	123.955	114.773	175.589	109.517	164.845	345.959	357.322	385.32
ADAMTS10	14.787	13.309	9.355	12.201	9.803	9.481	10.878	8.934	12.793	18.195	16.9	15.365
ADAMTS12	1.095	1.657	0.586	1.716	1.053	1.332	2.04	1.787	1.326	2.017	1.431	1.311
ADAMTS13	17.064	19.425	14.55	16.52	15.142	11.341	14.383	15.573	11.807	26.707	19.075	18.087
ADAMTS14	0.268	0.259	0.292	0.201	0.31	0.151	0.38	0.289	0.288	0.426	0.411	0.4
ADAMTS15	1.153	1.265	1.118	1.191	1.324	0.995	1.292	0.764	1.172	1.177	0.89	0.932
ADAMTS16	0	0.091	0	0.015	0.123	0.036	0.023	0.041	0.013	0.13	0.226	0.195
ADAMTS16-DT	0.41	0.479	0.235	0.284	0.189	0.368	0.254	0.108	0.298	0.512	0.272	0.363
ADAMTS17	5.859	3.009	2.479	4.952	4.067	5.755	3.591	1.952	3.301	2.34	2.487	2.741
ADAMTS18	0.198	0.185	0.266	0.142	0.201	0.296	0.913	0.072	0.126	0.251	0.354	0.333
ADAMTS19	3.134	4.662	2.468	4.688	3.642	3.428	3.221	1.626	2.931	3.959	4.022	3.951
ADAMTS19-AS1	2.361	1.318	1.223	1.219	1.475	1.532	1.994	1.243	1.455	2.099	1.649	1.867
ADAMTS2	8.957	6.301	6.262	5.716	5.356	6.804	6.288	4.175	8.896	10.02	8.784	9.094
ADAMTS20	1.172	1.57	1.068	1.269	1.492	0.986	0.883	0.565	1.216	1.269	1.556	1.225
ADAMTS3	3.426	3.672	3.137	3.492	3.504	4.317	2.88	1.433	3.233	2.647	2.58	2.925
ADAMTS4	0.385	0.525	0.451	0.443	0.454	0.327	0.486	0.212	0.38	0.583	0.394	0.426
ADAMTS5	0.212	0.128	0.13	0.177	0.151	0.179	0.106	0.048	0.204	0.124	0.102	0.114
ADAMTS6	3.1	2.265	1.694	1.535	1.458	0.887	0.538	0.398	1.238	1.162	0.433	0.662
ADAMTS7	4.598	7.147	3.574	5.413	5.209	4.39	5.837	3.521	5.117	6.119	5.071	5.26
ADAMTS7P1	0.139	0.044	0	0.223	0.082	0.086	0.148	0.057	0.056	0.03	0.03	0.018
ADAMTS7P3	0.07	0	0	0.021	0.022	0.05	0.04	0	0.056	0.119	0.06	0.042
ADAMTS7P4	0	0	0	0	0	0	0	0	0	0.017	0	0
ADAMTS7P5	0	0.193	0.062	0.108	0	0.126	0.206	0.075	0.144	0.103	0.052	0
ADAMTS8	1.236	1.35	1.526	1.114	1.398	1.024	1.344	1.235	1.474	1.646	1.762	1.425
ADAMTS9	1.879	1.768	1.426	2.741	1.945	1.975	2.889	2.677	2.299	2.598	3.317	2.538
ADAMTS9-AS1	0.704	0.172	0.145	0	0.745	0.146	0.362	0.087	0.224	0.139	0.121	0.286
ADAMTS9-AS2	0.168	0.241	0.174	0.077	0.159	0	0.237	0	0.102	0.222	0.206	0.115
ADAMTSL1	0.136	0.224	0.03	0.546	0.099	0.056	0.046	0.061	0.085	0.467	0.063	0.223
ADAMTSL2	0.178	0.114	0.044	0.209	0.098	0.044	0.054	0.142	0.148	0.252	0.086	0.057
ADAMTSL3	7.485	7.549	3.62	4.333	4.883	4.224	3.247	1.741	2.805	5.665	3.64	2.839
ADAMTSL4	1.979	2.46	1.288	1.539	1.279	1.086	1.276	1.09	1.497	2.415	1.606	1.468
ADAMTSL4-AS1	0.335	0.183	0	0	0	0.08	0	0.038	0.059	0	0.195	0
ADAMTSL4-AS2	0	0.647	0	0	0	0	0.176	0	0	0	0	0
ADAMTSL5	3.955	3.831	2.869	2.752	3.221	4.842	2.58	3.857	2.366	3.646	3.231	5.102
ADAP1	16.603	22.923	12.068	11.337	16.06	11.286	16.575	12.338	16.018	19.262	13.029	15.285
ADAP2	5.097	16.347	12.111	14.178	10.78	15.269	9.238	7.201	8.859	9.789	9.95	7.782
ADAR	114.776	109.07	81.782	99.93	104.851	100.355	91.62	46.069	87.454	102.559	88.799	86.105
ADARB1	17.333	15.917	16.19	12.621	18.849	14.317	14.319	7.284	13.549	19.318	12.138	15.252
ADARB2	0.198	0.02	0.01	0.026	0.048	0	0.046	0.032	0.015	0.046	0.307	0.026
ADARB2-AS1	0	0.568	0.37	0.617	0.211	0.716	0.307	0.768	0.28	1.813	0.939	0.845
ADAT1	19.266	20.765	11.748	17.156	23.661	18.139	15.898	9.521	13.436	14.871	8.301	8.289
ADAT2	15.414	14.71	10.857	12.408	14.878	15.294	12.809	7.013	11.627	19.106	16.189	11.773
ADAT3	9.526	10.176	7.328	8.94	8.538	6.889	7.329	9.065	9.476	9.197	6.628	6.147
ADCK1	20.693	19.396	14.768	21.389	19.496	22.786	16.696	14.823	16.764	11.885	10.016	8.243
ADCK2	30.338	35.11	28.029	34.249	34.888	31.187	32.858	32.846	31.14	37.58	38.377	35.155
ADCK5	4.746	4.532	3.957	2.993	3.306	3.596	7.031	3.984	4.091	5.018	4.158	3.794
ADCY1	11.704	10.013	9.203	10.145	9.652	9.585	11.336	6.882	11.056	15.252	15.971	16.556
ADCY10	1.506	1.453	0.799	1.2	0.914	1.094	0.48	0.371	0.806	0.303	0.262	0.273
ADCY2	0.046	0.093	0.06	0.115	0.142	0.093	0.096	0.036	0.073	0.107	0.277	0.079
ADCY3	32.265	28.456	28.027	33.77	29.388	26.756	31.39	29.835	27.157	36.717	35.981	30.439
ADCY4	0.282	0.301	0.718	0.557	0.293	0.16	0.146	0.096	0.103	0.262	0.145	0.12
ADCY5	2.015	1.896	2.218	1.441	2.153	1.481	2.28	1.77	3.679	2.12	2.405	3.084
ADCY6	23.205	23.616	18.464	19.78	14.312	16.302	16.375	11.538	19.252	24.445	21.117	18.708
ADCY6-DT	2.789	1.928	1.183	1.527	1.323	0.893	1.181	1.799	1.601	3.867	1.272	1.039
ADCY7	9.388	7.836	8.798	8.231	9.708	7.174	9.936	3.981	7.476	15.381	11.838	9.75
ADCY8	0.025	0	0.026	0.023	0	0.027	0	0	0	0	0	0
ADCY9	18.354	19.925	13.645	17.486	15.118	13.812	15.924	6.961	13.603	11.907	11.467	10.979
ADCYAP1	0.048	0	0	0	0	0	0	0.168	0.039	0	0	0
ADCYAP1R1	7.631	12.597	8.381	11.223	9.228	7.908	13.077	5.375	11.885	14.51	15.202	12.492
ADD1	77.732	89.522	55.85	64.019	67.128	61.983	61.722	57.6	59.947	77.228	68.7	59.289
ADD2	21.465	20.774	16.302	20.495	17.504	22.271	21.721	10.122	22.054	30.334	23.379	23.238
ADD3	57.445	59.892	60.257	58.58	51.591	56.372	68.432	28.48	56.065	81.253	78.689	78.669
ADD3-AS1	0.505	0.907	0.246	0.429	2.103	0.56	0.722	0.695	0.629	0.616	0.45	0.322
ADGB	0	0.055	0	0	0.011	0	0.01	0	0	0.01	0.066	0.011
ADGB-DT	0	0	0	0	0	0	0	0	0	0	0	0
ADGRA1	0.174	0.107	0.081	0.054	0.131	0.053	0.064	0.1	0.191	0.188	0.068	0.125
ADGRA1-AS1	0	0	0	0	0	0	0	0.021	0	0.046	0.085	0
ADGRA2	13.452	13.798	11.654	12.714	12.424	11.601	13.243	8.638	12.936	18.006	16.306	16.393
ADGRA3	17.287	12.469	14.267	13.947	16.064	15.464	14.692	7.253	13.445	15.209	14.471	14.229
ADGRA3P1	0	0	0.178	0	0	0	0	0	0	0	0	0
ADGRB1	15.248	17.161	12.926	12.834	13.662	11.904	14.702	20.595	14.079	21.789	17.351	17.441
ADGRB2	23.513	22.737	14.121	19.647	20.484	18.796	18.172	16.758	15.629	20.839	19.121	16.315
ADGRB3	2.261	2.346	1.805	2.398	2.297	2.03	2.071	0.932	2.225	3.096	3.544	3.276
[truncated: 39,940 more rows]

## Sheet: FigS4A
symbol	GFP_1	GFP_2	GFP_3	NSP4_1	NSP4_2	NSP4_3	NSP3_1	NSP3_2	NSP3_3	T2A_1	T2A_2	T2A_3
[truncated: 23 more rows]
