# Supplementary material for: Disruption of ER-mitochondria contact sites by coronavirus replication organelles sustains viral replication via NSP3 stabilization
Source: EMBO J. 2026 May 28;45(13):4379–416. doi: 10.1038/s44318-026-00816-x (PMC13323368; doi:10.1038/s44318-026-00816-x)
Supplement: Supplementary file 14 — Figure EV4 Source Data [file 44318_2026_816_MOESM14_ESM.zip › H/Figure S4H.xlsx]

## Sheet: Sheet1
Ctrl	NSP3+NSP4	B-A/L	OMM-ER Linker
187.564	38.959	107.967	94.639
82.606	20.923	84.184	75.487
104.636	32.762	62.389	125.481
149.987	40.902	74.105	69.925
105.098	45.423	76.76	80.323
85.772	103.231	54.637	132.145
100.659	60.076	65.926	99.884
89.969	22.762	59.32	118.032
101.542	70.902	43.41	78.032
158.061	121.042	110.815	102.798
42.228	26.125	43.537	140.922
103.052	35.471	133.901	120.672
123.39	38.921	89.452	98.231
87.562	23.751	67.721	80.372
1.72515	0.358332	0.993044	0.870458
0.759782	0.192443	0.774296	0.694304
0.962407	0.301334	0.573833	1.15413
1.37953	0.376203	0.681593	0.643146
0.966656	0.417785	0.706013	0.738784
0.788902	0.949484	0.502533	1.21543
0.925827	0.552559	0.606365	0.918699
0.827504	0.209357	0.545605	1.08562
0.933949	0.652133	0.39927	0.717712
1.45379	1.1133	1.01924	0.945501
0.388399	0.240289	0.400439	1.29615
0.947837	0.32625	1.23158	1.1099
1.1349	0.357982	0.822749	0.903496
0.805366	0.218454	0.622875	0.739234
