# Supplementary material for: Disruption of ER-mitochondria contact sites by coronavirus replication organelles sustains viral replication via NSP3 stabilization
Source: EMBO J. 2026 May 28;45(13):4379–416. doi: 10.1038/s44318-026-00816-x (PMC13323368; doi:10.1038/s44318-026-00816-x)
Supplement: Supplementary file 15 — Figure EV5 Source Data [file 44318_2026_816_MOESM15_ESM.zip]

Archive with 23 entries (15 files):
- A/
- A/Figure EV5 A_readme.txt
- A/Figure EV5A B-A-L.tif
- A/Figure EV5A DMSO.tif
- B/
- B/Figure EV5B Normal mito.xls
- B/Figure EV5B.pzfx
- C/
- C/Figure EV5C ERMCSs.xlsx
- C/Figure EV5C.pzfx
- D/
- D/Figure EV5D.pzfx
- E/
- E/Figure S5E B-AL.tif
- E/Figure S5E DMSO.tif
- F/
- F/Figure EV5F.pzfx
- F/Figure EV5FNormal mito.xlsx
- G/
- G/Figure EV5G ERMCSs.xlsx
- G/Figure EV5G.pzfx
- H/
- H/Figure EV5H.pzfx
