# Supplementary material for: Disruption of ER-mitochondria contact sites by coronavirus replication organelles sustains viral replication via NSP3 stabilization
Source: EMBO J. 2026 May 28;45(13):4379–416. doi: 10.1038/s44318-026-00816-x (PMC13323368; doi:10.1038/s44318-026-00816-x)
Supplement: Supplementary file 15 — Figure EV5 Source Data [file 44318_2026_816_MOESM15_ESM.zip › B/Figure EV5B Normal mito.xls]

## Sheet: Sheet1
DMSO	Cell	total	normal	normal/total			B-A/L	Cell	total	normal	normal/total
	C1	23	9	0.391304				C1	16	9	0.5625
	C2	22	11	0.5				C2	23	11	0.478261
	C3	27	9	0.333333				C3	24	13	0.541667
	C4	12	7	0.583333				C4	22	12	0.545455
	C5	15	6	0.4				C5	21	9	0.428571
	C6	27	11	0.407407				C6	17	5	0.294118
	C7	20	6	0.3				C7	31	12	0.387097
	C8	30	7	0.233333				C8	30	15	0.5
	C9	12	8	0.666667				C9	22	14	0.636364
	C10	14	4	0.285714				C10	12	7	0.583333
	C11	15	7	0.466667				C11	12	5	0.416667
	C12	17	5	0.294118				C12	21	8	0.380952
	C13	22	6	0.272727				C13	22	10	0.454545
	C14	21	7	0.333333				C14	23	12	0.521739
	C15	15	4	0.266667				C15	21	11	0.52381
	C16	18	4	0.222222				C16	22	14	0.636364
	C17	13	5	0.384615				C17	29	11	0.37931
	C18	16	4	0.25				C18	26	12	0.461538
	C19	20	6	0.3				C19	21	12	0.571429
	C20	19	7	0.368421				C20	15	9	0.6
	C21	15	7	0.466667				C21	12	8	0.666667
	C22	21	3	0.142857				C22	11	7	0.636364
	C23	12	5	0.416667				C23	20	12	0.6
	C24	14	4	0.285714				C24	18	7	0.388889
	C25	16	5	0.3125				C25	17	9	0.529412
	C26	20	8	0.4				C26	21	11	0.52381
	C27	17	9	0.529412				C27	18	11	0.611111
	C28	21	4	0.190476				C28	16	9	0.5625
	C29	20	7	0.35				C29	11	7	0.636364
	C30	17	5	0.294118				C30	25	9	0.36
	C31	22	6	0.272727				C31	24	11	0.458333
	C32	18	11	0.611111				C32	16	9	0.5625
	C33	20	5	0.25				C33	14	7	0.5
	C34	14	6	0.428571				C34	12	5	0.416667
	C35	23	6	0.26087				C35	26	11	0.423077
