# Supplementary material for: Disruption of ER-mitochondria contact sites by coronavirus replication organelles sustains viral replication via NSP3 stabilization
Source: EMBO J. 2026 May 28;45(13):4379–416. doi: 10.1038/s44318-026-00816-x (PMC13323368; doi:10.1038/s44318-026-00816-x)
Supplement: Supplementary file 15 — Figure EV5 Source Data [file 44318_2026_816_MOESM15_ESM.zip › C/Figure EV5C ERMCSs.xlsx]

## Sheet: Sheet1
	DMSO	NO ER contact%					B-A/L	NO ER contact%
1	C1	23	16	69.5652	73.989	1	C1	16	10	62.5	68.3672
	C2	22	16	72.7273			C2	23	14	60.8696
	C3	27	21	77.7778			C3	24	18	75
	C4	12	9	75			C4	22	16	72.7273
	C5	15	12	80			C5	21	15	71.4286
	C6	27	19	70.3704			C6	17	11	64.7059
	C7	20	16	80			C7	31	21	67.7419
	C8	30	21	70			C8	30	19	63.3333
	C9	12	10	83.3333			C9	22	15	68.1818
	C10	14	9	64.2857			C10	12	8	66.6667
	C11	15	11	73.3333			C11	12	9	75
	C12	17	12	70.5882			C12	21	14	66.6667
	C13	22	16	72.7273			C13	22	14	63.6364
	C14	21	18	85.7143			C14	23	17	73.913
	C15	15	11	73.3333			C15	21	15	71.4286
	C16	18	12	66.6667			C16	22	14	63.6364
	C17	13	10	76.9231			C17	29	18	62.069
	C18	16	11	68.75			C18	26	19	73.0769
	C19	20	15	75			C19	21	15	71.4286
	C20	19	14	73.6842			C20	15	11	73.3333
2	C21	15	11	73.3333	72.542	2	C21	12	8	66.6667	64.1799
	C22	21	15	71.4286			C22	11	6	54.5455
	C23	12	8	66.6667			C23	20	12	60
	C24	14	9	64.2857			C24	18	13	72.2222
	C25	16	12	75			C25	17	12	70.5882
	C26	20	14	70			C26	21	12	57.1429
	C27	17	14	82.3529			C27	18	12	66.6667
	C28	21	15	71.4286			C28	16	11	68.75
	C29	20	15	75			C29	11	7	63.6364
	C30	17	12	70.5882			C30	25	16	64
	C31	22	16	72.7273			C31	24	15	62.5
	C32	18	12	66.6667			C32	16	11	68.75
	C33	20	14	70			C33	14	8	57.1429
	C34	14	12	85.7143			C34	12	8	66.6667
	C35	23	16	69.5652			C35	26	16	61.5385
	C36	23	19	82.6087			C36	14	9	64.2857
	C37	22	16	72.7273			C37	16	11	68.75
	C38	16	12	75			C38	21	13	61.9048
	C39	29	21	72.4138			C39	16	11	68.75
	C40	30	19	63.3333			C40	22	13	59.0909
3	C41	15	12	80	73.7052	3	C41	23	12	52.1739	64.9948
	C42	21	13	61.9048			C42	21	14	66.6667
	C43	26	21	80.7692			C43	17	11	64.7059
	C44	25	16	64			C44	25	15	60
	C45	23	18	78.2609			C45	21	12	57.1429
	C46	14	12	85.7143			C46	18	12	66.6667
	C47	11	9	81.8182			C47	19	13	68.4211
	C48	16	11	68.75			C48	20	12	60
	C49	18	12	66.6667			C49	14	9	64.2857
	C50	20	13	65			C50	17	11	64.7059
	C51	23	18	78.2609			C51	19	12	63.1579
	C52	25	19	76			C52	21	14	66.6667
	C53	27	21	77.7778			C53	15	11	73.3333
	C54	13	11	84.6154			C54	25	16	64
	C55	15	10	66.6667			C55	26	16	61.5385
	C56	21	13	61.9048			C56	23	16	69.5652
	C57	16	13	81.25			C57	22	15	68.1818
	C58	22	16	72.7273			C58	21	15	71.4286
	C59	17	12	70.5882			C59	17	12	70.5882
	C60	21	15	71.4286			C60	24	16	66.6667
