# Supplementary material for: Disruption of ER-mitochondria contact sites by coronavirus replication organelles sustains viral replication via NSP3 stabilization
Source: EMBO J. 2026 May 28;45(13):4379–416. doi: 10.1038/s44318-026-00816-x (PMC13323368; doi:10.1038/s44318-026-00816-x)
Supplement: Supplementary file 15 — Figure EV5 Source Data [file 44318_2026_816_MOESM15_ESM.zip › F/Figure EV5FNormal mito.xlsx]

## Sheet: Sheet1
DMSO	Cell	total	normal	normal/total			B-A/L	Cell	total	normal	normal/total
	C1	30	11	0.366667				C1	23	12	0.521739
	C2	12	5	0.416667				C2	26	8	0.307692
	C3	15	4	0.266667				C3	25	12	0.48
	C4	21	8	0.380952				C4	21	9	0.428571
	C5	27	12	0.444444				C5	20	12	0.6
	C6	24	13	0.541667				C6	14	8	0.571429
	C7	20	11	0.55				C7	16	7	0.4375
	C8	16	8	0.5				C8	20	4	0.2
	C9	21	13	0.619048				C9	30	11	0.366667
	C10	27	8	0.296296				C10	25	9	0.36
	C11	33	12	0.363636				C11	21	8	0.380952
	C12	32	11	0.34375				C12	26	13	0.5
	C13	26	15	0.576923				C13	20	4	0.2
	C14	19	10	0.526316				C14	15	9	0.6
	C15	17	7	0.411765				C15	33	14	0.424242
	C16	20	6	0.3				C16	23	11	0.478261
	C17	21	5	0.238095				C17	12	8	0.666667
	C18	25	10	0.4				C18	16	9	0.5625
	C19	20	4	0.2				C19	34	18	0.529412
	C20	25	6	0.24				C20	20	11	0.55
	C21	22	8	0.363636				C21	23	8	0.347826
	C22	32	11	0.34375				C22	21	8	0.380952
	C23	14	6	0.428571				C23	26	12	0.461538
	C24	12	5	0.416667				C24	18	6	0.333333
	C25	20	5	0.25				C25	13	7	0.538462
	C26	17	4	0.235294				C26	19	7	0.368421
	C27	18	5	0.277778				C27	20	8	0.4
	C28	21	6	0.285714				C28	30	13	0.433333
	C29	26	5	0.192308				C29	16	7	0.4375
	C30	30	8	0.266667				C30	23	11	0.478261
	C31	33	10	0.30303				C31	26	10	0.384615
	C32	32	7	0.21875				C32	21	12	0.571429
	C33	23	7	0.304348				C33	23	9	0.391304
	C34	29	11	0.37931				C34	22	9	0.409091
	C35	16	4	0.25				C35	25	9	0.36
