# Supplementary material for: Disruption of ER-mitochondria contact sites by coronavirus replication organelles sustains viral replication via NSP3 stabilization
Source: EMBO J. 2026 May 28;45(13):4379–416. doi: 10.1038/s44318-026-00816-x (PMC13323368; doi:10.1038/s44318-026-00816-x)
Supplement: Supplementary file 15 — Figure EV5 Source Data [file 44318_2026_816_MOESM15_ESM.zip › G/Figure EV5G ERMCSs.xlsx]

## Sheet: Sheet1
	DMSO	NO ER contact%					B-A/L	NO ER contact%
1	C1	30	20	66.6667	74.222	1	C1	23	18	78.2609	70.9725
	C2	12	9	75			C2	26	20	76.9231
	C3	15	12	80			C3	25	18	72
	C4	21	16	76.1905			C4	21	14	66.6667
	C5	27	20	74.0741			C5	20	14	70
	C6	24	22	91.6667			C6	14	9	64.2857
	C7	20	14	70			C7	16	12	75
	C8	16	9	56.25			C8	20	13	65
	C9	21	12	57.1429			C9	30	22	73.3333
	C10	27	20	74.0741			C10	25	16	64
	C11	33	25	75.7576			C11	21	16	76.1905
	C12	32	23	71.875			C12	26	18	69.2308
	C13	26	20	76.9231			C13	20	14	70
	C14	19	12	63.1579			C14	15	11	73.3333
	C15	17	13	76.4706			C15	33	21	63.6364
	C16	20	13	65			C16	23	15	65.2174
	C17	21	16	76.1905			C17	12	8	66.6667
	C18	25	22	88			C18	16	12	75
	C19	20	18	90			C19	34	22	64.7059
	C20	25	20	80			C20	20	18	90
2	C21	22	17	77.2727	80.1809	2	C21	23	12	52.1739	67.8952
	C22	32	28	87.5			C22	21	17	80.9524
	C23	14	12	85.7143			C23	26	19	73.0769
	C24	12	9	75			C24	18	11	61.1111
	C25	20	15	75			C25	13	10	76.9231
	C26	17	14	82.3529			C26	19	12	63.1579
	C27	18	13	72.2222			C27	20	13	65
	C28	21	15	71.4286			C28	30	19	63.3333
	C29	26	23	88.4615			C29	16	11	68.75
	C30	30	24	80			C30	23	16	69.5652
	C31	33	26	78.7879			C31	26	18	69.2308
	C32	32	26	81.25			C32	21	15	71.4286
	C33	23	20	86.9565			C33	23	15	65.2174
	C34	29	23	79.3103			C34	22	16	72.7273
	C35	16	14	87.5			C35	25	18	72
	C36	22	17	77.2727			C36	20	14	70
	C37	20	17	85			C37	12	8	66.6667
	C38	16	13	81.25			C38	23	15	65.2174
	C39	23	18	78.2609			C39	17	11	64.7059
	C40	26	19	73.0769			C40	18	12	66.6667
3	C41	21	15	71.4286	76.4158	3	C41	23	18	78.2609
	C42	30	22	73.3333			C42	26	18	69.2308	70.1538
	C43	12	9	75			C43	28	20	71.4286
	C44	26	20	76.9231			C44	12	9	75
	C45	21	16	76.1905			C45	18	11	61.1111
	C46	15	12	80			C46	20	13	65
	C47	16	11	68.75			C47	32	23	71.875
	C48	20	15	75			C48	33	24	72.7273
	C49	21	17	80.9524			C49	21	14	66.6667
	C50	16	11	68.75			C50	26	18	69.2308
	C51	19	16	84.2105			C51	16	12	75
	C52	20	15	75			C52	10	7	70
	C53	25	20	80			C53	21	14	66.6667
	C54	22	16	72.7273			C54	22	14	63.6364
	C55	17	12	70.5882			C55	24	15	62.5
	C56	21	17	80.9524			C56	25	22	88
	C57	26	19	73.0769			C57	27	18	66.6667
	C58	23	18	78.2609			C58	30	23	76.6667
	C59	22	16	72.7273			C59	15	11	73.3333
	C60	18	17	94.4444			C60	22	15	68.1818
