# Supplementary material for: Disruption of ER-mitochondria contact sites by coronavirus replication organelles sustains viral replication via NSP3 stabilization
Source: EMBO J. 2026 May 28;45(13):4379–416. doi: 10.1038/s44318-026-00816-x (PMC13323368; doi:10.1038/s44318-026-00816-x)
Supplement: Supplementary file 16 — Figure EV6 Source Data [file 44318_2026_816_MOESM16_ESM.zip]

Archive with 46 entries (36 files):
- A/
- A/MS_MHV-Cyto.xlsx
- A/MS_MHV-Mito.xlsx
- A/MS_NSP3-T3A-NSP4-Cyto.xlsx
- A/MS_NSP3-T3A-NSP4-Mito.xlsx
- A/Tomm20+Tubulin.tif
- B/
- B/Figure EV6B.pzfx
- B/Figure EV6B.xlsx
- B/~$Figure EV6B.xlsx
- C/
- C/ACAT1.tif
- C/ATP5F1C.tif
- C/DLD.tif
- C/ECHS1.tif
- C/Figure S6 C.pzfx
- C/Figure S6C.xlsx
- C/IDH3A.tif
- C/LONP1.tif
- C/MDN2.tif
- C/NC.tif
- C/PC.tif
- C/PMPCB.tif
- C/PRDX3.tif
- C/SUCLG1.tif
- C/SUCLG2.tif
- C/TIMM44.tif
- D/
- D/Figure EV6D.pzfx
- E/
- E/ECHS1+Tubulin.tif
- E/Figure EV6E.pzfx
- F/
- F/ECHS1+Tubulin+Tomm20.tif
- F/Figure EV6F.pzfx
- G/
- G/ECHS1+Tubulin.tif
- G/Figure EV6G.pzfx
- H/
- H/ECHS1+Tomm20+Tubulin.tif
- H/Figure EV6H.pzfx
- I/
- I/mCherry+GFP-NSP3+Tubulin.tif
- J/
- J/Figure EV6J.pzfx
- J/Tomm20+ECHS1+Tubulin.tif
