# Supplementary material for: Disruption of ER-mitochondria contact sites by coronavirus replication organelles sustains viral replication via NSP3 stabilization
Source: EMBO J. 2026 May 28;45(13):4379–416. doi: 10.1038/s44318-026-00816-x (PMC13323368; doi:10.1038/s44318-026-00816-x)
Supplement: Supplementary file 16 — Figure EV6 Source Data [file 44318_2026_816_MOESM16_ESM.zip › A/MS_NSP3-T3A-NSP4-Cyto.xlsx]

## Sheet: MS_data
Accession	Description	GFP	NSP3	NSP4	NSP3-T2A-NSP4
P10809	60 kDa heat shock protein, mitochondrial OS=Homo sapiens OX=9606 GN=HSPD1 PE=1 SV=2	1.54113e+09	1.83175e+09	1.92707e+09	2.04891e+09
P42704	Leucine-rich PPR motif-containing protein, mitochondrial OS=Homo sapiens OX=9606 GN=LRPPRC PE=1 SV=3	2.09567e+08	2.34994e+08	2.68108e+08	2.65198e+08
P06576	ATP synthase subunit beta, mitochondrial OS=Homo sapiens OX=9606 GN=ATP5F1B PE=1 SV=3	3.72802e+08	4.26864e+08	4.71949e+08	4.5051e+08
P38646	Stress-70 protein, mitochondrial OS=Homo sapiens OX=9606 GN=HSPA9 PE=1 SV=2	3.93397e+08	4.86389e+08	4.72135e+08	5.14971e+08
Q12931	Heat shock protein 75 kDa, mitochondrial OS=Homo sapiens OX=9606 GN=TRAP1 PE=1 SV=3	2.7774e+08	3.13114e+08	3.23464e+08	3.24928e+08
P25705	ATP synthase subunit alpha, mitochondrial OS=Homo sapiens OX=9606 GN=ATP5F1A PE=1 SV=1	3.99645e+08	4.51724e+08	5.27706e+08	5.02977e+08
P49411	Elongation factor Tu, mitochondrial OS=Homo sapiens OX=9606 GN=TUFM PE=1 SV=2	167615982	2.00311e+08	2.2652e+08	2.26806e+08
P54819	Adenylate kinase 2, mitochondrial OS=Homo sapiens OX=9606 GN=AK2 PE=1 SV=2	4.37697e+08	4.66524e+08	4.13036e+08	4.26041e+08
O75153	Clustered mitochondria protein homolog OS=Homo sapiens OX=9606 GN=CLUH PE=1 SV=2	1.90982e+08	1.91914e+08	1.92853e+08	1.93881e+08
P07954	Fumarate hydratase, mitochondrial OS=Homo sapiens OX=9606 GN=FH PE=1 SV=3	1.76573e+08	1.8728e+08	1.8676e+08	1.89586e+08
P40926	Malate dehydrogenase, mitochondrial OS=Homo sapiens OX=9606 GN=MDH2 PE=1 SV=3	4.32575e+08	4.97876e+08	4.82984e+08	5.24891e+08
P34897	Serine hydroxymethyltransferase, mitochondrial OS=Homo sapiens OX=9606 GN=SHMT2 PE=1 SV=3	2.38261e+08	2.59002e+08	2.84376e+08	2.82865e+08
P36507	Dual specificity mitogen-activated protein kinase kinase 2 OS=Homo sapiens OX=9606 GN=MAP2K2 PE=1 SV=1	1.82201e+08	1.74344e+08	1.69924e+08	1.71533e+08
P24752	Acetyl-CoA acetyltransferase, mitochondrial OS=Homo sapiens OX=9606 GN=ACAT1 PE=1 SV=1	7.62086e+07	7.39111e+07	7.91624e+07	8.73997e+07
Q02750	Dual specificity mitogen-activated protein kinase kinase 1 OS=Homo sapiens OX=9606 GN=MAP2K1 PE=1 SV=2	7.80195e+07	7.05859e+07	7.48976e+07	7.79565e+07
P36551	Oxygen-dependent coproporphyrinogen-III oxidase, mitochondrial OS=Homo sapiens OX=9606 GN=CPOX PE=1 SV=3	9.52561e+07	1.43593e+08	1.29463e+08	1.30279e+08
P28482	mitogen-activated protein kinase 1 OS=Homo sapiens OX=9606 GN=MAPK1 PE=1 SV=3	1.79321e+08	1.48895e+08	1.68276e+08	1.54298e+08
P00390	Glutathione reductase, mitochondrial OS=Homo sapiens OX=9606 GN=GSR PE=1 SV=2	1.08647e+08	1.06486e+08	1.13905e+08	1.06853e+08
P13804	Electron transfer flavoprotein subunit alpha, mitochondrial OS=Homo sapiens OX=9606 GN=ETFA PE=1 SV=1	6.14443e+07	7.2718e+07	7.57529e+07	7.89477e+07
P40939	Trifunctional enzyme subunit alpha, mitochondrial OS=Homo sapiens OX=9606 GN=HADHA PE=1 SV=2	45027014	5.2978e+07	5.21131e+07	5.16696e+07
P27361	mitogen-activated protein kinase 3 OS=Homo sapiens OX=9606 GN=MAPK3 PE=1 SV=4	9.13271e+07	9.31294e+07	8.52891e+07	9.62467e+07
P12532	Creatine kinase U-type, mitochondrial OS=Homo sapiens OX=9606 GN=CKMT1B PE=1 SV=1	1.51363e+08	1.32147e+08	1.46385e+08	1.3844e+08
O95831	Apoptosis-inducing factor 1, mitochondrial OS=Homo sapiens OX=9606 GN=AIFM1 PE=1 SV=1	4.44083e+07	5.31865e+07	5.72916e+07	6.51959e+07
Q99798	Aconitate hydratase, mitochondrial OS=Homo sapiens OX=9606 GN=ACO2 PE=1 SV=2	2.95269e+07	3.35034e+07	3.92009e+07	3.75092e+07
P00505	Aspartate aminotransferase, mitochondrial OS=Homo sapiens OX=9606 GN=GOT2 PE=1 SV=3	4.8772e+08	5.01172e+08	5.26388e+08	5.17909e+08
Q16539	mitogen-activated protein kinase 14 OS=Homo sapiens OX=9606 GN=MAPK14 PE=1 SV=3	1.30116e+08	1.31176e+08	1.31408e+08	1.26914e+08
Q15785	mitochondrial import receptor subunit TOM34 OS=Homo sapiens OX=9606 GN=TOMM34 PE=1 SV=2	8.59239e+07	8.62563e+07	8.29998e+07	9.1902e+07
P36776	Lon protease homolog, mitochondrial OS=Homo sapiens OX=9606 GN=LONP1 PE=1 SV=2	2.71005e+07	4.41806e+07	4.67958e+07	5.39334e+07
P04181	Ornithine aminotransferase, mitochondrial OS=Homo sapiens OX=9606 GN=OAT PE=1 SV=1	4.67363e+07	6.37757e+07	6.32238e+07	6.3691e+07
P00367	Glutamate dehydrogenase 1, mitochondrial OS=Homo sapiens OX=9606 GN=GLUD1 PE=1 SV=2	7.22659e+07	7.16851e+07	9.2624e+07	8.67474e+07
P48735	Isocitrate dehydrogenase [NADP], mitochondrial OS=Homo sapiens OX=9606 GN=IDH2 PE=1 SV=2	3.73054e+07	4.58916e+07	5.32984e+07	5.28083e+07
O75390	Citrate synthase, mitochondrial OS=Homo sapiens OX=9606 GN=CS PE=1 SV=2	1.48595e+08	1.73223e+08	1.85573e+08	1.92628e+08
P30048	Thioredoxin-dependent peroxide reductase, mitochondrial OS=Homo sapiens OX=9606 GN=PRDX3 PE=1 SV=3	1.38389e+08	1.62819e+08	1.77569e+08	1.7961e+08
P09622	Dihydrolipoyl dehydrogenase, mitochondrial OS=Homo sapiens OX=9606 GN=DLD PE=1 SV=2	7.4784e+07	8.27849e+07	9.09656e+07	9.37935e+07
Q9NSE4	Isoleucine--tRNA ligase, mitochondrial OS=Homo sapiens OX=9606 GN=IARS2 PE=1 SV=2	1.36368e+07	1.89117e+07	2.62677e+07	2.87599e+07
Q9BYT8	Neurolysin, mitochondrial OS=Homo sapiens OX=9606 GN=NLN PE=1 SV=1	5.84882e+07	5.76719e+07	6.03332e+07	5.97379e+07
O43684	mitotic checkpoint protein BUB3 OS=Homo sapiens OX=9606 GN=BUB3 PE=1 SV=1	1.05602e+08	9.89424e+07	1.09738e+08	9.42422e+07
P30837	Aldehyde dehydrogenase X, mitochondrial OS=Homo sapiens OX=9606 GN=ALDH1B1 PE=1 SV=4	5.31004e+07	6.0617e+07	5.50174e+07	6.47201e+07
Q16836	Hydroxyacyl-coenzyme A dehydrogenase, mitochondrial OS=Homo sapiens OX=9606 GN=HADH PE=1 SV=3	7.27208e+07	8.08199e+07	9.87969e+07	8.80712e+07
O43615	mitochondrial import inner membrane translocase subunit TIM44 OS=Homo sapiens OX=9606 GN=TIMM44 PE=1 SV=2	56261037	6.09276e+07	6.24867e+07	6.86136e+07
P22695	Cytochrome b-c1 complex subunit 2, mitochondrial OS=Homo sapiens OX=9606 GN=UQCRC2 PE=1 SV=3	3.71694e+07	3.23086e+07	4.09336e+07	3.53733e+07
P11310	Medium-chain specific acyl-CoA dehydrogenase, mitochondrial OS=Homo sapiens OX=9606 GN=ACADM PE=1 SV=1	3.5621e+08	3.24698e+08	3.66748e+08	3.14236e+08
P33316	Deoxyuridine 5'-triphosphate nucleotidohydrolase, mitochondrial OS=Homo sapiens OX=9606 GN=DUT PE=1 SV=4	8.43229e+07	7.82805e+07	7.92611e+07	9.28041e+07
P30084	Enoyl-CoA hydratase, mitochondrial OS=Homo sapiens OX=9606 GN=ECHS1 PE=1 SV=4	3.3439e+07	3.38859e+07	3.45489e+07	3.47324e+07
P31040	Succinate dehydrogenase [ubiquinone] flavoprotein subunit, mitochondrial OS=Homo sapiens OX=9606 GN=SDHA PE=1 SV=2	3.07502e+07	2.7892e+07	3.3313e+07	2.7965e+07
P11177	Pyruvate dehydrogenase E1 component subunit beta, mitochondrial OS=Homo sapiens OX=9606 GN=PDHB PE=1 SV=3	2.93618e+07	2.45419e+07	4.33684e+07	3.41412e+07
P23368	NAD-dependent malic enzyme, mitochondrial OS=Homo sapiens OX=9606 GN=ME2 PE=1 SV=1	4.11613e+07	3.9905e+07	3.7041e+07	4.61686e+07
Q96I99	Succinate--CoA ligase [GDP-forming] subunit beta, mitochondrial OS=Homo sapiens OX=9606 GN=SUCLG2 PE=1 SV=2	2.99772e+07	4.04373e+07	4.58624e+07	4.98329e+07
Q00325	Phosphate carrier protein, mitochondrial OS=Homo sapiens OX=9606 GN=SLC25A3 PE=1 SV=2	6.67731e+07	6.47793e+07	8.36665e+07	6.76467e+07
P05091	Aldehyde dehydrogenase, mitochondrial OS=Homo sapiens OX=9606 GN=ALDH2 PE=1 SV=2	1.86231e+07	2.28676e+07	2.65863e+07	2.5509e+07
P30044	Peroxiredoxin-5, mitochondrial OS=Homo sapiens OX=9606 GN=PRDX5 PE=1 SV=4	4.73267e+07	5.49632e+07	4.63221e+07	4.83069e+07
P55084	Trifunctional enzyme subunit beta, mitochondrial OS=Homo sapiens OX=9606 GN=HADHB PE=1 SV=3	3.07146e+07	3.38608e+07	4.36568e+07	4.20592e+07
Q04837	Single-stranded DNA-binding protein, mitochondrial OS=Homo sapiens OX=9606 GN=SSBP1 PE=1 SV=1	8.13955e+07	8.76303e+07	9.11609e+07	9.78512e+07
P14635	G2/mitotic-specific cyclin-B1 OS=Homo sapiens OX=9606 GN=CCNB1 PE=1 SV=1	3.01144e+07	2.01524e+07	1.97374e+07	2.31761e+07
O95202	mitochondrial proton/calcium exchanger protein OS=Homo sapiens OX=9606 GN=LETM1 PE=1 SV=1	1.03751e+07	1.21441e+07	1.58023e+07	1.01702e+07
O60566	mitotic checkpoint serine/threonine-protein kinase BUB1 beta OS=Homo sapiens OX=9606 GN=BUB1B PE=1 SV=3	20870969	1.74552e+07	1.92861e+07	1.99566e+07
P50213	Isocitrate dehydrogenase [NAD] subunit alpha, mitochondrial OS=Homo sapiens OX=9606 GN=IDH3A PE=1 SV=1	3.51991e+07	4.22268e+07	4.9593e+07	5.11284e+07
Q07021	Complement component 1 Q subcomponent-binding protein, mitochondrial OS=Homo sapiens OX=9606 GN=C1QBP PE=1 SV=1	1.35134e+07	2.05983e+07	1.96532e+07	2.00802e+07
P48047	ATP synthase subunit O, mitochondrial OS=Homo sapiens OX=9606 GN=ATP5PO PE=1 SV=1	3.05345e+07	3.45374e+07	3.31005e+07	3.12594e+07
Q13257	mitotic spindle assembly checkpoint protein MAD2A OS=Homo sapiens OX=9606 GN=MAD2L1 PE=1 SV=1	1.46652e+08	1.38061e+08	1.49792e+08	1.39588e+08
P28331	NADH-ubiquinone oxidoreductase 75 kDa subunit, mitochondrial OS=Homo sapiens OX=9606 GN=NDUFS1 PE=1 SV=3	1.01882e+07	1.14163e+07	1.18194e+07	1.01777e+07
Q9H2U2	Inorganic pyrophosphatase 2, mitochondrial OS=Homo sapiens OX=9606 GN=PPA2 PE=1 SV=2	1.87215e+07	2.33694e+07	2.35915e+07	2.01145e+07
Q13011	Delta(3,5)-Delta(2,4)-dienoyl-CoA isomerase, mitochondrial OS=Homo sapiens OX=9606 GN=ECH1 PE=1 SV=2	1.43429e+07	1.55311e+07	1.73649e+07	2.1264e+07
Q16822	Phosphoenolpyruvate carboxykinase [GTP], mitochondrial OS=Homo sapiens OX=9606 GN=PCK2 PE=1 SV=4	1.2549e+07	1.68416e+07	2.02802e+07	2.15666e+07
O75439	mitochondrial-processing peptidase subunit beta OS=Homo sapiens OX=9606 GN=PMPCB PE=1 SV=2	2.01523e+07	2.04537e+07	2.16594e+07	2.65586e+07
Q9Y3B8	Oligoribonuclease, mitochondrial OS=Homo sapiens OX=9606 GN=REXO2 PE=1 SV=3	5.42521e+07	5.1206e+07	5.45543e+07	5.13604e+07
Q6PI48	Aspartate--tRNA ligase, mitochondrial OS=Homo sapiens OX=9606 GN=DARS2 PE=1 SV=1	3.82451e+07	4.18636e+07	3.9745e+07	4.81416e+07
P36957	Dihydrolipoyllysine-residue succinyltransferase component of 2-oxoglutarate dehydrogenase complex, mitochondrial OS=Homo sapiens OX=9606 GN=DLST PE=1 SV=4	2.85963e+07	3.29034e+07	4.46095e+07	4.02987e+07
P32322	Pyrroline-5-carboxylate reductase 1, mitochondrial OS=Homo sapiens OX=9606 GN=PYCR1 PE=1 SV=2	1.9546e+07	1.9642e+07	2.03201e+07	2.12346e+07
P53597	Succinate--CoA ligase [ADP/GDP-forming] subunit alpha, mitochondrial OS=Homo sapiens OX=9606 GN=SUCLG1 PE=1 SV=4	1.00376e+07	1.4391e+07	1.52587e+07	1.82836e+07
Q9NR28	Diablo IAP-binding mitochondrial protein OS=Homo sapiens OX=9606 GN=DIABLO PE=1 SV=1	4.30891e+07	4.46112e+07	3.50203e+07	3.24053e+07
O95819	mitogen-activated protein kinase kinase kinase kinase 4 OS=Homo sapiens OX=9606 GN=MAP4K4 PE=1 SV=2	6.15953e+08	5.93551e+08	6.5842e+08	6.70991e+08
Q6UB35	Monofunctional C1-tetrahydrofolate synthase, mitochondrial OS=Homo sapiens OX=9606 GN=MTHFD1L PE=1 SV=1	7.21239e+06	4.83642e+06	9.91352e+06	9.22055e+06
Q9UJZ1	Stomatin-like protein 2, mitochondrial OS=Homo sapiens OX=9606 GN=STOML2 PE=1 SV=1	7.72433e+06	8.74675e+06	8.6118e+06	7.69917e+06
Q9BW91	ADP-ribose pyrophosphatase, mitochondrial OS=Homo sapiens OX=9606 GN=NUDT9 PE=1 SV=1	7.11798e+06	1.30526e+07	9.52466e+06	1.11612e+07
P31930	Cytochrome b-c1 complex subunit 1, mitochondrial OS=Homo sapiens OX=9606 GN=UQCRC1 PE=1 SV=3	2.53079e+07	2.68054e+07	3.00721e+07	2.65165e+07
P36542	ATP synthase subunit gamma, mitochondrial OS=Homo sapiens OX=9606 GN=ATP5F1C PE=1 SV=1	1.89432e+07	2.51673e+07	2.43128e+07	2.59524e+07
P50897	Palmitoyl-protein thioesterase 1 OS=Homo sapiens OX=9606 GN=PPT1 PE=1 SV=1	4.91454e+06	5.6974e+06	6.19441e+06	6.19125e+06
P49748	Very long-chain specific acyl-CoA dehydrogenase, mitochondrial OS=Homo sapiens OX=9606 GN=ACADVL PE=1 SV=1	8.76005e+06	9.60658e+06	1.05591e+07	1.12315e+07
P08559	Pyruvate dehydrogenase E1 component subunit alpha, somatic form, mitochondrial OS=Homo sapiens OX=9606 GN=PDHA1 PE=1 SV=3	2.32486e+07	2.47276e+07	3.42375e+07	2.71527e+07
Q9NUJ1	Palmitoyl-protein thioesterase ABHD10, mitochondrial OS=Homo sapiens OX=9606 GN=ABHD10 PE=1 SV=1	4.61434e+06	6.6781e+06	7.12776e+06	7.16723e+06
Q10713	mitochondrial-processing peptidase subunit alpha OS=Homo sapiens OX=9606 GN=PMPCA PE=1 SV=2	1.83177e+07	2.07907e+07	2.20452e+07	2.45086e+07
P42126	Enoyl-CoA delta isomerase 1, mitochondrial OS=Homo sapiens OX=9606 GN=ECI1 PE=1 SV=1	5.01887e+07	3.80434e+07	4.11669e+07	4.24944e+07
P10515	Dihydrolipoyllysine-residue acetyltransferase component of pyruvate dehydrogenase complex, mitochondrial OS=Homo sapiens OX=9606 GN=DLAT PE=1 SV=3	3.3715e+07	3.88571e+07	4.1879e+07	3.71939e+07
P61604	10 kDa heat shock protein, mitochondrial OS=Homo sapiens OX=9606 GN=HSPE1 PE=1 SV=2	4.17401e+07	3.71089e+07	4.42602e+07	3.75855e+07
O94826	mitochondrial import receptor subunit TOM70 OS=Homo sapiens OX=9606 GN=TOMM70 PE=1 SV=1	2.87373e+07	2.29466e+07	2.73618e+07	2.18779e+07
O43837	Isocitrate dehydrogenase [NAD] subunit beta, mitochondrial OS=Homo sapiens OX=9606 GN=IDH3B PE=1 SV=2	4967452	7.44497e+06	1.02645e+07	8.63387e+06
Q9P2R7	Succinate--CoA ligase [ADP-forming] subunit beta, mitochondrial OS=Homo sapiens OX=9606 GN=SUCLA2 PE=1 SV=3	9.39889e+06	2.03473e+07	2.49368e+07	2.20167e+07
O43464	Serine protease HTRA2, mitochondrial OS=Homo sapiens OX=9606 GN=HTRA2 PE=1 SV=2	1.76422e+06	3.5692e+06	4.9381e+06	4.60175e+06
Q9Y6D9	mitotic spindle assembly checkpoint protein MAD1 OS=Homo sapiens OX=9606 GN=MAD1L1 PE=1 SV=2	2.15112e+06	3.7532e+06	1.6673e+06	1.8045e+06
Q8TCS8	Polyribonucleotide nucleotidyltransferase 1, mitochondrial OS=Homo sapiens OX=9606 GN=PNPT1 PE=1 SV=2	1.17681e+07	1.43028e+07	1.45713e+07	1.62477e+07
P46734	Dual specificity mitogen-activated protein kinase kinase 3 OS=Homo sapiens OX=9606 GN=MAP2K3 PE=1 SV=2	2.08673e+07	1.7469e+07	1.17877e+07	2.06997e+07
Q96RP9	Elongation factor G, mitochondrial OS=Homo sapiens OX=9606 GN=GFM1 PE=1 SV=2	2.95967e+07	3.60726e+07	3.59711e+07	3.16524e+07
Q9NXA8	NAD-dependent protein deacylase sirtuin-5, mitochondrial OS=Homo sapiens OX=9606 GN=SIRT5 PE=1 SV=2	3.58696e+06	3.28187e+06	2.62647e+06	3.01545e+06
P27144	Adenylate kinase 4, mitochondrial OS=Homo sapiens OX=9606 GN=AK4 PE=1 SV=1	1.64622e+07	1.36267e+07	1.02893e+07	1.29557e+07
Q96Q11	CCA tRNA nucleotidyltransferase 1, mitochondrial OS=Homo sapiens OX=9606 GN=TRNT1 PE=1 SV=2	1.36708e+07	1.31158e+07	1.05594e+07	1.09543e+07
P49590	Histidine--tRNA ligase, mitochondrial OS=Homo sapiens OX=9606 GN=HARS2 PE=1 SV=1	0	0	1.46097e+06	2.44342e+06
Q6NVY1	3-hydroxyisobutyryl-CoA hydrolase, mitochondrial OS=Homo sapiens OX=9606 GN=HIBCH PE=1 SV=2	9.51068e+06	1.46145e+07	1.51507e+07	1.80323e+07
P45985	Dual specificity mitogen-activated protein kinase kinase 4 OS=Homo sapiens OX=9606 GN=MAP2K4 PE=1 SV=1	4.43739e+06	5.35826e+06	5.95998e+06	6.23406e+06
Q02978	mitochondrial 2-oxoglutarate/malate carrier protein OS=Homo sapiens OX=9606 GN=SLC25A11 PE=1 SV=3	1.7561e+06	6.03037e+06	9.57665e+06	5.95251e+06
P23786	Carnitine O-palmitoyltransferase 2, mitochondrial OS=Homo sapiens OX=9606 GN=CPT2 PE=1 SV=2	2.93714e+06	3.01162e+06	3.79315e+06	3.19423e+06
Q5JTZ9	Alanine--tRNA ligase, mitochondrial OS=Homo sapiens OX=9606 GN=AARS2 PE=1 SV=1	4.22686e+06	5.66528e+06	7.09726e+06	8.71222e+06
P31937	3-hydroxyisobutyrate dehydrogenase, mitochondrial OS=Homo sapiens OX=9606 GN=HIBADH PE=1 SV=2	1.57858e+07	1.63948e+07	1.87411e+07	1.03082e+07
P82933	28S ribosomal protein S9, mitochondrial OS=Homo sapiens OX=9606 GN=MRPS9 PE=1 SV=2	3.71523e+06	5.5778e+06	5.43617e+06	7.16383e+06
Q53H12	Acylglycerol kinase, mitochondrial OS=Homo sapiens OX=9606 GN=AGK PE=1 SV=2	1.87939e+07	1.63758e+07	2.09133e+07	1.70364e+07
P04179	Superoxide dismutase [Mn], mitochondrial OS=Homo sapiens OX=9606 GN=SOD2 PE=1 SV=3	7.30586e+08	3.0746e+07	2.44356e+07	2.29773e+07
O15269	Serine palmitoyltransferase 1 OS=Homo sapiens OX=9606 GN=SPTLC1 PE=1 SV=1	2.59639e+06	2.60825e+06	2.68087e+06	7.23791e+06
P51398	28S ribosomal protein S29, mitochondrial OS=Homo sapiens OX=9606 GN=DAP3 PE=1 SV=1	1.05477e+07	1.00185e+07	1.26899e+07	1.14716e+07
P24539	ATP synthase F(0) complex subunit B1, mitochondrial OS=Homo sapiens OX=9606 GN=ATP5PB PE=1 SV=2	8.58776e+06	8.51861e+06	1.05202e+07	3.22182e+06
Q9HCC0	Methylcrotonoyl-CoA carboxylase beta chain, mitochondrial OS=Homo sapiens OX=9606 GN=MCCC2 PE=1 SV=1	8.32887e+06	8.72755e+06	9.40167e+06	1.01307e+07
O14733	Dual specificity mitogen-activated protein kinase kinase 7 OS=Homo sapiens OX=9606 GN=MAP2K7 PE=1 SV=2	1.02243e+07	9.6786e+06	9.63715e+06	9.15311e+06
Q15031	Leucine--tRNA ligase, mitochondrial OS=Homo sapiens OX=9606 GN=LARS2 PE=1 SV=2	1.53049e+07	1.86278e+07	1.99509e+07	2.16513e+07
Q9BVL4	Protein adenylyltransferase SelO, mitochondrial OS=Homo sapiens OX=9606 GN=SELENOO PE=1 SV=3	0	3.56881e+06	3.16964e+06	1.52659e+06
P45984	mitogen-activated protein kinase 9 OS=Homo sapiens OX=9606 GN=MAPK9 PE=1 SV=2	1.81323e+07	1.83262e+07	1.89143e+07	1.90505e+07
Q96EY7	Pentatricopeptide repeat domain-containing protein 3, mitochondrial OS=Homo sapiens OX=9606 GN=PTCD3 PE=1 SV=3	3.02732e+06	3.92268e+06	4.20895e+06	4.26191e+06
O76031	ATP-dependent Clp protease ATP-binding subunit clpX-like, mitochondrial OS=Homo sapiens OX=9606 GN=CLPX PE=1 SV=2	0	769152	493360	530935
P21912	Succinate dehydrogenase [ubiquinone] iron-sulfur subunit, mitochondrial OS=Homo sapiens OX=9606 GN=SDHB PE=1 SV=3	1.06618e+07	1.0042e+07	1.10929e+07	9.41672e+06
Q5T1J5	Putative coiled-coil-helix-coiled-coil-helix domain-containing protein CHCHD2P9, mitochondrial OS=Homo sapiens OX=9606 GN=CHCHD2P9 PE=5 SV=1	0	963510	1.08402e+06	1.08333e+06
Q9BW92	Threonine--tRNA ligase, mitochondrial OS=Homo sapiens OX=9606 GN=TARS2 PE=1 SV=1	10500153	1.02257e+07	1.23715e+07	1.1392e+07
O43318	mitogen-activated protein kinase kinase kinase 7 OS=Homo sapiens OX=9606 GN=MAP3K7 PE=1 SV=1	3.0736e+06	3.21708e+06	3.25035e+06	3.51372e+06
P13995	Bifunctional methylenetetrahydrofolate dehydrogenase/cyclohydrolase, mitochondrial OS=Homo sapiens OX=9606 GN=MTHFD2 PE=1 SV=2	5.4448e+06	8.85578e+06	1.9176e+07	1.25998e+07
Q9UJS0	Electrogenic aspartate/glutamate antiporter SLC25A13, mitochondrial OS=Homo sapiens OX=9606 GN=SLC25A13 PE=1 SV=2	2.52002e+06	2.56558e+06	3.28703e+06	2.51366e+06
O75306	NADH dehydrogenase [ubiquinone] iron-sulfur protein 2, mitochondrial OS=Homo sapiens OX=9606 GN=NDUFS2 PE=1 SV=2	5.29028e+06	6.48972e+06	6.87502e+06	9.40549e+06
O94925	Glutaminase kidney isoform, mitochondrial OS=Homo sapiens OX=9606 GN=GLS PE=1 SV=1	3.37844e+06	4.31302e+06	5.52774e+06	7.31236e+06
Q9Y6R4	mitogen-activated protein kinase kinase kinase 4 OS=Homo sapiens OX=9606 GN=MAP3K4 PE=1 SV=2	1.17221e+07	1.2524e+07	1.45851e+07	1.54742e+07
P11498	Pyruvate carboxylase, mitochondrial OS=Homo sapiens OX=9606 GN=PC PE=1 SV=2	3.48113e+06	3.50227e+06	4.06288e+06	4.49883e+06
Q9Y305	Acyl-coenzyme A thioesterase 9, mitochondrial OS=Homo sapiens OX=9606 GN=ACOT9 PE=1 SV=2	4.7041e+06	4.37579e+06	6.41015e+06	5.4969e+06
Q16775	Hydroxyacylglutathione hydrolase, mitochondrial OS=Homo sapiens OX=9606 GN=HAGH PE=1 SV=2	1.21694e+07	1.1726e+07	1.19263e+07	1.04811e+07
P53007	Tricarboxylate transport protein, mitochondrial OS=Homo sapiens OX=9606 GN=SLC25A1 PE=1 SV=2	4.19804e+06	5.34256e+06	3.84775e+06	2.67188e+06
O75964	ATP synthase subunit g, mitochondrial OS=Homo sapiens OX=9606 GN=ATP5MG PE=1 SV=3	8.26078e+06	7.96886e+06	7.65924e+06	7.12091e+06
Q6DKK2	Tetratricopeptide repeat protein 19, mitochondrial OS=Homo sapiens OX=9606 GN=TTC19 PE=1 SV=4	2942249	3.72649e+06	3.5923e+06	3.48811e+06
Q5JPH6	Probable glutamate--tRNA ligase, mitochondrial OS=Homo sapiens OX=9606 GN=EARS2 PE=1 SV=2	4.106e+06	5.99683e+06	3.81636e+06	3.19931e+06
Q9Y3D9	28S ribosomal protein S23, mitochondrial OS=Homo sapiens OX=9606 GN=MRPS23 PE=1 SV=2	2.09839e+07	1.867e+07	2.10161e+07	2.28371e+07
Q9P015	39S ribosomal protein L15, mitochondrial OS=Homo sapiens OX=9606 GN=MRPL15 PE=1 SV=1	2.00512e+06	3.01027e+06	2.41663e+06	0
Q92552	28S ribosomal protein S27, mitochondrial OS=Homo sapiens OX=9606 GN=MRPS27 PE=1 SV=3	3.10201e+06	1.96527e+06	6.72193e+06	7.18002e+06
P56134	ATP synthase subunit f, mitochondrial OS=Homo sapiens OX=9606 GN=ATP5MF PE=1 SV=3	1.33399e+07	1.60685e+07	1.74001e+07	1.49571e+07
P82673	28S ribosomal protein S35, mitochondrial OS=Homo sapiens OX=9606 GN=MRPS35 PE=1 SV=1	1.04854e+06	1.15221e+06	2.47541e+06	2.04912e+06
Q96DV4	39S ribosomal protein L38, mitochondrial OS=Homo sapiens OX=9606 GN=MRPL38 PE=1 SV=2	4.66638e+06	6.31173e+06	1.06055e+07	5.90722e+06
Q16740	ATP-dependent Clp protease proteolytic subunit, mitochondrial OS=Homo sapiens OX=9606 GN=CLPP PE=1 SV=1	4.62256e+06	5.71075e+06	4.83516e+06	5.61888e+06
Q9BYD3	39S ribosomal protein L4, mitochondrial OS=Homo sapiens OX=9606 GN=MRPL4 PE=1 SV=1	1.43168e+06	4.67451e+06	4.66395e+06	4.39576e+06
P82675	28S ribosomal protein S5, mitochondrial OS=Homo sapiens OX=9606 GN=MRPS5 PE=1 SV=2	2.16499e+06	4.00655e+06	4.52452e+06	4.65234e+06
Q9Y2Z4	Tyrosine--tRNA ligase, mitochondrial OS=Homo sapiens OX=9606 GN=YARS2 PE=1 SV=2	2.67795e+06	1.72017e+06	4.58265e+06	3.33968e+06
Q96HS1	Serine/threonine-protein phosphatase PGAM5, mitochondrial OS=Homo sapiens OX=9606 GN=PGAM5 PE=1 SV=2	17723825	1.51993e+06	2.98079e+06	3.461e+06
P52564	Dual specificity mitogen-activated protein kinase kinase 6 OS=Homo sapiens OX=9606 GN=MAP2K6 PE=1 SV=1	3.03583e+06	3.35663e+06	4.92178e+06	4.61927e+06
P42765	3-ketoacyl-CoA thiolase, mitochondrial OS=Homo sapiens OX=9606 GN=ACAA2 PE=1 SV=2	1.94148e+06	4.29235e+06	2.3342e+06	3.71762e+06
O15382	Branched-chain-amino-acid aminotransferase, mitochondrial OS=Homo sapiens OX=9606 GN=BCAT2 PE=1 SV=2	4.08209e+06	4.58738e+06	4.88809e+06	4.05257e+06
Q5JRX3	Presequence protease, mitochondrial OS=Homo sapiens OX=9606 GN=PITRM1 PE=1 SV=3	1.60084e+06	1.34762e+06	3.77419e+06	3.74759e+06
Q92665	28S ribosomal protein S31, mitochondrial OS=Homo sapiens OX=9606 GN=MRPS31 PE=1 SV=3	0	1.50829e+06	1.32386e+06	1.22497e+06
Q9Y3D6	mitochondrial fission 1 protein OS=Homo sapiens OX=9606 GN=FIS1 PE=1 SV=2	5.32229e+06	5.65279e+06	6.20932e+06	5.73208e+06
Q8NCN5	Pyruvate dehydrogenase phosphatase regulatory subunit, mitochondrial OS=Homo sapiens OX=9606 GN=PDPR PE=1 SV=2	1.64882e+06	3.15862e+06	3.01349e+06	3.17615e+06
Q3ZCQ8	mitochondrial import inner membrane translocase subunit TIM50 OS=Homo sapiens OX=9606 GN=TIMM50 PE=1 SV=2	0	1.5617e+06	1.9076e+06	2.19497e+06
Q9BZ23	Pantothenate kinase 2, mitochondrial OS=Homo sapiens OX=9606 GN=PANK2 PE=1 SV=3	1.5526e+06	2.12142e+06	1.77105e+06	1.67022e+06
Q9NYL2	mitogen-activated protein kinase kinase kinase 20 OS=Homo sapiens OX=9606 GN=MAP3K20 PE=1 SV=3	2.3658e+06	2.26372e+06	2.1838e+06	2.03192e+06
P82650	28S ribosomal protein S22, mitochondrial OS=Homo sapiens OX=9606 GN=MRPS22 PE=1 SV=1	1.60135e+06	3.17689e+06	5.2826e+06	4.85357e+06
P45983	mitogen-activated protein kinase 8 OS=Homo sapiens OX=9606 GN=MAPK8 PE=1 SV=2	1.61427e+06	1.62056e+06	1.86957e+06	1.65946e+06
Q9BZE1	39S ribosomal protein L37, mitochondrial OS=Homo sapiens OX=9606 GN=MRPL37 PE=1 SV=2	5.34897e+06	6.70843e+06	3.88283e+06	4.45647e+06
Q8NI60	Atypical kinase COQ8A, mitochondrial OS=Homo sapiens OX=9606 GN=COQ8A PE=1 SV=1	420912	715965	585328	800742
Q9HD33	39S ribosomal protein L47, mitochondrial OS=Homo sapiens OX=9606 GN=MRPL47 PE=1 SV=2	7.80548e+06	9.09616e+06	9.37184e+06	9.93926e+06
O75947	ATP synthase subunit d, mitochondrial OS=Homo sapiens OX=9606 GN=ATP5PD PE=1 SV=3	6.6948e+06	7.00315e+06	4.89353e+06	4.7075e+06
Q9GZT3	SRA stem-loop-interacting RNA-binding protein, mitochondrial OS=Homo sapiens OX=9606 GN=SLIRP PE=1 SV=1	10405740	1.01203e+07	1.00891e+07	8.74197e+06
Q13423	NAD(P) transhydrogenase, mitochondrial OS=Homo sapiens OX=9606 GN=NNT PE=1 SV=3	5079316	5.20191e+06	6.479e+06	5.24395e+06
Q96I59	Probable asparagine--tRNA ligase, mitochondrial OS=Homo sapiens OX=9606 GN=NARS2 PE=1 SV=3	0	2.3894e+06	2.74216e+06	1.93398e+06
Q3SY69	mitochondrial 10-formyltetrahydrofolate dehydrogenase OS=Homo sapiens OX=9606 GN=ALDH1L2 PE=1 SV=2	1.63748e+06	2.75693e+06	3.6278e+06	1.41801e+06
Q96BW9	Phosphatidate cytidylyltransferase, mitochondrial OS=Homo sapiens OX=9606 GN=TAMM41 PE=1 SV=2	1.02529e+06	0	989011	1.07222e+06
P45954	Short/branched chain specific acyl-CoA dehydrogenase, mitochondrial OS=Homo sapiens OX=9606 GN=ACADSB PE=1 SV=1	1.01378e+06	4.02229e+06	1.43285e+06	1.55032e+06
Q9Y2R9	28S ribosomal protein S7, mitochondrial OS=Homo sapiens OX=9606 GN=MRPS7 PE=1 SV=2	2.00919e+06	2.55215e+06	2.5434e+06	0
Q9Y399	28S ribosomal protein S2, mitochondrial OS=Homo sapiens OX=9606 GN=MRPS2 PE=1 SV=1	2.59287e+06	2.95184e+06	0	0
P43897	Elongation factor Ts, mitochondrial OS=Homo sapiens OX=9606 GN=TSFM PE=1 SV=2	3.98314e+06	5.35961e+06	6.21201e+06	6.47762e+06
Q9H2W6	39S ribosomal protein L46, mitochondrial OS=Homo sapiens OX=9606 GN=MRPL46 PE=1 SV=1	6.92316e+06	5.3038e+06	5.51647e+06	6.27663e+06
Q9Y697	Cysteine desulfurase, mitochondrial OS=Homo sapiens OX=9606 GN=NFS1 PE=1 SV=3	0	0	0	1.95901e+06
A0A0B4J2D5	Putative glutamine amidotransferase-like class 1 domain-containing protein 3B, mitochondrial OS=Homo sapiens OX=9606 GN=GATD3B PE=5 SV=1	1.02469e+07	1.45771e+07	1.35658e+07	1.58969e+07
Q9BYD6	39S ribosomal protein L1, mitochondrial OS=Homo sapiens OX=9606 GN=MRPL1 PE=1 SV=2	4.93738e+06	5.35666e+06	3.56696e+06	4.98973e+06
P51553	Isocitrate dehydrogenase [NAD] subunit gamma, mitochondrial OS=Homo sapiens OX=9606 GN=IDH3G PE=1 SV=1	4903407	2.0178e+06	1.55707e+06	4.54743e+06
P52815	39S ribosomal protein L12, mitochondrial OS=Homo sapiens OX=9606 GN=MRPL12 PE=1 SV=2	1.9863e+06	2.97699e+06	2.6034e+06	2.39816e+06
Q8N983	39S ribosomal protein L43, mitochondrial OS=Homo sapiens OX=9606 GN=MRPL43 PE=1 SV=1	0	931594	1.38355e+06	990785
P43304	Glycerol-3-phosphate dehydrogenase, mitochondrial OS=Homo sapiens OX=9606 GN=GPD2 PE=1 SV=3	794440	0	1.47193e+06	1.26369e+06
P30405	Peptidyl-prolyl cis-trans isomerase F, mitochondrial OS=Homo sapiens OX=9606 GN=PPIF PE=1 SV=1	1.7034e+06	1.46487e+06	0	0
P82930	28S ribosomal protein S34, mitochondrial OS=Homo sapiens OX=9606 GN=MRPS34 PE=1 SV=2	7.72952e+06	8.54055e+06	9.28951e+06	6.29797e+06
P53778	mitogen-activated protein kinase 12 OS=Homo sapiens OX=9606 GN=MAPK12 PE=1 SV=3	2.60935e+06	1.79157e+06	0	1.76635e+06
P49821	NADH dehydrogenase [ubiquinone] flavoprotein 1, mitochondrial OS=Homo sapiens OX=9606 GN=NDUFV1 PE=1 SV=4	1.27305e+06	2.844e+06	1.96335e+06	1.13039e+06
P51649	Succinate-semialdehyde dehydrogenase, mitochondrial OS=Homo sapiens OX=9606 GN=ALDH5A1 PE=1 SV=2	2.67711e+06	2.842e+06	3.79765e+06	3.2835e+06
Q9NQZ5	StAR-related lipid transfer protein 7, mitochondrial OS=Homo sapiens OX=9606 GN=STARD7 PE=1 SV=2	2.74653e+07	2.52185e+07	2.37326e+07	2.32745e+07
O75489	NADH dehydrogenase [ubiquinone] iron-sulfur protein 3, mitochondrial OS=Homo sapiens OX=9606 GN=NDUFS3 PE=1 SV=1	0	0	0	0
Q8IXI1	mitochondrial Rho GTPase 2 OS=Homo sapiens OX=9606 GN=RHOT2 PE=1 SV=2	2.90309e+07	2.7161e+07	2.83527e+07	2.69814e+07
P13073	Cytochrome c oxidase subunit 4 isoform 1, mitochondrial OS=Homo sapiens OX=9606 GN=COX4I1 PE=1 SV=1	4.40184e+06	4.30581e+06	4.86485e+06	4.11749e+06
P09001	39S ribosomal protein L3, mitochondrial OS=Homo sapiens OX=9606 GN=MRPL3 PE=1 SV=1	2816190	3.52695e+06	5.03015e+06	3.95195e+06
Q13084	39S ribosomal protein L28, mitochondrial OS=Homo sapiens OX=9606 GN=MRPL28 PE=1 SV=4	0	2.32285e+06	1.71576e+06	1.56577e+06
Q9UIJ7	GTP:AMP phosphotransferase AK3, mitochondrial OS=Homo sapiens OX=9606 GN=AK3 PE=1 SV=4	4.8788e+06	2.78469e+06	1.9827e+06	1.68038e+06
O95571	Persulfide dioxygenase ETHE1, mitochondrial OS=Homo sapiens OX=9606 GN=ETHE1 PE=1 SV=2	304467	349781	430637	577033
Q7Z2W9	39S ribosomal protein L21, mitochondrial OS=Homo sapiens OX=9606 GN=MRPL21 PE=1 SV=2	0	1.53242e+06	1.24642e+06	1.27776e+06
P22033	Methylmalonyl-CoA mutase, mitochondrial OS=Homo sapiens OX=9606 GN=MMUT PE=1 SV=4	1.01395e+06	983578	990790	1.16279e+06
O95299	NADH dehydrogenase [ubiquinone] 1 alpha subcomplex subunit 10, mitochondrial OS=Homo sapiens OX=9606 GN=NDUFA10 PE=1 SV=1	0	0	0	0
Q9BRJ2	39S ribosomal protein L45, mitochondrial OS=Homo sapiens OX=9606 GN=MRPL45 PE=1 SV=2	2.76234e+06	3.28835e+06	3.67113e+06	3.39246e+06
Q969S9	Ribosome-releasing factor 2, mitochondrial OS=Homo sapiens OX=9606 GN=GFM2 PE=1 SV=1	0	0	0	0
Q5T440	Putative transferase CAF17, mitochondrial OS=Homo sapiens OX=9606 GN=IBA57 PE=1 SV=1	1.56317e+06	1.2347e+06	1.59263e+06	1.44034e+06
Q92947	Glutaryl-CoA dehydrogenase, mitochondrial OS=Homo sapiens OX=9606 GN=GCDH PE=1 SV=1	0	0	0	0
Q9H9P8	L-2-hydroxyglutarate dehydrogenase, mitochondrial OS=Homo sapiens OX=9606 GN=L2HGDH PE=1 SV=3	846613	1.13247e+06	1.16025e+06	1.63549e+06
Q02252	Methylmalonate-semialdehyde dehydrogenase [acylating], mitochondrial OS=Homo sapiens OX=9606 GN=ALDH6A1 PE=1 SV=2	4.72187e+06	4.74403e+06	3.29951e+06	4.38078e+06
Q16134	Electron transfer flavoprotein-ubiquinone oxidoreductase, mitochondrial OS=Homo sapiens OX=9606 GN=ETFDH PE=1 SV=2	0	959916	1.10841e+06	0
P08574	Cytochrome c1, heme protein, mitochondrial OS=Homo sapiens OX=9606 GN=CYC1 PE=1 SV=3	0	0	0	0
P49753	Acyl-coenzyme A thioesterase 2, mitochondrial OS=Homo sapiens OX=9606 GN=ACOT2 PE=1 SV=6	2.50375e+06	2.97079e+06	3.67595e+06	3.57622e+06
P82663	28S ribosomal protein S25, mitochondrial OS=Homo sapiens OX=9606 GN=MRPS25 PE=1 SV=1	2.46549e+06	2.63717e+06	3.0414e+06	2.99927e+06
Q9UBX3	mitochondrial dicarboxylate carrier OS=Homo sapiens OX=9606 GN=SLC25A10 PE=1 SV=2	2.7341e+06	3.64795e+06	4.83304e+06	3.92982e+06
O60313	Dynamin-like 120 kDa protein, mitochondrial OS=Homo sapiens OX=9606 GN=OPA1 PE=1 SV=3	0	937086	1.29268e+06	1.00846e+06
Q9NRX2	39S ribosomal protein L17, mitochondrial OS=Homo sapiens OX=9606 GN=MRPL17 PE=1 SV=1	3.39483e+06	3.78113e+06	4.7198e+06	4.43052e+06
Q9H845	Complex I assembly factor ACAD9, mitochondrial OS=Homo sapiens OX=9606 GN=ACAD9 PE=1 SV=1	2.30832e+08	2.28858e+08	2.92863e+08	2.03167e+08
O95140	mitofusin-2 OS=Homo sapiens OX=9606 GN=MFN2 PE=1 SV=3	0	0	0	0
Q9UDR5	Alpha-aminoadipic semialdehyde synthase, mitochondrial OS=Homo sapiens OX=9606 GN=AASS PE=1 SV=1	1.26358e+06	1.49457e+06	1.61896e+06	1.59899e+06
O75600	2-amino-3-ketobutyrate coenzyme A ligase, mitochondrial OS=Homo sapiens OX=9606 GN=GCAT PE=1 SV=1	0	0	0	0
Q9Y3D3	28S ribosomal protein S16, mitochondrial OS=Homo sapiens OX=9606 GN=MRPS16 PE=1 SV=1	3.2347e+06	3.1497e+06	3.72331e+06	3.29595e+06
Q96EY1	DnaJ homolog subfamily A member 3, mitochondrial OS=Homo sapiens OX=9606 GN=DNAJA3 PE=1 SV=2	1.7642e+06	2.10841e+06	2.08707e+06	487623
P26440	Isovaleryl-CoA dehydrogenase, mitochondrial OS=Homo sapiens OX=9606 GN=IVD PE=1 SV=2	3.16277e+06	2.55907e+06	5.2714e+06	4.87564e+06
Q9BQP7	mitochondrial genome maintenance exonuclease 1 OS=Homo sapiens OX=9606 GN=MGME1 PE=1 SV=1	0	0	0	0
Q9P0J1	[Pyruvate dehydrogenase [acetyl-transferring]]-phosphatase 1, mitochondrial OS=Homo sapiens OX=9606 GN=PDP1 PE=1 SV=3	798083	645438	992698	907031
P56381	ATP synthase subunit epsilon, mitochondrial OS=Homo sapiens OX=9606 GN=ATP5F1E PE=1 SV=2	4.57224e+06	5.08898e+06	6.22366e+06	4.80521e+06
P22570	NADPH:adrenodoxin oxidoreductase, mitochondrial OS=Homo sapiens OX=9606 GN=FDXR PE=1 SV=3	611717	1.07889e+06	1.42647e+06	1.24352e+06
P49406	39S ribosomal protein L19, mitochondrial OS=Homo sapiens OX=9606 GN=MRPL19 PE=1 SV=2	877163	1.06439e+06	1.26234e+06	1.14894e+06
Q9NYK5	39S ribosomal protein L39, mitochondrial OS=Homo sapiens OX=9606 GN=MRPL39 PE=1 SV=3	55737460	4.23721e+07	4.95689e+07	5.14022e+07
Q9NRK6	ATP-binding cassette sub-family B member 10, mitochondrial OS=Homo sapiens OX=9606 GN=ABCB10 PE=1 SV=2	0	0	0	0
Q9BYD1	39S ribosomal protein L13, mitochondrial OS=Homo sapiens OX=9606 GN=MRPL13 PE=1 SV=1	1.74078e+06	2.02399e+06	2.92744e+06	1.45794e+06
P83111	Serine beta-lactamase-like protein LACTB, mitochondrial OS=Homo sapiens OX=9606 GN=LACTB PE=1 SV=2	889838	996627	859429	993268
Q969Y2	tRNA modification GTPase GTPBP3, mitochondrial OS=Homo sapiens OX=9606 GN=GTPBP3 PE=1 SV=2	138706848	1.30867e+08	1.3362e+08	1.47466e+08
Q16795	NADH dehydrogenase [ubiquinone] 1 alpha subcomplex subunit 9, mitochondrial OS=Homo sapiens OX=9606 GN=NDUFA9 PE=1 SV=2	1.24703e+06	1.22618e+06	1.27155e+06	957894
Q9NP92	39S ribosomal protein S30, mitochondrial OS=Homo sapiens OX=9606 GN=MRPS30 PE=1 SV=2	0	0	0	0
Q96A35	39S ribosomal protein L24, mitochondrial OS=Homo sapiens OX=9606 GN=MRPL24 PE=1 SV=1	0	0	0	0
Q15118	[Pyruvate dehydrogenase (acetyl-transferring)] kinase isozyme 1, mitochondrial OS=Homo sapiens OX=9606 GN=PDK1 PE=1 SV=1	6865373	1.01724e+07	8.28933e+06	8.97804e+06
P56385	ATP synthase subunit e, mitochondrial OS=Homo sapiens OX=9606 GN=ATP5ME PE=1 SV=2	5.54749e+06	4.93697e+06	6.02793e+06	5.37464e+06
Q9UJ68	mitochondrial peptide methionine sulfoxide reductase OS=Homo sapiens OX=9606 GN=MSRA PE=1 SV=1	0	0	0	0
P11182	Lipoamide acyltransferase component of branched-chain alpha-keto acid dehydrogenase complex, mitochondrial OS=Homo sapiens OX=9606 GN=DBT PE=1 SV=3	0	0	0	0
Q8N8R5	mitochondrial protein C2orf69 OS=Homo sapiens OX=9606 GN=C2orf69 PE=1 SV=1	0	889809	972305	1.11077e+06
Q9Y3E5	Peptidyl-tRNA hydrolase 2, mitochondrial OS=Homo sapiens OX=9606 GN=PTRH2 PE=1 SV=1	1.21093e+06	1.38324e+06	1.19952e+06	1.51068e+06
Q13164	mitogen-activated protein kinase 7 OS=Homo sapiens OX=9606 GN=MAPK7 PE=1 SV=2	1.89758e+06	1.93577e+06	2.13984e+06	1.81463e+06
Q9HAV7	GrpE protein homolog 1, mitochondrial OS=Homo sapiens OX=9606 GN=GRPEL1 PE=1 SV=2	4.26621e+06	4.85489e+06	4.43121e+06	4.77042e+06
Q8WWC4	m-AAA protease-interacting protein 1, mitochondrial OS=Homo sapiens OX=9606 GN=MAIP1 PE=1 SV=1	0	0	0	0
Q96EL2	28S ribosomal protein S24, mitochondrial OS=Homo sapiens OX=9606 GN=MRPS24 PE=1 SV=1	0	0	0	0
O43683	mitotic checkpoint serine/threonine-protein kinase BUB1 OS=Homo sapiens OX=9606 GN=BUB1 PE=1 SV=1	606709	745791	665507	936975
Q96IX5	ATP synthase membrane subunit K, mitochondrial OS=Homo sapiens OX=9606 GN=ATP5MK PE=1 SV=1	0	0	0	0
Q9H0R6	Glutamyl-tRNA(Gln) amidotransferase subunit A, mitochondrial OS=Homo sapiens OX=9606 GN=QRSL1 PE=1 SV=2	6.29912e+06	6.28913e+06	6.44031e+06	6.48517e+06
Q9NQG6	mitochondrial dynamics protein MID51 OS=Homo sapiens OX=9606 GN=MIEF1 PE=1 SV=1	1.23506e+06	1.84362e+06	1.67404e+06	1.96392e+06
O75251	NADH dehydrogenase [ubiquinone] iron-sulfur protein 7, mitochondrial OS=Homo sapiens OX=9606 GN=NDUFS7 PE=1 SV=3	3.1626e+06	4.14388e+06	5.45238e+06	4.13217e+06
O00217	NADH dehydrogenase [ubiquinone] iron-sulfur protein 8, mitochondrial OS=Homo sapiens OX=9606 GN=NDUFS8 PE=1 SV=1	0	0	2.55843e+06	3.26927e+06
O75880	Protein SCO1 homolog, mitochondrial OS=Homo sapiens OX=9606 GN=SCO1 PE=1 SV=1	1.66125e+06	2.0675e+06	1.78737e+06	2.03282e+06
Q8WVM0	Dimethyladenosine transferase 1, mitochondrial OS=Homo sapiens OX=9606 GN=TFB1M PE=1 SV=1	0	0	0	0
Q9Y2Q9	28S ribosomal protein S28, mitochondrial OS=Homo sapiens OX=9606 GN=MRPS28 PE=1 SV=1	0	0	0	0
Q4G176	Malonate--CoA ligase ACSF3, mitochondrial OS=Homo sapiens OX=9606 GN=ACSF3 PE=1 SV=3	0	0	0	0
Q9NP81	Serine--tRNA ligase, mitochondrial OS=Homo sapiens OX=9606 GN=SARS2 PE=1 SV=1	0	0	0	0
Q8IYB8	ATP-dependent RNA helicase SUPV3L1, mitochondrial OS=Homo sapiens OX=9606 GN=SUPV3L1 PE=1 SV=1	0	0	0	0
Q8NE62	Choline dehydrogenase, mitochondrial OS=Homo sapiens OX=9606 GN=CHDH PE=1 SV=2	0	0	0	0
Q9Y2R5	28S ribosomal protein S17, mitochondrial OS=Homo sapiens OX=9606 GN=MRPS17 PE=1 SV=1	2.12539e+06	2.72965e+06	3.48379e+06	3.13656e+06
Q9Y2Z9	Ubiquinone biosynthesis monooxygenase COQ6, mitochondrial OS=Homo sapiens OX=9606 GN=COQ6 PE=1 SV=2	0	0	1.58654e+06	0
Q9NVH6	Trimethyllysine dioxygenase, mitochondrial OS=Homo sapiens OX=9606 GN=TMLHE PE=1 SV=1	2.68545e+06	2.84711e+06	2.56551e+06	3.11553e+06
P78540	Arginase-2, mitochondrial OS=Homo sapiens OX=9606 GN=ARG2 PE=1 SV=1	875797	1.1236e+06	938281	1.00186e+06
Q99797	mitochondrial intermediate peptidase OS=Homo sapiens OX=9606 GN=MIPEP PE=1 SV=2	0	0	0	0
O60783	28S ribosomal protein S14, mitochondrial OS=Homo sapiens OX=9606 GN=MRPS14 PE=1 SV=1	0	0	0	0
Q7Z6M4	Transcription termination factor 4, mitochondrial OS=Homo sapiens OX=9606 GN=MTERF4 PE=1 SV=3	0	0	0	0
O00411	DNA-directed RNA polymerase, mitochondrial OS=Homo sapiens OX=9606 GN=POLRMT PE=1 SV=2	0	0	683163	0
Q15120	[Pyruvate dehydrogenase (acetyl-transferring)] kinase isozyme 3, mitochondrial OS=Homo sapiens OX=9606 GN=PDK3 PE=1 SV=1	0	497367	870846	619007
Q9NWU1	3-oxoacyl-[acyl-carrier-protein] synthase, mitochondrial OS=Homo sapiens OX=9606 GN=OXSM PE=1 SV=1	961563	1.15705e+06	1.35841e+06	1.15274e+06
Q5TCX8	mitogen-activated protein kinase kinase kinase 21 OS=Homo sapiens OX=9606 GN=MAP3K21 PE=1 SV=3	0	0	0	0
O75027	Iron-sulfur clusters transporter ABCB7, mitochondrial OS=Homo sapiens OX=9606 GN=ABCB7 PE=1 SV=2	1.21749e+06	1.2441e+06	1.29584e+06	1.02157e+06
P16219	Short-chain specific acyl-CoA dehydrogenase, mitochondrial OS=Homo sapiens OX=9606 GN=ACADS PE=1 SV=1	0	0	0	0
Q9NPL8	Complex I assembly factor TIMMDC1, mitochondrial OS=Homo sapiens OX=9606 GN=TIMMDC1 PE=1 SV=2	0	0	0	0
P51687	Sulfite oxidase, mitochondrial OS=Homo sapiens OX=9606 GN=SUOX PE=1 SV=2	1.56576e+06	1.97469e+06	2.09415e+06	2.2733e+06
Q6P1L8	39S ribosomal protein L14, mitochondrial OS=Homo sapiens OX=9606 GN=MRPL14 PE=1 SV=1	0	0	0	0
Q9BV79	Enoyl-[acyl-carrier-protein] reductase, mitochondrial OS=Homo sapiens OX=9606 GN=MECR PE=1 SV=2	2.0231e+06	2.06761e+06	2.31334e+06	2.61187e+06
Q5TC12	ATP synthase mitochondrial F1 complex assembly factor 1 OS=Homo sapiens OX=9606 GN=ATPAF1 PE=1 SV=1	951952	1.14712e+06	1.22563e+06	0
Q13233	mitogen-activated protein kinase kinase kinase 1 OS=Homo sapiens OX=9606 GN=MAP3K1 PE=1 SV=4	4.11427e+06	4.78909e+06	4.4266e+06	4.66491e+06
Q6NUK1	Calcium-binding mitochondrial carrier protein SCaMC-1 OS=Homo sapiens OX=9606 GN=SLC25A24 PE=1 SV=2	3.08317e+06	3.02404e+06	3.57709e+06	4.07442e+06
Q16540	39S ribosomal protein L23, mitochondrial OS=Homo sapiens OX=9606 GN=MRPL23 PE=1 SV=1	1.28901e+06	1.53142e+06	2.17043e+06	1.85157e+06
Q9Y2U5	mitogen-activated protein kinase kinase kinase 2 OS=Homo sapiens OX=9606 GN=MAP3K2 PE=1 SV=2	1.14683e+06	1.51753e+06	1.32079e+06	1.60684e+06
Q9NS69	mitochondrial import receptor subunit TOM22 homolog OS=Homo sapiens OX=9606 GN=TOMM22 PE=1 SV=3	0	0	0	0
Q9H9J2	39S ribosomal protein L44, mitochondrial OS=Homo sapiens OX=9606 GN=MRPL44 PE=1 SV=1	0	0	0	0
O15270	Serine palmitoyltransferase 2 OS=Homo sapiens OX=9606 GN=SPTLC2 PE=1 SV=1	2.12877e+06	2.1014e+06	1.99955e+06	2.46115e+06
Q02779	mitogen-activated protein kinase kinase kinase 10 OS=Homo sapiens OX=9606 GN=MAP3K10 PE=1 SV=3	1.24267e+08	1.05213e+08	1.0213e+08	1.08464e+08
Q9NVS2	39S ribosomal protein S18a, mitochondrial OS=Homo sapiens OX=9606 GN=MRPS18A PE=1 SV=1	0	0	0	0
Q96SZ6	mitochondrial tRNA methylthiotransferase CDK5RAP1 OS=Homo sapiens OX=9606 GN=CDK5RAP1 PE=1 SV=2	0	0	0	0
O75648	mitochondrial tRNA-specific 2-thiouridylase 1 OS=Homo sapiens OX=9606 GN=TRMU PE=1 SV=2	0	0	0	0
Q8TBP6	Probable mitochondrial glutathione transporter SLC25A40 OS=Homo sapiens OX=9606 GN=SLC25A40 PE=1 SV=1	0	0	0	0
Q9BUE6	Iron-sulfur cluster assembly 1 homolog, mitochondrial OS=Homo sapiens OX=9606 GN=ISCA1 PE=1 SV=1	0	0	0	0
Q7Z7F7	39S ribosomal protein L55, mitochondrial OS=Homo sapiens OX=9606 GN=MRPL55 PE=1 SV=1	914126	687814	1.01483e+06	906112
P22830	Ferrochelatase, mitochondrial OS=Homo sapiens OX=9606 GN=FECH PE=1 SV=2	1.18301e+06	1.46698e+06	1.81337e+06	1.28307e+06
Q96E29	Transcription termination factor 3, mitochondrial OS=Homo sapiens OX=9606 GN=MTERF3 PE=1 SV=2	0	0	0	0
Q9Y6C9	mitochondrial carrier homolog 2 OS=Homo sapiens OX=9606 GN=MTCH2 PE=1 SV=1	2.34247e+06	1.36354e+06	3.61784e+06	2.5528e+06
Q96E11	Ribosome-recycling factor, mitochondrial OS=Homo sapiens OX=9606 GN=MRRF PE=1 SV=1	0	0	0	0
Q96GC5	39S ribosomal protein L48, mitochondrial OS=Homo sapiens OX=9606 GN=MRPL48 PE=1 SV=2	1.03479e+06	1.07702e+06	1.09212e+06	1.08633e+06
Q9NX20	39S ribosomal protein L16, mitochondrial OS=Homo sapiens OX=9606 GN=MRPL16 PE=1 SV=1	1.1237e+06	1.53689e+06	2.00602e+06	0
Q14CZ7	FAST kinase domain-containing protein 3, mitochondrial OS=Homo sapiens OX=9606 GN=FASTKD3 PE=1 SV=2	0	0	0	0
Q8TAA5	GrpE protein homolog 2, mitochondrial OS=Homo sapiens OX=9606 GN=GRPEL2 PE=1 SV=1	1.04574e+06	987769	1.15568e+06	1.05904e+06
Q96GW9	Methionine--tRNA ligase, mitochondrial OS=Homo sapiens OX=9606 GN=MARS2 PE=1 SV=2	0	0	0	0
Q92667	A-kinase anchor protein 1, mitochondrial OS=Homo sapiens OX=9606 GN=AKAP1 PE=1 SV=1	0	0	0	0
O95822	Malonyl-CoA decarboxylase, mitochondrial OS=Homo sapiens OX=9606 GN=MLYCD PE=1 SV=3	2.6877e+07	2.80032e+07	2.66842e+07	2.71905e+07
Q6NZ67	mitotic-spindle organizing protein 2B OS=Homo sapiens OX=9606 GN=MZT2B PE=1 SV=1	1.73481e+06	2.35786e+06	2.50269e+06	2.38273e+06
Q9NUB1	Acetyl-coenzyme A synthetase 2-like, mitochondrial OS=Homo sapiens OX=9606 GN=ACSS1 PE=1 SV=2	1.04239e+06	1.27521e+06	1.62844e+06	1.60686e+06
O43772	mitochondrial carnitine/acylcarnitine carrier protein OS=Homo sapiens OX=9606 GN=SLC25A20 PE=1 SV=1	0	1.09796e+06	1.30272e+06	1.13684e+06
Q8IVH8	mitogen-activated protein kinase kinase kinase kinase 3 OS=Homo sapiens OX=9606 GN=MAP4K3 PE=1 SV=1	1.61244e+06	1.85045e+06	1.86509e+06	2.2097e+06
Q9H0U6	39S ribosomal protein L18, mitochondrial OS=Homo sapiens OX=9606 GN=MRPL18 PE=1 SV=1	0	0	0	0
Q7L8L6	FAST kinase domain-containing protein 5, mitochondrial OS=Homo sapiens OX=9606 GN=FASTKD5 PE=1 SV=1	908656	786113	0	816634
Q8IXM3	39S ribosomal protein L41, mitochondrial OS=Homo sapiens OX=9606 GN=MRPL41 PE=1 SV=1	0	0	0	0
Q9BPX6	Calcium uptake protein 1, mitochondrial OS=Homo sapiens OX=9606 GN=MICU1 PE=1 SV=1	0	0	0	0
Q4G0N4	NAD kinase 2, mitochondrial OS=Homo sapiens OX=9606 GN=NADK2 PE=1 SV=2	0	0	0	0
Q9Y4K4	mitogen-activated protein kinase kinase kinase kinase 5 OS=Homo sapiens OX=9606 GN=MAP4K5 PE=1 SV=2	0	1.11762e+06	1.18748e+06	1.20636e+06
Q15119	[Pyruvate dehydrogenase (acetyl-transferring)] kinase isozyme 2, mitochondrial OS=Homo sapiens OX=9606 GN=PDK2 PE=1 SV=2	0	0	0	0
P46199	Translation initiation factor IF-2, mitochondrial OS=Homo sapiens OX=9606 GN=MTIF2 PE=1 SV=2	861159	1.10941e+06	877949	1.26383e+06
O95067	G2/mitotic-specific cyclin-B2 OS=Homo sapiens OX=9606 GN=CCNB2 PE=1 SV=1	1.39309e+06	1.86654e+06	1.41081e+06	1.68676e+06
P82914	28S ribosomal protein S15, mitochondrial OS=Homo sapiens OX=9606 GN=MRPS15 PE=1 SV=1	1794193	1.72596e+06	2.56569e+06	2.25755e+06
Q9Y3B7	39S ribosomal protein L11, mitochondrial OS=Homo sapiens OX=9606 GN=MRPL11 PE=1 SV=1	0	0	0	0
Q7L592	Protein arginine methyltransferase NDUFAF7, mitochondrial OS=Homo sapiens OX=9606 GN=NDUFAF7 PE=1 SV=1	741733	1.24306e+06	1.32837e+06	1.16866e+06
Q9BYN8	28S ribosomal protein S26, mitochondrial OS=Homo sapiens OX=9606 GN=MRPS26 PE=1 SV=1	35186984	3.12213e+07	3.03581e+07	4.06102e+07
Q99643	Succinate dehydrogenase cytochrome b560 subunit, mitochondrial OS=Homo sapiens OX=9606 GN=SDHC PE=1 SV=1	0	0	0	0
O15235	28S ribosomal protein S12, mitochondrial OS=Homo sapiens OX=9606 GN=MRPS12 PE=1 SV=1	0	1.44162e+06	1.38378e+06	1.38882e+06
O75879	Glutamyl-tRNA(Gln) amidotransferase subunit B, mitochondrial OS=Homo sapiens OX=9606 GN=GATB PE=1 SV=1	0	0	0	0
P12694	2-oxoisovalerate dehydrogenase subunit alpha, mitochondrial OS=Homo sapiens OX=9606 GN=BCKDHA PE=1 SV=2	0	0	0	0
Q6P587	Acylpyruvase FAHD1, mitochondrial OS=Homo sapiens OX=9606 GN=FAHD1 PE=1 SV=2	1.29495e+06	1.97174e+06	1.73001e+06	1.57309e+06
Q9UII2	ATPase inhibitor, mitochondrial OS=Homo sapiens OX=9606 GN=ATP5IF1 PE=1 SV=1	877433	834675	917840	1.01027e+06
Q9Y291	28S ribosomal protein S33, mitochondrial OS=Homo sapiens OX=9606 GN=MRPS33 PE=1 SV=1	1.1238e+06	1.09497e+06	1.38179e+06	1.61402e+06
Q9BSF4	mitochondrial import inner membrane translocase subunit Tim29 OS=Homo sapiens OX=9606 GN=TIMM29 PE=1 SV=2	1.25203e+06	1.07506e+06	1.02888e+06	1.44301e+06
Q9Y6H3	mitochondrial inner membrane protease ATP23 homolog OS=Homo sapiens OX=9606 GN=ATP23 PE=1 SV=3	4.38602e+06	4.51861e+06	3.29447e+06	4.83957e+06
Q14204	Cytoplasmic dynein 1 heavy chain 1 OS=Homo sapiens OX=9606 GN=DYNC1H1 PE=1 SV=5	1.4145e+09	1.33865e+09	1.45629e+09	1.45792e+09
P49327	Fatty acid synthase OS=Homo sapiens OX=9606 GN=FASN PE=1 SV=3	3.95346e+09	3.93953e+09	4.06769e+09	4.07495e+09
P78527	DNA-dependent protein kinase catalytic subunit OS=Homo sapiens OX=9606 GN=PRKDC PE=1 SV=3	1.21203e+09	1.16839e+09	1.28808e+09	1.27577e+09
P35579	Myosin-9 OS=Homo sapiens OX=9606 GN=MYH9 PE=1 SV=4	8.33043e+08	7.6297e+08	7.98637e+08	9.27454e+08
P07814	Bifunctional glutamate/proline--tRNA ligase OS=Homo sapiens OX=9606 GN=EPRS1 PE=1 SV=5	1.87124e+09	1.92085e+09	1.92316e+09	1.9789e+09
P13639	Elongation factor 2 OS=Homo sapiens OX=9606 GN=EEF2 PE=1 SV=4	1.43252e+10	1.43788e+10	1.43929e+10	1.49995e+10
Q00610	Clathrin heavy chain 1 OS=Homo sapiens OX=9606 GN=CLTC PE=1 SV=5	1.7051e+09	1.77326e+09	1.7796e+09	1.73363e+09
Q9Y490	Talin-1 OS=Homo sapiens OX=9606 GN=TLN1 PE=1 SV=3	7.38371e+08	7.09833e+08	7.48703e+08	7.60619e+08
P08238	Heat shock protein HSP 90-beta OS=Homo sapiens OX=9606 GN=HSP90AB1 PE=1 SV=4	1.80024e+10	1.86488e+10	1.85565e+10	1.85541e+10
P07900	Heat shock protein HSP 90-alpha OS=Homo sapiens OX=9606 GN=HSP90AA1 PE=1 SV=5	6.20105e+09	6.12638e+09	6.25617e+09	6.35946e+09
Q92616	eIF-2-alpha kinase activator GCN1 OS=Homo sapiens OX=9606 GN=GCN1 PE=1 SV=7	1.4756e+09	1.52347e+09	1.50732e+09	1.53942e+09
P34932	Heat shock 70 kDa protein 4 OS=Homo sapiens OX=9606 GN=HSPA4 PE=1 SV=4	2.37911e+09	2.45143e+09	2.45032e+09	2.4756e+09
P27708	CAD protein OS=Homo sapiens OX=9606 GN=CAD PE=1 SV=3	9.81631e+08	9.61208e+08	1.06714e+09	1.03006e+09
P21333	Filamin-A OS=Homo sapiens OX=9606 GN=FLNA PE=1 SV=4	5.33198e+08	5.60243e+08	5.87355e+08	5.73091e+08
O75369	Filamin-B OS=Homo sapiens OX=9606 GN=FLNB PE=1 SV=2	5.20471e+08	5.17132e+08	5.53238e+08	5.55938e+08
Q7Z6Z7	E3 ubiquitin-protein ligase HUWE1 OS=Homo sapiens OX=9606 GN=HUWE1 PE=1 SV=3	4.80622e+08	4.41503e+08	5.11708e+08	5.10764e+08
Q9P2J5	Leucine--tRNA ligase, cytoplasmic OS=Homo sapiens OX=9606 GN=LARS1 PE=1 SV=2	1.17886e+09	1.23187e+09	1.24282e+09	1.24999e+09
P14618	Pyruvate kinase PKM OS=Homo sapiens OX=9606 GN=PKM PE=1 SV=4	5.81469e+09	5.82471e+09	5.81234e+09	5.61768e+09
P22314	Ubiquitin-like modifier-activating enzyme 1 OS=Homo sapiens OX=9606 GN=UBA1 PE=1 SV=3	4.10128e+09	4.38829e+09	4.26549e+09	4.39495e+09
P18206	Vinculin OS=Homo sapiens OX=9606 GN=VCL PE=1 SV=4	1.20525e+09	1.2362e+09	1.19621e+09	1.26273e+09
P0DMV9	Heat shock 70 kDa protein 1B OS=Homo sapiens OX=9606 GN=HSPA1B PE=1 SV=1	1.48908e+10	1.43171e+10	1.33256e+10	1.39177e+10
P35580	Myosin-10 OS=Homo sapiens OX=9606 GN=MYH10 PE=1 SV=3	2.35729e+08	2.24907e+08	2.33931e+08	2.52049e+08
O00410	Importin-5 OS=Homo sapiens OX=9606 GN=IPO5 PE=1 SV=4	9.70025e+08	1.0672e+09	1.00771e+09	1.06697e+09
P41252	Isoleucine--tRNA ligase, cytoplasmic OS=Homo sapiens OX=9606 GN=IARS1 PE=1 SV=2	1.4295e+09	1.55521e+09	1.52063e+09	1.52385e+09
P11586	C-1-tetrahydrofolate synthase, cytoplasmic OS=Homo sapiens OX=9606 GN=MTHFD1 PE=1 SV=4	2.03396e+09	2.02162e+09	1.98585e+09	2.02902e+09
P06733	Alpha-enolase OS=Homo sapiens OX=9606 GN=ENO1 PE=1 SV=2	1.78672e+10	1.84822e+10	1.80192e+10	1.84077e+10
P53396	ATP-citrate synthase OS=Homo sapiens OX=9606 GN=ACLY PE=1 SV=3	2.12714e+09	2.16501e+09	2.23472e+09	2.44022e+09
P04406	Glyceraldehyde-3-phosphate dehydrogenase OS=Homo sapiens OX=9606 GN=GAPDH PE=1 SV=3	7.95855e+09	7.74407e+09	7.90842e+09	7.74356e+09
P31948	Stress-induced-phosphoprotein 1 OS=Homo sapiens OX=9606 GN=STIP1 PE=1 SV=1	1.78897e+09	1.858e+09	1.77963e+09	1.93031e+09
P14625	Endoplasmin OS=Homo sapiens OX=9606 GN=HSP90B1 PE=1 SV=1	2.0172e+09	2.19617e+09	2.43137e+09	2.27227e+09
Q71U36	Tubulin alpha-1A chain OS=Homo sapiens OX=9606 GN=TUBA1A PE=1 SV=1	1.03372e+10	1.16394e+10	1.06284e+10	1.06352e+10
P78371	T-complex protein 1 subunit beta OS=Homo sapiens OX=9606 GN=CCT2 PE=1 SV=4	2.45307e+09	2.55459e+09	2.44012e+09	2.47462e+09
Q9BQE3	Tubulin alpha-1C chain OS=Homo sapiens OX=9606 GN=TUBA1C PE=1 SV=1	7.77749e+08	1.12933e+09	8.48964e+08	9.45016e+08
P13010	X-ray repair cross-complementing protein 5 OS=Homo sapiens OX=9606 GN=XRCC5 PE=1 SV=3	1.72186e+09	1.54944e+09	1.72894e+09	1.58438e+09
P49588	Alanine--tRNA ligase, cytoplasmic OS=Homo sapiens OX=9606 GN=AARS1 PE=1 SV=2	9.55205e+08	9.5191e+08	9.58693e+08	9.83501e+08
P68371	Tubulin beta-4B chain OS=Homo sapiens OX=9606 GN=TUBB4B PE=1 SV=1	8.85168e+08	9.72042e+08	8.33043e+08	8.64613e+08
P12956	X-ray repair cross-complementing protein 6 OS=Homo sapiens OX=9606 GN=XRCC6 PE=1 SV=2	1.67157e+09	1.71252e+09	1.58756e+09	1.62342e+09
P07437	Tubulin beta chain OS=Homo sapiens OX=9606 GN=TUBB PE=1 SV=2	3.76682e+09	4.44933e+09	3.97331e+09	4.11285e+09
Q02790	Peptidyl-prolyl cis-trans isomerase FKBP4 OS=Homo sapiens OX=9606 GN=FKBP4 PE=1 SV=3	1.30352e+09	1.35567e+09	1.25883e+09	1.35433e+09
Q14152	Eukaryotic translation initiation factor 3 subunit A OS=Homo sapiens OX=9606 GN=EIF3A PE=1 SV=1	1.48229e+09	1.56871e+09	1.60788e+09	1.62713e+09
P06737	Glycogen phosphorylase, liver form OS=Homo sapiens OX=9606 GN=PYGL PE=1 SV=4	1.87224e+09	1.86798e+09	1.90887e+09	1.8375e+09
Q9Y5B9	FACT complex subunit SPT16 OS=Homo sapiens OX=9606 GN=SUPT16H PE=1 SV=1	7.69061e+08	7.55611e+08	8.2658e+08	7.79958e+08
P11142	Heat shock cognate 71 kDa protein OS=Homo sapiens OX=9606 GN=HSPA8 PE=1 SV=1	7.23703e+09	7.35579e+09	7.05942e+09	7.11304e+09
O43707	Alpha-actinin-4 OS=Homo sapiens OX=9606 GN=ACTN4 PE=1 SV=2	5.82944e+08	6.17805e+08	5.74958e+08	6.34686e+08
P13797	Plastin-3 OS=Homo sapiens OX=9606 GN=PLS3 PE=1 SV=4	1.60527e+09	1.69639e+09	1.58103e+09	1.69012e+09
P55072	Transitional endoplasmic reticulum ATPase OS=Homo sapiens OX=9606 GN=VCP PE=1 SV=4	1.4989e+09	1.55224e+09	1.53251e+09	1.56946e+09
Q99832	T-complex protein 1 subunit eta OS=Homo sapiens OX=9606 GN=CCT7 PE=1 SV=2	2.64164e+09	2.59806e+09	2.58419e+09	2.61276e+09
P50990	T-complex protein 1 subunit theta OS=Homo sapiens OX=9606 GN=CCT8 PE=1 SV=4	2.85567e+09	2.93188e+09	2.90792e+09	2.91843e+09
P48643	T-complex protein 1 subunit epsilon OS=Homo sapiens OX=9606 GN=CCT5 PE=1 SV=1	1.96217e+09	2.02756e+09	1.97096e+09	1.97981e+09
Q9BVA1	Tubulin beta-2B chain OS=Homo sapiens OX=9606 GN=TUBB2B PE=1 SV=1	1.15987e+10	1.30155e+10	1.12756e+10	1.17554e+10
Q00839	Heterogeneous nuclear ribonucleoprotein U OS=Homo sapiens OX=9606 GN=HNRNPU PE=1 SV=6	2.13767e+09	2.18785e+09	2.32156e+09	2.25299e+09
Q6P2Q9	Pre-mRNA-processing-splicing factor 8 OS=Homo sapiens OX=9606 GN=PRPF8 PE=1 SV=2	4.12443e+08	4.05566e+08	4.32595e+08	4.30315e+08
Q13885	Tubulin beta-2A chain OS=Homo sapiens OX=9606 GN=TUBB2A PE=1 SV=1	1.02082e+07	1.05878e+07	1.0825e+07	1.10584e+07
O75643	U5 small nuclear ribonucleoprotein 200 kDa helicase OS=Homo sapiens OX=9606 GN=SNRNP200 PE=1 SV=2	3.22015e+08	2.90419e+08	2.94524e+08	2.81508e+08
P19338	Nucleolin OS=Homo sapiens OX=9606 GN=NCL PE=1 SV=3	4.13788e+09	5.06457e+09	4.95295e+09	4.84796e+09
Q14008	Cytoskeleton-associated protein 5 OS=Homo sapiens OX=9606 GN=CKAP5 PE=1 SV=3	2.87451e+08	2.64744e+08	2.78457e+08	2.8672e+08
P49368	T-complex protein 1 subunit gamma OS=Homo sapiens OX=9606 GN=CCT3 PE=1 SV=4	2.88623e+09	2.93529e+09	2.93354e+09	2.99862e+09
P53621	Coatomer subunit alpha OS=Homo sapiens OX=9606 GN=COPA PE=1 SV=2	5.75671e+08	6.37042e+08	6.25959e+08	6.21259e+08
Q7KZF4	Staphylococcal nuclease domain-containing protein 1 OS=Homo sapiens OX=9606 GN=SND1 PE=1 SV=1	8.02817e+08	7.8197e+08	7.64897e+08	8.01761e+08
P55060	Exportin-2 OS=Homo sapiens OX=9606 GN=CSE1L PE=1 SV=3	1.60395e+09	1.59763e+09	1.58825e+09	1.62393e+09
P04350	Tubulin beta-4A chain OS=Homo sapiens OX=9606 GN=TUBB4A PE=1 SV=2	8.07053e+07	7.1976e+07	5.85417e+07	6.77281e+07
P49321	Nuclear autoantigenic sperm protein OS=Homo sapiens OX=9606 GN=NASP PE=1 SV=2	842680795	8.82303e+08	9.16959e+08	9.05693e+08
P22102	Trifunctional purine biosynthetic protein adenosine-3 OS=Homo sapiens OX=9606 GN=GART PE=1 SV=1	1.16958e+09	1.18828e+09	1.15384e+09	1.19986e+09
P31939	Bifunctional purine biosynthesis protein ATIC OS=Homo sapiens OX=9606 GN=ATIC PE=1 SV=3	1.45244e+09	1.60806e+09	1.47286e+09	1.55596e+09
P11021	Endoplasmic reticulum chaperone BiP OS=Homo sapiens OX=9606 GN=HSPA5 PE=1 SV=2	1.96433e+09	2.14309e+09	2.33251e+09	2.15355e+09
P00558	Phosphoglycerate kinase 1 OS=Homo sapiens OX=9606 GN=PGK1 PE=1 SV=3	4.82929e+09	4.69027e+09	4.9858e+09	4.54767e+09
Q5T4S7	E3 ubiquitin-protein ligase UBR4 OS=Homo sapiens OX=9606 GN=UBR4 PE=1 SV=1	1.76853e+08	1.67763e+08	1.939e+08	2.09299e+08
Q92598	Heat shock protein 105 kDa OS=Homo sapiens OX=9606 GN=HSPH1 PE=1 SV=1	6.00881e+08	6.48187e+08	6.3548e+08	6.36745e+08
P26640	Valine--tRNA ligase OS=Homo sapiens OX=9606 GN=VARS1 PE=1 SV=4	6.26744e+08	6.33471e+08	6.07202e+08	6.36319e+08
P60709	Actin, cytoplasmic 1 OS=Homo sapiens OX=9606 GN=ACTB PE=1 SV=1	1.29882e+10	1.37039e+10	1.33445e+10	1.32239e+10
Q04637	Eukaryotic translation initiation factor 4 gamma 1 OS=Homo sapiens OX=9606 GN=EIF4G1 PE=1 SV=4	8.65199e+08	9.14284e+08	9.42528e+08	9.45176e+08
P13667	Protein disulfide-isomerase A4 OS=Homo sapiens OX=9606 GN=PDIA4 PE=1 SV=2	7.98821e+08	8.49033e+08	9.26533e+08	8.67489e+08
P49915	GMP synthase [glutamine-hydrolyzing] OS=Homo sapiens OX=9606 GN=GMPS PE=1 SV=1	4.62233e+08	4.90988e+08	4.82022e+08	4.69154e+08
P50991	T-complex protein 1 subunit delta OS=Homo sapiens OX=9606 GN=CCT4 PE=1 SV=4	2.94333e+09	3.00207e+09	2.93859e+09	3.28723e+09
P08670	Vimentin OS=Homo sapiens OX=9606 GN=VIM PE=1 SV=4	9.91003e+08	8.56279e+08	9.11606e+08	7.73914e+08
P12277	Creatine kinase B-type OS=Homo sapiens OX=9606 GN=CKB PE=1 SV=1	3.04031e+09	3.23559e+09	3.00295e+09	3.10895e+09
P54577	Tyrosine--tRNA ligase, cytoplasmic OS=Homo sapiens OX=9606 GN=YARS1 PE=1 SV=4	1.82991e+09	1.88832e+09	1.85862e+09	1.96546e+09
P68104	Elongation factor 1-alpha 1 OS=Homo sapiens OX=9606 GN=EEF1A1 PE=1 SV=1	1.4448e+10	1.34481e+10	1.44313e+10	1.452e+10
Q86VP6	Cullin-associated NEDD8-dissociated protein 1 OS=Homo sapiens OX=9606 GN=CAND1 PE=1 SV=2	1.2533e+09	1.22366e+09	1.28171e+09	1.28644e+09
Q16531	DNA damage-binding protein 1 OS=Homo sapiens OX=9606 GN=DDB1 PE=1 SV=1	6.65658e+08	7.02275e+08	6.7458e+08	6.80984e+08
P06744	Glucose-6-phosphate isomerase OS=Homo sapiens OX=9606 GN=GPI PE=1 SV=4	2.43428e+09	2.43805e+09	2.35742e+09	2.50957e+09
Q14697	Neutral alpha-glucosidase AB OS=Homo sapiens OX=9606 GN=GANAB PE=1 SV=3	8.8407e+08	8.91325e+08	9.2416e+08	9.41739e+08
P12814	Alpha-actinin-1 OS=Homo sapiens OX=9606 GN=ACTN1 PE=1 SV=2	1.23579e+08	1.16958e+08	1.05535e+08	1.14064e+08
P46940	Ras GTPase-activating-like protein IQGAP1 OS=Homo sapiens OX=9606 GN=IQGAP1 PE=1 SV=1	2.23391e+08	2.11455e+08	2.39343e+08	2.12949e+08
Q5VYK3	Proteasome adapter and scaffold protein ECM29 OS=Homo sapiens OX=9606 GN=ECPAS PE=1 SV=2	2.81343e+08	3.07435e+08	3.21769e+08	3.15122e+08
P29401	Transketolase OS=Homo sapiens OX=9606 GN=TKT PE=1 SV=3	2.59593e+09	2.66661e+09	2.49913e+09	2.62169e+09
P50395	Rab GDP dissociation inhibitor beta OS=Homo sapiens OX=9606 GN=GDI2 PE=1 SV=2	1.71086e+09	1.8256e+09	1.70372e+09	1.8454e+09
P04264	Keratin, type II cytoskeletal 1 OS=Homo sapiens OX=9606 GN=KRT1 PE=1 SV=6	7.64571e+08	4.63327e+08	7.63624e+08	6.73747e+08
P26639	Threonine--tRNA ligase 1, cytoplasmic OS=Homo sapiens OX=9606 GN=TARS1 PE=1 SV=3	1.18078e+09	1.26092e+09	1.22085e+09	1.22345e+09
P40227	T-complex protein 1 subunit zeta OS=Homo sapiens OX=9606 GN=CCT6A PE=1 SV=3	2.04105e+09	2.14267e+09	2.13214e+09	2.13777e+09
P39023	60S ribosomal protein L3 OS=Homo sapiens OX=9606 GN=RPL3 PE=1 SV=2	2.1423e+09	2.16441e+09	2.25981e+09	2.34369e+09
O14980	Exportin-1 OS=Homo sapiens OX=9606 GN=XPO1 PE=1 SV=1	5.96398e+08	5.92682e+08	5.77631e+08	6.15065e+08
P11940	Polyadenylate-binding protein 1 OS=Homo sapiens OX=9606 GN=PABPC1 PE=1 SV=2	1.67435e+09	1.58233e+09	1.68054e+09	1.6205e+09
P60842	Eukaryotic initiation factor 4A-I OS=Homo sapiens OX=9606 GN=EIF4A1 PE=1 SV=1	3.52753e+09	3.48367e+09	3.48212e+09	3.41665e+09
Q14974	Importin subunit beta-1 OS=Homo sapiens OX=9606 GN=KPNB1 PE=1 SV=2	1.32496e+09	1.34996e+09	1.36104e+09	1.40784e+09
O75533	Splicing factor 3B subunit 1 OS=Homo sapiens OX=9606 GN=SF3B1 PE=1 SV=3	2.98328e+08	3.20343e+08	3.15369e+08	3.24069e+08
Q9Y4L1	Hypoxia up-regulated protein 1 OS=Homo sapiens OX=9606 GN=HYOU1 PE=1 SV=1	3.37001e+08	3.36495e+08	3.80647e+08	3.61907e+08
P12268	Inosine-5'-monophosphate dehydrogenase 2 OS=Homo sapiens OX=9606 GN=IMPDH2 PE=1 SV=2	1.75571e+09	1.81116e+09	1.73915e+09	1.74466e+09
Q08211	ATP-dependent RNA helicase A OS=Homo sapiens OX=9606 GN=DHX9 PE=1 SV=4	4.71874e+08	4.71044e+08	4.65649e+08	4.86868e+08
O95347	Structural maintenance of chromosomes protein 2 OS=Homo sapiens OX=9606 GN=SMC2 PE=1 SV=2	4.63677e+08	4.42223e+08	4.65988e+08	4.61536e+08
P08133	Annexin A6 OS=Homo sapiens OX=9606 GN=ANXA6 PE=1 SV=3	7.36058e+08	7.84295e+08	7.89798e+08	7.80117e+08
P47897	Glutamine--tRNA ligase OS=Homo sapiens OX=9606 GN=QARS1 PE=1 SV=1	6.15815e+08	6.03295e+08	5.99175e+08	6.13712e+08
P08243	Asparagine synthetase [glutamine-hydrolyzing] OS=Homo sapiens OX=9606 GN=ASNS PE=1 SV=4	1.66409e+09	1.8378e+09	1.66684e+09	1.79441e+09
Q00341	Vigilin OS=Homo sapiens OX=9606 GN=HDLBP PE=1 SV=2	3.36907e+08	2.93633e+08	3.33127e+08	3.20122e+08
P68366	Tubulin alpha-4A chain OS=Homo sapiens OX=9606 GN=TUBA4A PE=1 SV=1	4.03526e+08	4.98831e+08	4.75644e+08	4.63658e+08
Q99460	26S proteasome non-ATPase regulatory subunit 1 OS=Homo sapiens OX=9606 GN=PSMD1 PE=1 SV=2	4.57464e+08	4.82763e+08	4.73684e+08	4.89167e+08
P17987	T-complex protein 1 subunit alpha OS=Homo sapiens OX=9606 GN=TCP1 PE=1 SV=1	2.20108e+09	2.24678e+09	2.20735e+09	2.20638e+09
P54136	Arginine--tRNA ligase, cytoplasmic OS=Homo sapiens OX=9606 GN=RARS1 PE=1 SV=2	1.00686e+09	9.95053e+08	1.03328e+09	1.03658e+09
P41250	Glycine--tRNA ligase OS=Homo sapiens OX=9606 GN=GARS1 PE=1 SV=3	8.46357e+08	8.73486e+08	8.66644e+08	9.42022e+08
P53618	Coatomer subunit beta OS=Homo sapiens OX=9606 GN=COPB1 PE=1 SV=3	3.12121e+08	3.40924e+08	3.09706e+08	3.48955e+08
Q14203	Dynactin subunit 1 OS=Homo sapiens OX=9606 GN=DCTN1 PE=1 SV=3	1.91752e+08	1.72279e+08	1.95334e+08	1.85285e+08
Q92900	Regulator of nonsense transcripts 1 OS=Homo sapiens OX=9606 GN=UPF1 PE=1 SV=2	3.74161e+08	3.53124e+08	3.57302e+08	3.61228e+08
P27816	Microtubule-associated protein 4 OS=Homo sapiens OX=9606 GN=MAP4 PE=1 SV=3	2.39939e+08	2.73682e+08	3.0205e+08	3.34702e+08
P09874	Poly [ADP-ribose] polymerase 1 OS=Homo sapiens OX=9606 GN=PARP1 PE=1 SV=4	3.37461e+08	3.58066e+08	3.15777e+08	3.503e+08
P55884	Eukaryotic translation initiation factor 3 subunit B OS=Homo sapiens OX=9606 GN=EIF3B PE=1 SV=3	6.2427e+08	6.09058e+08	5.94599e+08	6.4397e+08
Q12906	Interleukin enhancer-binding factor 3 OS=Homo sapiens OX=9606 GN=ILF3 PE=1 SV=3	4.18797e+08	4.32179e+08	4.23023e+08	4.53966e+08
P09960	Leukotriene A-4 hydrolase OS=Homo sapiens OX=9606 GN=LTA4H PE=1 SV=2	6.96199e+08	7.13253e+08	6.29498e+08	6.85042e+08
Q13200	26S proteasome non-ATPase regulatory subunit 2 OS=Homo sapiens OX=9606 GN=PSMD2 PE=1 SV=3	5.4246e+08	5.77701e+08	5.81144e+08	5.72912e+08
O43175	D-3-phosphoglycerate dehydrogenase OS=Homo sapiens OX=9606 GN=PHGDH PE=1 SV=4	3.15374e+09	3.42388e+09	3.3087e+09	3.338e+09
P56192	Methionine--tRNA ligase, cytoplasmic OS=Homo sapiens OX=9606 GN=MARS1 PE=1 SV=2	6.27677e+08	6.16851e+08	6.21991e+08	6.22721e+08
P04075	Fructose-bisphosphate aldolase A OS=Homo sapiens OX=9606 GN=ALDOA PE=1 SV=2	4.5488e+09	4.23946e+09	4.49735e+09	4.32638e+09
O00571	ATP-dependent RNA helicase DDX3X OS=Homo sapiens OX=9606 GN=DDX3X PE=1 SV=3	8.84219e+08	8.7008e+08	9.28599e+08	9.11385e+08
P55786	Puromycin-sensitive aminopeptidase OS=Homo sapiens OX=9606 GN=NPEPPS PE=1 SV=2	9.41791e+08	1.01434e+09	9.53034e+08	9.95213e+08
P05455	Lupus La protein OS=Homo sapiens OX=9606 GN=SSB PE=1 SV=2	1.19081e+09	1.23297e+09	1.15723e+09	1.25309e+09
Q9UQ80	Proliferation-associated protein 2G4 OS=Homo sapiens OX=9606 GN=PA2G4 PE=1 SV=3	1.28671e+09	1.28332e+09	1.26635e+09	1.32263e+09
P00338	L-lactate dehydrogenase A chain OS=Homo sapiens OX=9606 GN=LDHA PE=1 SV=2	9.14338e+09	8.04506e+09	8.79056e+09	8.25544e+09
O15067	Phosphoribosylformylglycinamidine synthase OS=Homo sapiens OX=9606 GN=PFAS PE=1 SV=4	3.07634e+08	3.38364e+08	3.26215e+08	3.56049e+08
Q8WUM4	Programmed cell death 6-interacting protein OS=Homo sapiens OX=9606 GN=PDCD6IP PE=1 SV=1	8.66393e+08	8.09481e+08	8.30976e+08	8.47568e+08
Q9BXJ9	N-alpha-acetyltransferase 15, NatA auxiliary subunit OS=Homo sapiens OX=9606 GN=NAA15 PE=1 SV=1	9.0764e+08	9.54251e+08	9.29277e+08	9.63619e+08
Q16658	Fascin OS=Homo sapiens OX=9606 GN=FSCN1 PE=1 SV=3	8.84572e+08	8.66776e+08	8.29459e+08	8.60186e+08
O95373	Importin-7 OS=Homo sapiens OX=9606 GN=IPO7 PE=1 SV=1	4.59887e+08	5.06435e+08	4.50259e+08	4.86036e+08
P11216	Glycogen phosphorylase, brain form OS=Homo sapiens OX=9606 GN=PYGB PE=1 SV=5	1.72596e+08	1.80579e+08	1.70756e+08	1.83451e+08
Q9NTJ3	Structural maintenance of chromosomes protein 4 OS=Homo sapiens OX=9606 GN=SMC4 PE=1 SV=2	5.77586e+08	5.346e+08	5.36406e+08	5.70869e+08
P15924	Desmoplakin OS=Homo sapiens OX=9606 GN=DSP PE=1 SV=3	1.23349e+08	1.14129e+08	1.39377e+08	1.27801e+08
O95757	Heat shock 70 kDa protein 4L OS=Homo sapiens OX=9606 GN=HSPA4L PE=1 SV=3	3.43164e+08	3.55638e+08	3.56684e+08	3.70552e+08
Q8TEX9	Importin-4 OS=Homo sapiens OX=9606 GN=IPO4 PE=1 SV=2	4.10779e+08	4.17155e+08	4.09795e+08	4.33491e+08
P26038	Moesin OS=Homo sapiens OX=9606 GN=MSN PE=1 SV=3	658903620	6.57627e+08	6.93309e+08	6.60103e+08
P36871	Phosphoglucomutase-1 OS=Homo sapiens OX=9606 GN=PGM1 PE=1 SV=3	7.82196e+08	7.95327e+08	7.92152e+08	8.08862e+08
Q92499	ATP-dependent RNA helicase DDX1 OS=Homo sapiens OX=9606 GN=DDX1 PE=1 SV=2	3.1643e+08	2.89852e+08	3.10018e+08	3.53269e+08
P07195	L-lactate dehydrogenase B chain OS=Homo sapiens OX=9606 GN=LDHB PE=1 SV=2	6.33333e+09	6.72686e+09	6.63423e+09	6.51644e+09
P62258	14-3-3 protein epsilon OS=Homo sapiens OX=9606 GN=YWHAE PE=1 SV=1	1.9725e+09	1.90252e+09	1.79957e+09	1.86795e+09
Q99613	Eukaryotic translation initiation factor 3 subunit C OS=Homo sapiens OX=9606 GN=EIF3C PE=1 SV=1	6.7027e+08	6.6594e+08	6.49887e+08	6.62238e+08
P33176	Kinesin-1 heavy chain OS=Homo sapiens OX=9606 GN=KIF5B PE=1 SV=1	2.58331e+08	2.67096e+08	2.68752e+08	2.7698e+08
P35606	Coatomer subunit beta' OS=Homo sapiens OX=9606 GN=COPB2 PE=1 SV=2	3.87623e+08	4.19941e+08	4.13665e+08	4.18626e+08
P14868	Aspartate--tRNA ligase, cytoplasmic OS=Homo sapiens OX=9606 GN=DARS1 PE=1 SV=2	1.07009e+09	1.06067e+09	1.10551e+09	1.05234e+09
P33991	DNA replication licensing factor MCM4 OS=Homo sapiens OX=9606 GN=MCM4 PE=1 SV=5	3.21154e+08	3.29334e+08	2.79312e+08	3.23171e+08
Q13310	Polyadenylate-binding protein 4 OS=Homo sapiens OX=9606 GN=PABPC4 PE=1 SV=1	4.23933e+08	4.14925e+08	4.20145e+08	4.23978e+08
Q9Y230	RuvB-like 2 OS=Homo sapiens OX=9606 GN=RUVBL2 PE=1 SV=3	8.14549e+08	8.41957e+08	8.34376e+08	8.57297e+08
Q14315	Filamin-C OS=Homo sapiens OX=9606 GN=FLNC PE=1 SV=3	8.99158e+07	8.6139e+07	8.90601e+07	9.30667e+07
Q93008	Probable ubiquitin carboxyl-terminal hydrolase FAF-X OS=Homo sapiens OX=9606 GN=USP9X PE=1 SV=4	2.72792e+08	2.43262e+08	2.72946e+08	2.78579e+08
P23526	Adenosylhomocysteinase OS=Homo sapiens OX=9606 GN=AHCY PE=1 SV=4	2.22913e+09	2.18554e+09	2.21902e+09	2.2442e+09
Q9BUF5	Tubulin beta-6 chain OS=Homo sapiens OX=9606 GN=TUBB6 PE=1 SV=1	3.0102e+08	3.69517e+08	2.81214e+08	3.03823e+08
Q13813	Spectrin alpha chain, non-erythrocytic 1 OS=Homo sapiens OX=9606 GN=SPTAN1 PE=1 SV=3	2.06798e+08	2.35046e+08	2.25949e+08	2.42184e+08
P35573	Glycogen debranching enzyme OS=Homo sapiens OX=9606 GN=AGL PE=1 SV=3	2.02883e+08	1.89869e+08	2.12622e+08	2.07902e+08
Q13085	Acetyl-CoA carboxylase 1 OS=Homo sapiens OX=9606 GN=ACACA PE=1 SV=2	3.19583e+08	3.28236e+08	3.3994e+08	3.54993e+08
P31150	Rab GDP dissociation inhibitor alpha OS=Homo sapiens OX=9606 GN=GDI1 PE=1 SV=2	1.44742e+08	1.46262e+08	1.43294e+08	1.38517e+08
A5YKK6	CCR4-NOT transcription complex subunit 1 OS=Homo sapiens OX=9606 GN=CNOT1 PE=1 SV=2	1.78231e+08	1.76112e+08	1.84858e+08	1.91357e+08
Q9Y265	RuvB-like 1 OS=Homo sapiens OX=9606 GN=RUVBL1 PE=1 SV=1	7.74315e+08	7.70501e+08	7.53693e+08	7.52497e+08
Q13263	Transcription intermediary factor 1-beta OS=Homo sapiens OX=9606 GN=TRIM28 PE=1 SV=5	4.09703e+08	4.25356e+08	4.29527e+08	4.63013e+08
P21399	Cytoplasmic aconitate hydratase OS=Homo sapiens OX=9606 GN=ACO1 PE=1 SV=3	4.67634e+08	5.14559e+08	4.83634e+08	4.74676e+08
P36578	60S ribosomal protein L4 OS=Homo sapiens OX=9606 GN=RPL4 PE=1 SV=5	2.42276e+09	2.2471e+09	2.43208e+09	2.31677e+09
Q9Y678	Coatomer subunit gamma-1 OS=Homo sapiens OX=9606 GN=COPG1 PE=1 SV=1	3.26568e+08	3.57985e+08	3.64156e+08	3.59854e+08
Q4VCS5	Angiomotin OS=Homo sapiens OX=9606 GN=AMOT PE=1 SV=1	1.41736e+09	1.42792e+09	1.40506e+09	1.35818e+09
O60506	Heterogeneous nuclear ribonucleoprotein Q OS=Homo sapiens OX=9606 GN=SYNCRIP PE=1 SV=2	7.73142e+08	7.24763e+08	8.04256e+08	7.28797e+08
P23921	Ribonucleoside-diphosphate reductase large subunit OS=Homo sapiens OX=9606 GN=RRM1 PE=1 SV=1	2.77755e+08	2.65843e+08	2.67945e+08	2.67153e+08
Q10567	AP-1 complex subunit beta-1 OS=Homo sapiens OX=9606 GN=AP1B1 PE=1 SV=3	2.1171e+08	2.10103e+08	2.2842e+08	2.22591e+08
O60841	Eukaryotic translation initiation factor 5B OS=Homo sapiens OX=9606 GN=EIF5B PE=1 SV=4	1.88322e+08	1.64699e+08	1.74464e+08	1.77796e+08
P22234	Bifunctional phosphoribosylaminoimidazole carboxylase/phosphoribosylaminoimidazole succinocarboxamide synthetase OS=Homo sapiens OX=9606 GN=PAICS PE=1 SV=3	1.45827e+09	1.40141e+09	1.48432e+09	1.44461e+09
P18669	Phosphoglycerate mutase 1 OS=Homo sapiens OX=9606 GN=PGAM1 PE=1 SV=2	1.81706e+09	1.68384e+09	1.5312e+09	1.60186e+09
O60763	General vesicular transport factor p115 OS=Homo sapiens OX=9606 GN=USO1 PE=1 SV=2	2.83243e+08	2.90342e+08	2.92717e+08	2.85432e+08
P61978	Heterogeneous nuclear ribonucleoprotein K OS=Homo sapiens OX=9606 GN=HNRNPK PE=1 SV=1	7.87329e+08	9.81092e+08	8.754e+08	9.73069e+08
P07237	Protein disulfide-isomerase OS=Homo sapiens OX=9606 GN=P4HB PE=1 SV=3	7.38681e+08	7.73916e+08	8.17233e+08	7.98184e+08
P33993	DNA replication licensing factor MCM7 OS=Homo sapiens OX=9606 GN=MCM7 PE=1 SV=4	2.82993e+08	2.98102e+08	2.58821e+08	2.92013e+08
O95163	Elongator complex protein 1 OS=Homo sapiens OX=9606 GN=ELP1 PE=1 SV=3	1.91894e+08	1.87457e+08	2.12117e+08	1.9167e+08
Q14166	Tubulin--tyrosine ligase-like protein 12 OS=Homo sapiens OX=9606 GN=TTLL12 PE=1 SV=2	2.34827e+08	2.3453e+08	2.38407e+08	2.54278e+08
O43143	ATP-dependent RNA helicase DHX15 OS=Homo sapiens OX=9606 GN=DHX15 PE=1 SV=2	5.38787e+08	5.53338e+08	5.39608e+08	5.43582e+08
P52272	Heterogeneous nuclear ribonucleoprotein M OS=Homo sapiens OX=9606 GN=HNRNPM PE=1 SV=3	3.61612e+08	4.90725e+08	4.65811e+08	6.03545e+08
O60610	Protein diaphanous homolog 1 OS=Homo sapiens OX=9606 GN=DIAPH1 PE=1 SV=2	1.92241e+08	2.56039e+08	2.69289e+08	3.01367e+08
P60891	Ribose-phosphate pyrophosphokinase 1 OS=Homo sapiens OX=9606 GN=PRPS1 PE=1 SV=2	9.84831e+08	9.22914e+08	1.04137e+09	9.69967e+08
Q05639	Elongation factor 1-alpha 2 OS=Homo sapiens OX=9606 GN=EEF1A2 PE=1 SV=1	1.57534e+08	1.57258e+08	1.51269e+08	1.48399e+08
Q13509	Tubulin beta-3 chain OS=Homo sapiens OX=9606 GN=TUBB3 PE=1 SV=2	5.26256e+06	6.19602e+06	4.48518e+06	4.45561e+06
P46777	60S ribosomal protein L5 OS=Homo sapiens OX=9606 GN=RPL5 PE=1 SV=3	1.2964e+09	1.28054e+09	1.26686e+09	1.27934e+09
Q15393	Splicing factor 3B subunit 3 OS=Homo sapiens OX=9606 GN=SF3B3 PE=1 SV=4	4.20109e+08	4.38231e+08	4.14049e+08	4.49072e+08
Q01518	Adenylyl cyclase-associated protein 1 OS=Homo sapiens OX=9606 GN=CAP1 PE=1 SV=5	4.19386e+08	4.25345e+08	4.29646e+08	4.55239e+08
P30153	Serine/threonine-protein phosphatase 2A 65 kDa regulatory subunit A alpha isoform OS=Homo sapiens OX=9606 GN=PPP2R1A PE=1 SV=4	6.34644e+08	6.43801e+08	6.28145e+08	6.53225e+08
Q13620	Cullin-4B OS=Homo sapiens OX=9606 GN=CUL4B PE=1 SV=4	2.37154e+08	2.46488e+08	2.5528e+08	2.60667e+08
Q15029	116 kDa U5 small nuclear ribonucleoprotein component OS=Homo sapiens OX=9606 GN=EFTUD2 PE=1 SV=1	3.21569e+08	3.2004e+08	3.05156e+08	3.70593e+08
P08758	Annexin A5 OS=Homo sapiens OX=9606 GN=ANXA5 PE=1 SV=2	1.79794e+09	1.78889e+09	1.71957e+09	1.69654e+09
Q8NE71	ATP-binding cassette sub-family F member 1 OS=Homo sapiens OX=9606 GN=ABCF1 PE=1 SV=2	1.38853e+08	1.51054e+08	1.50928e+08	1.46588e+08
P26641	Elongation factor 1-gamma OS=Homo sapiens OX=9606 GN=EEF1G PE=1 SV=3	4.61534e+09	4.36734e+09	4.53622e+09	4.57601e+09
Q9UM54	Unconventional myosin-VI OS=Homo sapiens OX=9606 GN=MYO6 PE=1 SV=4	1.0796e+08	9.94326e+07	1.02178e+08	1.0161e+08
P25205	DNA replication licensing factor MCM3 OS=Homo sapiens OX=9606 GN=MCM3 PE=1 SV=3	3.44631e+08	3.47744e+08	3.40094e+08	3.52964e+08
Q08945	FACT complex subunit SSRP1 OS=Homo sapiens OX=9606 GN=SSRP1 PE=1 SV=1	6.62123e+08	6.85087e+08	6.66297e+08	6.82977e+08
P30041	Peroxiredoxin-6 OS=Homo sapiens OX=9606 GN=PRDX6 PE=1 SV=3	1.52238e+09	1.45183e+09	1.50762e+09	1.47505e+09
P46060	Ran GTPase-activating protein 1 OS=Homo sapiens OX=9606 GN=RANGAP1 PE=1 SV=1	2.37227e+08	2.62783e+08	2.21212e+08	2.67878e+08
O43242	26S proteasome non-ATPase regulatory subunit 3 OS=Homo sapiens OX=9606 GN=PSMD3 PE=1 SV=2	8.37446e+08	7.77029e+08	7.87329e+08	8.26609e+08
Q9C0C9	(E3-independent) E2 ubiquitin-conjugating enzyme OS=Homo sapiens OX=9606 GN=UBE2O PE=1 SV=3	2.13506e+08	2.1929e+08	2.21054e+08	2.0892e+08
Q01813	ATP-dependent 6-phosphofructokinase, platelet type OS=Homo sapiens OX=9606 GN=PFKP PE=1 SV=2	656988661	7.39813e+08	7.68332e+08	6.70059e+08
P62195	26S proteasome regulatory subunit 8 OS=Homo sapiens OX=9606 GN=PSMC5 PE=1 SV=1	4.36449e+08	4.40354e+08	4.28603e+08	4.32322e+08
P30101	Protein disulfide-isomerase A3 OS=Homo sapiens OX=9606 GN=PDIA3 PE=1 SV=4	6.8091e+08	7.49958e+08	7.98748e+08	7.43336e+08
Q08J23	RNA cytosine C(5)-methyltransferase NSUN2 OS=Homo sapiens OX=9606 GN=NSUN2 PE=1 SV=2	3.39538e+08	3.60269e+08	3.49398e+08	3.54476e+08
P35527	Keratin, type I cytoskeletal 9 OS=Homo sapiens OX=9606 GN=KRT9 PE=1 SV=3	1.81194e+08	2.00912e+08	2.14738e+08	2.67398e+08
O15371	Eukaryotic translation initiation factor 3 subunit D OS=Homo sapiens OX=9606 GN=EIF3D PE=1 SV=1	2.58016e+08	2.54698e+08	2.4403e+08	2.56403e+08
P62701	40S ribosomal protein S4, X isoform OS=Homo sapiens OX=9606 GN=RPS4X PE=1 SV=2	2.86645e+09	2.61071e+09	2.70882e+09	2.7662e+09
P08237	ATP-dependent 6-phosphofructokinase, muscle type OS=Homo sapiens OX=9606 GN=PFKM PE=1 SV=2	2.24098e+08	2.10236e+08	2.15555e+08	2.21999e+08
P17980	26S proteasome regulatory subunit 6A OS=Homo sapiens OX=9606 GN=PSMC3 PE=1 SV=3	4.34874e+08	4.29347e+08	4.0358e+08	4.40934e+08
Q9Y2L1	Exosome complex exonuclease RRP44 OS=Homo sapiens OX=9606 GN=DIS3 PE=1 SV=2	2.36625e+08	2.30046e+08	2.43021e+08	2.41742e+08
P61221	ATP-binding cassette sub-family E member 1 OS=Homo sapiens OX=9606 GN=ABCE1 PE=1 SV=1	4.31163e+08	4.45342e+08	4.35138e+08	4.60442e+08
Q9HAV4	Exportin-5 OS=Homo sapiens OX=9606 GN=XPO5 PE=1 SV=1	7.05953e+08	8.47173e+08	7.71643e+08	8.41389e+08
Q15181	Inorganic pyrophosphatase OS=Homo sapiens OX=9606 GN=PPA1 PE=1 SV=2	6.30222e+08	6.44778e+08	6.41882e+08	6.09552e+08
P17812	CTP synthase 1 OS=Homo sapiens OX=9606 GN=CTPS1 PE=1 SV=2	6.12248e+08	6.36815e+08	6.01197e+08	6.02631e+08
Q06830	Peroxiredoxin-1 OS=Homo sapiens OX=9606 GN=PRDX1 PE=1 SV=1	2.65612e+09	2.41177e+09	2.46921e+09	2.45368e+09
P63104	14-3-3 protein zeta/delta OS=Homo sapiens OX=9606 GN=YWHAZ PE=1 SV=1	2.98976e+09	2.99039e+09	2.86285e+09	2.81622e+09
Q06210	Glutamine--fructose-6-phosphate aminotransferase [isomerizing] 1 OS=Homo sapiens OX=9606 GN=GFPT1 PE=1 SV=3	2.13047e+08	2.16553e+08	2.12216e+08	2.15978e+08
Q14566	DNA replication licensing factor MCM6 OS=Homo sapiens OX=9606 GN=MCM6 PE=1 SV=1	3.90929e+08	4.32301e+08	4.00575e+08	4.59892e+08
P61247	40S ribosomal protein S3a OS=Homo sapiens OX=9606 GN=RPS3A PE=1 SV=2	2.08256e+09	1.96863e+09	2.00698e+09	2.12824e+09
O60271	C-Jun-amino-terminal kinase-interacting protein 4 OS=Homo sapiens OX=9606 GN=SPAG9 PE=1 SV=4	1.34938e+08	1.5002e+08	1.65699e+08	1.78744e+08
Q92945	Far upstream element-binding protein 2 OS=Homo sapiens OX=9606 GN=KHSRP PE=1 SV=4	2.65318e+08	3.04602e+08	2.54569e+08	2.86884e+08
O75534	Cold shock domain-containing protein E1 OS=Homo sapiens OX=9606 GN=CSDE1 PE=1 SV=2	4.37426e+08	4.18244e+08	4.67789e+08	4.63404e+08
P12004	Proliferating cell nuclear antigen OS=Homo sapiens OX=9606 GN=PCNA PE=1 SV=1	1.47995e+09	1.64659e+09	1.47958e+09	1.59205e+09
P05198	Eukaryotic translation initiation factor 2 subunit 1 OS=Homo sapiens OX=9606 GN=EIF2S1 PE=1 SV=3	3.87358e+08	3.72254e+08	4.052e+08	4.01289e+08
Q9UBT2	SUMO-activating enzyme subunit 2 OS=Homo sapiens OX=9606 GN=UBA2 PE=1 SV=2	5.38685e+08	5.41872e+08	5.42403e+08	5.32841e+08
Q9Y262	Eukaryotic translation initiation factor 3 subunit L OS=Homo sapiens OX=9606 GN=EIF3L PE=1 SV=1	7.70121e+08	7.69921e+08	7.6715e+08	8.18613e+08
P49736	DNA replication licensing factor MCM2 OS=Homo sapiens OX=9606 GN=MCM2 PE=1 SV=4	2.36801e+08	2.26227e+08	2.11581e+08	2.19821e+08
P49589	Cysteine--tRNA ligase, cytoplasmic OS=Homo sapiens OX=9606 GN=CARS1 PE=1 SV=3	2.2847e+08	2.39121e+08	2.2795e+08	2.29458e+08
Q15365	Poly(rC)-binding protein 1 OS=Homo sapiens OX=9606 GN=PCBP1 PE=1 SV=2	9.14473e+08	8.23485e+08	8.93162e+08	7.96484e+08
O43592	Exportin-T OS=Homo sapiens OX=9606 GN=XPOT PE=1 SV=2	1.9949e+08	2.31116e+08	2.21684e+08	2.29555e+08
O00232	26S proteasome non-ATPase regulatory subunit 12 OS=Homo sapiens OX=9606 GN=PSMD12 PE=1 SV=3	4.38849e+08	4.42068e+08	4.42584e+08	4.75654e+08
Q92973	Transportin-1 OS=Homo sapiens OX=9606 GN=TNPO1 PE=1 SV=2	4.68e+08	5.04603e+08	4.98374e+08	4.98213e+08
P45974	Ubiquitin carboxyl-terminal hydrolase 5 OS=Homo sapiens OX=9606 GN=USP5 PE=1 SV=2	2.66299e+08	3.03416e+08	2.99996e+08	2.89507e+08
Q9HB71	Calcyclin-binding protein OS=Homo sapiens OX=9606 GN=CACYBP PE=1 SV=2	7.82337e+08	7.5938e+08	7.49269e+08	7.76499e+08
Q15046	Lysine--tRNA ligase OS=Homo sapiens OX=9606 GN=KARS1 PE=1 SV=3	6.01111e+08	6.24325e+08	6.13839e+08	6.27406e+08
Q92841	Probable ATP-dependent RNA helicase DDX17 OS=Homo sapiens OX=9606 GN=DDX17 PE=1 SV=2	425309597	4.4036e+08	4.30005e+08	4.13158e+08
Q01082	Spectrin beta chain, non-erythrocytic 1 OS=Homo sapiens OX=9606 GN=SPTBN1 PE=1 SV=2	7.67564e+07	7.14662e+07	7.34643e+07	6.94063e+07
P15311	Ezrin OS=Homo sapiens OX=9606 GN=EZR PE=1 SV=4	2.4008e+08	2.59575e+08	2.75468e+08	2.77561e+08
P17858	ATP-dependent 6-phosphofructokinase, liver type OS=Homo sapiens OX=9606 GN=PFKL PE=1 SV=6	1.83495e+08	1.78643e+08	1.76893e+08	1.6992e+08
P68032	Actin, alpha cardiac muscle 1 OS=Homo sapiens OX=9606 GN=ACTC1 PE=1 SV=1	6.76226e+08	7.52205e+08	5.81833e+08	6.47267e+08
Q14C86	GTPase-activating protein and VPS9 domain-containing protein 1 OS=Homo sapiens OX=9606 GN=GAPVD1 PE=1 SV=2	1.68332e+08	1.62522e+08	1.79755e+08	1.88595e+08
P35998	26S proteasome regulatory subunit 7 OS=Homo sapiens OX=9606 GN=PSMC2 PE=1 SV=3	3.68303e+08	3.78455e+08	3.51523e+08	3.56498e+08
P84077	ADP-ribosylation factor 1 OS=Homo sapiens OX=9606 GN=ARF1 PE=1 SV=2	6.39024e+08	6.33731e+08	6.19976e+08	6.28317e+08
P38606	V-type proton ATPase catalytic subunit A OS=Homo sapiens OX=9606 GN=ATP6V1A PE=1 SV=2	2.2493e+08	2.27813e+08	2.08953e+08	2.3126e+08
P00918	Carbonic anhydrase 2 OS=Homo sapiens OX=9606 GN=CA2 PE=1 SV=2	1.44304e+09	1.45132e+09	1.32946e+09	1.41342e+09
P23396	40S ribosomal protein S3 OS=Homo sapiens OX=9606 GN=RPS3 PE=1 SV=2	2.51709e+09	2.39431e+09	2.45855e+09	2.49459e+09
P23381	Tryptophan--tRNA ligase, cytoplasmic OS=Homo sapiens OX=9606 GN=WARS1 PE=1 SV=2	3.95255e+08	3.79875e+08	3.56236e+08	3.66475e+08
Q15021	Condensin complex subunit 1 OS=Homo sapiens OX=9606 GN=NCAPD2 PE=1 SV=3	1.6923e+08	1.69517e+08	1.70617e+08	1.75845e+08
Q15459	Splicing factor 3A subunit 1 OS=Homo sapiens OX=9606 GN=SF3A1 PE=1 SV=1	2.09033e+08	2.26374e+08	2.09244e+08	2.30355e+08
Q99615	DnaJ homolog subfamily C member 7 OS=Homo sapiens OX=9606 GN=DNAJC7 PE=1 SV=2	3.4012e+08	3.45933e+08	3.69059e+08	3.39052e+08
P15170	Eukaryotic peptide chain release factor GTP-binding subunit ERF3A OS=Homo sapiens OX=9606 GN=GSPT1 PE=1 SV=1	3.62168e+08	3.38529e+08	3.47954e+08	3.68944e+08
P28340	DNA polymerase delta catalytic subunit OS=Homo sapiens OX=9606 GN=POLD1 PE=1 SV=2	1.5415e+08	1.42096e+08	1.61145e+08	1.45964e+08
Q9NZI8	Insulin-like growth factor 2 mRNA-binding protein 1 OS=Homo sapiens OX=9606 GN=IGF2BP1 PE=1 SV=2	8.69784e+08	8.44541e+08	8.62522e+08	8.04457e+08
P11413	Glucose-6-phosphate 1-dehydrogenase OS=Homo sapiens OX=9606 GN=G6PD PE=1 SV=4	4.56068e+08	4.49699e+08	4.30027e+08	4.34216e+08
P63244	Receptor of activated protein C kinase 1 OS=Homo sapiens OX=9606 GN=RACK1 PE=1 SV=3	1.5259e+09	1.48951e+09	1.46864e+09	1.4626e+09
P35241	Radixin OS=Homo sapiens OX=9606 GN=RDX PE=1 SV=1	5.89136e+07	6.683e+07	6.28522e+07	6.30257e+07
O00231	26S proteasome non-ATPase regulatory subunit 11 OS=Homo sapiens OX=9606 GN=PSMD11 PE=1 SV=3	2.19687e+09	2.14398e+09	2.2228e+09	2.07938e+09
P06748	Nucleophosmin OS=Homo sapiens OX=9606 GN=NPM1 PE=1 SV=2	1.94794e+09	2.37553e+09	2.48437e+09	2.58922e+09
P63010	AP-2 complex subunit beta OS=Homo sapiens OX=9606 GN=AP2B1 PE=1 SV=1	4.06636e+07	3.44903e+07	4.64566e+07	4.00202e+07
O00429	Dynamin-1-like protein OS=Homo sapiens OX=9606 GN=DNM1L PE=1 SV=2	1.3427e+08	1.45731e+08	1.40123e+08	1.64621e+08
P43686	26S proteasome regulatory subunit 6B OS=Homo sapiens OX=9606 GN=PSMC4 PE=1 SV=2	3.58492e+08	3.70871e+08	3.59911e+08	3.63373e+08
Q9Y266	Nuclear migration protein nudC OS=Homo sapiens OX=9606 GN=NUDC PE=1 SV=1	5.21665e+08	5.27995e+08	5.18406e+08	5.51846e+08
Q9Y3I0	RNA-splicing ligase RtcB homolog OS=Homo sapiens OX=9606 GN=RTCB PE=1 SV=1	3.16045e+08	2.96508e+08	2.87627e+08	3.09266e+08
A0AVT1	Ubiquitin-like modifier-activating enzyme 6 OS=Homo sapiens OX=9606 GN=UBA6 PE=1 SV=1	2.24675e+08	2.06032e+08	2.31998e+08	2.13483e+08
O75874	Isocitrate dehydrogenase [NADP] cytoplasmic OS=Homo sapiens OX=9606 GN=IDH1 PE=1 SV=2	2.93167e+08	2.91018e+08	2.86134e+08	2.93843e+08
P78344	Eukaryotic translation initiation factor 4 gamma 2 OS=Homo sapiens OX=9606 GN=EIF4G2 PE=1 SV=1	3.01029e+08	3.06461e+08	3.15085e+08	3.05625e+08
P60228	Eukaryotic translation initiation factor 3 subunit E OS=Homo sapiens OX=9606 GN=EIF3E PE=1 SV=1	4.55693e+08	4.29825e+08	4.31118e+08	4.36048e+08
P60174	Triosephosphate isomerase OS=Homo sapiens OX=9606 GN=TPI1 PE=1 SV=4	3.55022e+09	3.59307e+09	3.16511e+09	2.96469e+09
Q9H4A4	Aminopeptidase B OS=Homo sapiens OX=9606 GN=RNPEP PE=1 SV=2	4.30428e+08	4.53408e+08	4.19107e+08	4.49247e+08
Q9Y263	Phospholipase A-2-activating protein OS=Homo sapiens OX=9606 GN=PLAA PE=1 SV=2	1.21896e+08	1.24132e+08	1.26915e+08	1.2947e+08
Q6PKG0	La-related protein 1 OS=Homo sapiens OX=9606 GN=LARP1 PE=1 SV=2	2.22164e+08	2.28582e+08	2.41292e+08	2.34021e+08
O00203	AP-3 complex subunit beta-1 OS=Homo sapiens OX=9606 GN=AP3B1 PE=1 SV=3	1.66968e+08	1.75955e+08	1.86143e+08	2.15619e+08
P27824	Calnexin OS=Homo sapiens OX=9606 GN=CANX PE=1 SV=2	4.10365e+08	4.89755e+08	4.46261e+08	5.31968e+08
Q96PZ0	Pseudouridylate synthase 7 homolog OS=Homo sapiens OX=9606 GN=PUS7 PE=1 SV=2	1.42093e+08	1.26525e+08	1.10412e+08	1.30435e+08
P05388	60S acidic ribosomal protein P0 OS=Homo sapiens OX=9606 GN=RPLP0 PE=1 SV=1	1.59879e+09	1.64939e+09	1.60736e+09	1.58468e+09
Q9NUU7	ATP-dependent RNA helicase DDX19A OS=Homo sapiens OX=9606 GN=DDX19A PE=1 SV=1	2.66946e+08	2.67506e+08	2.58722e+08	2.69996e+08
P27348	14-3-3 protein theta OS=Homo sapiens OX=9606 GN=YWHAQ PE=1 SV=1	8.06877e+08	7.68012e+08	7.42322e+08	7.69406e+08
Q9H3U1	Protein unc-45 homolog A OS=Homo sapiens OX=9606 GN=UNC45A PE=1 SV=1	1.55407e+08	1.73136e+08	1.52633e+08	1.78787e+08
P49591	Serine--tRNA ligase, cytoplasmic OS=Homo sapiens OX=9606 GN=SARS1 PE=1 SV=3	5.09082e+08	5.43903e+08	5.09072e+08	5.3769e+08
Q93009	Ubiquitin carboxyl-terminal hydrolase 7 OS=Homo sapiens OX=9606 GN=USP7 PE=1 SV=2	1.49585e+08	1.63784e+08	1.55806e+08	1.52514e+08
P62191	26S proteasome regulatory subunit 4 OS=Homo sapiens OX=9606 GN=PSMC1 PE=1 SV=1	2.70818e+08	2.69512e+08	2.5297e+08	2.79676e+08
P31946	14-3-3 protein beta/alpha OS=Homo sapiens OX=9606 GN=YWHAB PE=1 SV=3	3.5478e+08	3.38664e+08	3.06713e+08	3.02843e+08
P27694	Replication protein A 70 kDa DNA-binding subunit OS=Homo sapiens OX=9606 GN=RPA1 PE=1 SV=2	2.35641e+08	2.27901e+08	2.76588e+08	2.3223e+08
Q13435	Splicing factor 3B subunit 2 OS=Homo sapiens OX=9606 GN=SF3B2 PE=1 SV=2	1.73275e+08	1.84518e+08	1.88057e+08	2.12169e+08
O76094	Signal recognition particle subunit SRP72 OS=Homo sapiens OX=9606 GN=SRP72 PE=1 SV=3	8.72194e+07	8.50983e+07	8.37778e+07	9.2447e+07
Q9Y617	Phosphoserine aminotransferase OS=Homo sapiens OX=9606 GN=PSAT1 PE=1 SV=2	1.45509e+09	1.44869e+09	1.44561e+09	1.48315e+09
P29144	Tripeptidyl-peptidase 2 OS=Homo sapiens OX=9606 GN=TPP2 PE=1 SV=4	1.43492e+08	1.35775e+08	1.42437e+08	1.51424e+08
Q16543	Hsp90 co-chaperone Cdc37 OS=Homo sapiens OX=9606 GN=CDC37 PE=1 SV=1	4.00645e+08	4.11113e+08	3.76168e+08	4.15342e+08
Q8TEQ6	Gem-associated protein 5 OS=Homo sapiens OX=9606 GN=GEMIN5 PE=1 SV=3	1.75097e+08	1.69782e+08	1.6981e+08	1.82308e+08
P35520	Cystathionine beta-synthase OS=Homo sapiens OX=9606 GN=CBS PE=1 SV=2	5.01548e+08	4.91278e+08	4.81682e+08	5.08768e+08
O60749	Sorting nexin-2 OS=Homo sapiens OX=9606 GN=SNX2 PE=1 SV=2	2.88249e+08	2.72068e+08	2.91583e+08	3.03856e+08
P43490	Nicotinamide phosphoribosyltransferase OS=Homo sapiens OX=9606 GN=NAMPT PE=1 SV=1	4.0192e+08	4.09568e+08	4.12928e+08	4.11902e+08
P14735	Insulin-degrading enzyme OS=Homo sapiens OX=9606 GN=IDE PE=1 SV=4	1.82445e+08	1.76786e+08	1.8049e+08	1.76552e+08
P17844	Probable ATP-dependent RNA helicase DDX5 OS=Homo sapiens OX=9606 GN=DDX5 PE=1 SV=1	1.53951e+08	1.56153e+08	1.60946e+08	1.53456e+08
P62333	26S proteasome regulatory subunit 10B OS=Homo sapiens OX=9606 GN=PSMC6 PE=1 SV=1	3.3512e+08	3.38981e+08	3.27103e+08	3.40117e+08
O76003	Glutaredoxin-3 OS=Homo sapiens OX=9606 GN=GLRX3 PE=1 SV=2	3.09546e+08	2.81487e+08	2.69154e+08	2.70723e+08
Q9Y285	Phenylalanine--tRNA ligase alpha subunit OS=Homo sapiens OX=9606 GN=FARSA PE=1 SV=3	2.5814e+08	2.70922e+08	2.49879e+08	2.70505e+08
O14617	AP-3 complex subunit delta-1 OS=Homo sapiens OX=9606 GN=AP3D1 PE=1 SV=1	9.8307e+07	9.52047e+07	1.03898e+08	1.02965e+08
O14744	Protein arginine N-methyltransferase 5 OS=Homo sapiens OX=9606 GN=PRMT5 PE=1 SV=4	4.94781e+08	5.30514e+08	5.15355e+08	5.12022e+08
P48444	Coatomer subunit delta OS=Homo sapiens OX=9606 GN=ARCN1 PE=1 SV=1	3.74555e+08	4.01526e+08	4.04423e+08	3.7306e+08
P67809	Y-box-binding protein 1 OS=Homo sapiens OX=9606 GN=YBX1 PE=1 SV=3	2.67304e+08	2.69748e+08	2.76013e+08	2.78348e+08
O43776	Asparagine--tRNA ligase, cytoplasmic OS=Homo sapiens OX=9606 GN=NARS1 PE=1 SV=1	4.54792e+08	4.84353e+08	4.76886e+08	4.92518e+08
Q15020	Squamous cell carcinoma antigen recognized by T-cells 3 OS=Homo sapiens OX=9606 GN=SART3 PE=1 SV=1	1.22963e+08	1.21465e+08	1.26972e+08	1.38364e+08
P08865	40S ribosomal protein SA OS=Homo sapiens OX=9606 GN=RPSA PE=1 SV=4	1.16083e+09	1.19095e+09	1.11257e+09	1.1241e+09
P28838	Cytosol aminopeptidase OS=Homo sapiens OX=9606 GN=LAP3 PE=1 SV=3	2.61855e+08	2.75645e+08	2.57359e+08	2.61386e+08
Q9H2G2	STE20-like serine/threonine-protein kinase OS=Homo sapiens OX=9606 GN=SLK PE=1 SV=1	1.22854e+08	1.26833e+08	1.26335e+08	1.25629e+08
P52209	6-phosphogluconate dehydrogenase, decarboxylating OS=Homo sapiens OX=9606 GN=PGD PE=1 SV=3	6.36014e+08	6.54292e+08	6.26559e+08	6.54215e+08
P10155	RNA-binding protein RO60 OS=Homo sapiens OX=9606 GN=RO60 PE=1 SV=2	3.76957e+08	3.96861e+08	3.84632e+08	4.03834e+08
Q5JSH3	WD repeat-containing protein 44 OS=Homo sapiens OX=9606 GN=WDR44 PE=1 SV=1	8.20819e+07	9.98658e+07	1.18437e+08	9.80976e+07
P62753	40S ribosomal protein S6 OS=Homo sapiens OX=9606 GN=RPS6 PE=1 SV=1	9.6558e+08	9.0627e+08	9.14512e+08	9.18266e+08
Q13838	Spliceosome RNA helicase DDX39B OS=Homo sapiens OX=9606 GN=DDX39B PE=1 SV=1	3.99977e+08	4.48013e+08	4.15583e+08	4.56456e+08
P25786	Proteasome subunit alpha type-1 OS=Homo sapiens OX=9606 GN=PSMA1 PE=1 SV=1	5.80919e+08	5.61196e+08	5.37314e+08	5.69554e+08
P26196	Probable ATP-dependent RNA helicase DDX6 OS=Homo sapiens OX=9606 GN=DDX6 PE=1 SV=2	1.53207e+08	1.46703e+08	1.40722e+08	1.45056e+08
Q9UBE0	SUMO-activating enzyme subunit 1 OS=Homo sapiens OX=9606 GN=SAE1 PE=1 SV=1	3.31074e+08	3.41146e+08	3.34789e+08	3.27348e+08
Q15366	Poly(rC)-binding protein 2 OS=Homo sapiens OX=9606 GN=PCBP2 PE=1 SV=1	6.73865e+08	5.43191e+08	5.14827e+08	5.37067e+08
Q9UHB9	Signal recognition particle subunit SRP68 OS=Homo sapiens OX=9606 GN=SRP68 PE=1 SV=2	1.05256e+08	1.13249e+08	9.88267e+07	1.06799e+08
P46459	Vesicle-fusing ATPase OS=Homo sapiens OX=9606 GN=NSF PE=1 SV=3	1.91191e+08	2.06506e+08	2.04338e+08	2.1448e+08
Q13283	Ras GTPase-activating protein-binding protein 1 OS=Homo sapiens OX=9606 GN=G3BP1 PE=1 SV=1	4.14562e+08	4.4773e+08	4.34892e+08	4.2949e+08
O00267	Transcription elongation factor SPT5 OS=Homo sapiens OX=9606 GN=SUPT5H PE=1 SV=1	1.74883e+08	1.72738e+08	1.76688e+08	1.67253e+08
P13489	Ribonuclease inhibitor OS=Homo sapiens OX=9606 GN=RNH1 PE=1 SV=2	2.5568e+08	2.67282e+08	2.51247e+08	2.55689e+08
Q9HCE1	Helicase MOV-10 OS=Homo sapiens OX=9606 GN=MOV10 PE=1 SV=2	1.07552e+08	9.40375e+07	1.12926e+08	1.01139e+08
P37837	Transaldolase OS=Homo sapiens OX=9606 GN=TALDO1 PE=1 SV=2	1.04844e+09	1.03139e+09	9.65351e+08	1.00488e+09
P00491	Purine nucleoside phosphorylase OS=Homo sapiens OX=9606 GN=PNP PE=1 SV=2	4.41133e+08	4.34206e+08	4.10658e+08	3.84035e+08
P31350	Ribonucleoside-diphosphate reductase subunit M2 OS=Homo sapiens OX=9606 GN=RRM2 PE=1 SV=1	1.92035e+08	1.77169e+08	1.73735e+08	1.68459e+08
P61011	Signal recognition particle 54 kDa protein OS=Homo sapiens OX=9606 GN=SRP54 PE=1 SV=1	3.69272e+08	3.5451e+08	3.49346e+08	3.89401e+08
P15121	Aldo-keto reductase family 1 member B1 OS=Homo sapiens OX=9606 GN=AKR1B1 PE=1 SV=3	1.04539e+09	1.11361e+09	1.0627e+09	1.09034e+09
Q14240	Eukaryotic initiation factor 4A-II OS=Homo sapiens OX=9606 GN=EIF4A2 PE=1 SV=2	4.45927e+07	4.38584e+07	3.87048e+07	3.83281e+07
Q9UPU5	Ubiquitin carboxyl-terminal hydrolase 24 OS=Homo sapiens OX=9606 GN=USP24 PE=1 SV=3	7.71906e+07	7.4818e+07	8.21487e+07	7.7092e+07
Q96T76	MMS19 nucleotide excision repair protein homolog OS=Homo sapiens OX=9606 GN=MMS19 PE=1 SV=2	9.51926e+07	9.74324e+07	9.75272e+07	1.03052e+08
P33992	DNA replication licensing factor MCM5 OS=Homo sapiens OX=9606 GN=MCM5 PE=1 SV=5	1.9626e+08	1.99955e+08	1.81277e+08	2.21813e+08
Q9Y3F4	Serine-threonine kinase receptor-associated protein OS=Homo sapiens OX=9606 GN=STRAP PE=1 SV=1	5.39687e+08	5.11816e+08	5.51316e+08	5.21273e+08
P09429	High mobility group protein B1 OS=Homo sapiens OX=9606 GN=HMGB1 PE=1 SV=3	4.38282e+08	4.47571e+08	4.15302e+08	4.4104e+08
O95433	Activator of 90 kDa heat shock protein ATPase homolog 1 OS=Homo sapiens OX=9606 GN=AHSA1 PE=1 SV=1	4.37008e+08	4.3168e+08	4.21971e+08	4.06432e+08
Q96N67	Dedicator of cytokinesis protein 7 OS=Homo sapiens OX=9606 GN=DOCK7 PE=1 SV=4	7.12588e+07	7.81691e+07	6.28976e+07	8.17591e+07
Q7L014	Probable ATP-dependent RNA helicase DDX46 OS=Homo sapiens OX=9606 GN=DDX46 PE=1 SV=2	1.72426e+08	1.66695e+08	1.76301e+08	1.73102e+08
P17174	Aspartate aminotransferase, cytoplasmic OS=Homo sapiens OX=9606 GN=GOT1 PE=1 SV=3	416824058	3.99064e+08	4.06008e+08	4.10181e+08
P46821	Microtubule-associated protein 1B OS=Homo sapiens OX=9606 GN=MAP1B PE=1 SV=2	5.4756e+07	4.37636e+07	5.86377e+07	5.26884e+07
P38919	Eukaryotic initiation factor 4A-III OS=Homo sapiens OX=9606 GN=EIF4A3 PE=1 SV=4	2.81472e+08	2.94733e+08	3.00385e+08	3.05269e+08
Q9ULT8	E3 ubiquitin-protein ligase HECTD1 OS=Homo sapiens OX=9606 GN=HECTD1 PE=1 SV=4	9.28739e+07	8.68104e+07	1.05074e+08	1.04999e+08
Q9Y520	Protein PRRC2C OS=Homo sapiens OX=9606 GN=PRRC2C PE=1 SV=4	4.91528e+07	6.94216e+07	7.66018e+07	8.38032e+07
P07355	Annexin A2 OS=Homo sapiens OX=9606 GN=ANXA2 PE=1 SV=2	2.57237e+08	2.95706e+08	2.91037e+08	2.94889e+08
P68400	Casein kinase II subunit alpha OS=Homo sapiens OX=9606 GN=CSNK2A1 PE=1 SV=1	256646930	2.53427e+08	2.08186e+08	2.33259e+08
P53041	Serine/threonine-protein phosphatase 5 OS=Homo sapiens OX=9606 GN=PPP5C PE=1 SV=1	2.07154e+08	2.03572e+08	2.01692e+08	2.01137e+08
Q13347	Eukaryotic translation initiation factor 3 subunit I OS=Homo sapiens OX=9606 GN=EIF3I PE=1 SV=1	4.4523e+08	4.35683e+08	4.44432e+08	4.23304e+08
O75083	WD repeat-containing protein 1 OS=Homo sapiens OX=9606 GN=WDR1 PE=1 SV=4	3.47093e+08	3.55469e+08	3.31293e+08	3.4715e+08
P42345	Serine/threonine-protein kinase mTOR OS=Homo sapiens OX=9606 GN=MTOR PE=1 SV=1	4.76249e+07	4.84712e+07	4.76729e+07	4.94974e+07
Q9UNM6	26S proteasome non-ATPase regulatory subunit 13 OS=Homo sapiens OX=9606 GN=PSMD13 PE=1 SV=2	3.59865e+08	3.70375e+08	3.56532e+08	3.61891e+08
Q16881	Thioredoxin reductase 1, cytoplasmic OS=Homo sapiens OX=9606 GN=TXNRD1 PE=1 SV=3	1.50528e+08	1.52983e+08	1.49772e+08	1.49236e+08
P30520	Adenylosuccinate synthetase isozyme 2 OS=Homo sapiens OX=9606 GN=ADSS2 PE=1 SV=3	3.26447e+08	3.25186e+08	3.05391e+08	3.30906e+08
Q99873	Protein arginine N-methyltransferase 1 OS=Homo sapiens OX=9606 GN=PRMT1 PE=1 SV=3	2.02749e+08	2.24581e+08	2.12371e+08	2.18212e+08
P48147	Prolyl endopeptidase OS=Homo sapiens OX=9606 GN=PREP PE=1 SV=2	1.12373e+08	1.22851e+08	1.20271e+08	1.19208e+08
P54886	Delta-1-pyrroline-5-carboxylate synthase OS=Homo sapiens OX=9606 GN=ALDH18A1 PE=1 SV=2	1.19885e+08	1.39693e+08	1.57131e+08	1.57686e+08
Q02878	60S ribosomal protein L6 OS=Homo sapiens OX=9606 GN=RPL6 PE=1 SV=3	1.84712e+09	1.67084e+09	1.73256e+09	1.66737e+09
Q14103	Heterogeneous nuclear ribonucleoprotein D0 OS=Homo sapiens OX=9606 GN=HNRNPD PE=1 SV=1	3.66093e+08	4.2912e+08	3.77381e+08	4.04882e+08
Q06203	Amidophosphoribosyltransferase OS=Homo sapiens OX=9606 GN=PPAT PE=1 SV=1	3.98421e+08	3.64127e+08	3.58418e+08	3.70391e+08
Q7L2H7	Eukaryotic translation initiation factor 3 subunit M OS=Homo sapiens OX=9606 GN=EIF3M PE=1 SV=1	1.66018e+08	1.68121e+08	1.49196e+08	1.44959e+08
P11908	Ribose-phosphate pyrophosphokinase 2 OS=Homo sapiens OX=9606 GN=PRPS2 PE=1 SV=2	5.6686e+07	5.30541e+07	5.48861e+07	5.79441e+07
Q96G03	Phosphopentomutase OS=Homo sapiens OX=9606 GN=PGM2 PE=1 SV=4	2.22133e+08	2.01842e+08	2.15794e+08	2.10703e+08
P22626	Heterogeneous nuclear ribonucleoproteins A2/B1 OS=Homo sapiens OX=9606 GN=HNRNPA2B1 PE=1 SV=2	2.69292e+08	2.89182e+08	2.76254e+08	3.40254e+08
Q15813	Tubulin-specific chaperone E OS=Homo sapiens OX=9606 GN=TBCE PE=1 SV=1	1.56264e+08	1.62427e+08	1.61346e+08	1.7049e+08
Q9BQ52	Zinc phosphodiesterase ELAC protein 2 OS=Homo sapiens OX=9606 GN=ELAC2 PE=1 SV=2	1.18326e+08	1.20233e+08	1.16968e+08	1.25593e+08
Q9H2M9	Rab3 GTPase-activating protein non-catalytic subunit OS=Homo sapiens OX=9606 GN=RAB3GAP2 PE=1 SV=1	1.48969e+08	1.30576e+08	1.31053e+08	1.50699e+08
P26599	Polypyrimidine tract-binding protein 1 OS=Homo sapiens OX=9606 GN=PTBP1 PE=1 SV=2	358075604	4.0485e+08	3.92665e+08	4.40055e+08
Q9UIA9	Exportin-7 OS=Homo sapiens OX=9606 GN=XPO7 PE=1 SV=3	1.44904e+08	1.43954e+08	1.43293e+08	1.5513e+08
P52789	Hexokinase-2 OS=Homo sapiens OX=9606 GN=HK2 PE=1 SV=2	1.36802e+08	1.37101e+08	1.35588e+08	1.23818e+08
P30876	DNA-directed RNA polymerase II subunit RPB2 OS=Homo sapiens OX=9606 GN=POLR2B PE=1 SV=1	2.19701e+08	2.06732e+08	2.21945e+08	2.04058e+08
Q9NSD9	Phenylalanine--tRNA ligase beta subunit OS=Homo sapiens OX=9606 GN=FARSB PE=1 SV=3	4.97179e+08	5.18791e+08	5.22685e+08	5.20035e+08
P62081	40S ribosomal protein S7 OS=Homo sapiens OX=9606 GN=RPS7 PE=1 SV=1	9.42583e+08	8.8776e+08	9.02315e+08	8.98413e+08
P63241	Eukaryotic translation initiation factor 5A-1 OS=Homo sapiens OX=9606 GN=EIF5A PE=1 SV=2	6.19698e+08	5.868e+08	5.59087e+08	6.44728e+08
Q3ZCM7	Tubulin beta-8 chain OS=Homo sapiens OX=9606 GN=TUBB8 PE=1 SV=2	0	0	2.45816e+07	0
Q9BPX3	Condensin complex subunit 3 OS=Homo sapiens OX=9606 GN=NCAPG PE=1 SV=1	1.07934e+08	1.13075e+08	1.18967e+08	1.22021e+08
P09651	Heterogeneous nuclear ribonucleoprotein A1 OS=Homo sapiens OX=9606 GN=HNRNPA1 PE=1 SV=5	1.95817e+08	2.20108e+08	2.02916e+08	2.32942e+08
Q9UHD1	Cysteine and histidine-rich domain-containing protein 1 OS=Homo sapiens OX=9606 GN=CHORDC1 PE=1 SV=2	2.44047e+08	2.4626e+08	2.40781e+08	2.43247e+08
Q14247	Src substrate cortactin OS=Homo sapiens OX=9606 GN=CTTN PE=1 SV=2	6.91194e+08	6.45731e+08	7.33193e+08	6.77841e+08
Q16576	Histone-binding protein RBBP7 OS=Homo sapiens OX=9606 GN=RBBP7 PE=1 SV=1	4.80242e+08	5.27738e+08	4.80643e+08	5.25643e+08
Q9BT78	COP9 signalosome complex subunit 4 OS=Homo sapiens OX=9606 GN=COPS4 PE=1 SV=1	1.94627e+08	1.92532e+08	1.83392e+08	1.85363e+08
P52732	Kinesin-like protein KIF11 OS=Homo sapiens OX=9606 GN=KIF11 PE=1 SV=2	8.94914e+07	6.21262e+07	9.65243e+07	9.58538e+07
P05023	Sodium/potassium-transporting ATPase subunit alpha-1 OS=Homo sapiens OX=9606 GN=ATP1A1 PE=1 SV=1	1.39302e+08	1.61076e+08	1.72983e+08	1.81217e+08
Q86Y56	Dynein axonemal assembly factor 5 OS=Homo sapiens OX=9606 GN=DNAAF5 PE=1 SV=4	1.47911e+08	1.40944e+08	1.44345e+08	1.42544e+08
P30566	Adenylosuccinate lyase OS=Homo sapiens OX=9606 GN=ADSL PE=1 SV=2	2.40537e+08	2.56498e+08	2.3056e+08	2.44263e+08
Q9NTK5	Obg-like ATPase 1 OS=Homo sapiens OX=9606 GN=OLA1 PE=1 SV=2	4.674e+08	4.74073e+08	4.66794e+08	4.99496e+08
P16615	Sarcoplasmic/endoplasmic reticulum calcium ATPase 2 OS=Homo sapiens OX=9606 GN=ATP2A2 PE=1 SV=1	1.09555e+08	1.06986e+08	1.19984e+08	1.19236e+08
P62917	60S ribosomal protein L8 OS=Homo sapiens OX=9606 GN=RPL8 PE=1 SV=2	1747459813	1.56616e+09	1.67597e+09	1.68241e+09
P11172	Uridine 5'-monophosphate synthase OS=Homo sapiens OX=9606 GN=UMPS PE=1 SV=1	3.3359e+08	3.21671e+08	3.37676e+08	3.39733e+08
Q9UBF2	Coatomer subunit gamma-2 OS=Homo sapiens OX=9606 GN=COPG2 PE=1 SV=1	1.03524e+08	9.73774e+07	9.83143e+07	1.02699e+08
Q96P70	Importin-9 OS=Homo sapiens OX=9606 GN=IPO9 PE=1 SV=3	4.8108e+08	5.19197e+08	5.20201e+08	5.05495e+08
Q15436	Protein transport protein Sec23A OS=Homo sapiens OX=9606 GN=SEC23A PE=1 SV=2	8.37512e+07	8.40374e+07	8.57e+07	6.95383e+07
O15372	Eukaryotic translation initiation factor 3 subunit H OS=Homo sapiens OX=9606 GN=EIF3H PE=1 SV=1	2.36062e+08	2.41717e+08	2.35913e+08	2.4163e+08
Q99497	Parkinson disease protein 7 OS=Homo sapiens OX=9606 GN=PARK7 PE=1 SV=2	4.51135e+08	4.13028e+08	4.35505e+08	4.29825e+08
Q9UHX1	Poly(U)-binding-splicing factor PUF60 OS=Homo sapiens OX=9606 GN=PUF60 PE=1 SV=1	1.55539e+08	1.91895e+08	1.56353e+08	1.76413e+08
P37802	Transgelin-2 OS=Homo sapiens OX=9606 GN=TAGLN2 PE=1 SV=3	6.69169e+08	8.21368e+08	6.34264e+08	6.74857e+08
P49419	Alpha-aminoadipic semialdehyde dehydrogenase OS=Homo sapiens OX=9606 GN=ALDH7A1 PE=1 SV=5	2.37915e+08	2.699e+08	2.65088e+08	2.73632e+08
Q13617	Cullin-2 OS=Homo sapiens OX=9606 GN=CUL2 PE=1 SV=2	7.93262e+07	8.97626e+07	8.85543e+07	8.55807e+07
Q2NL82	Pre-rRNA-processing protein TSR1 homolog OS=Homo sapiens OX=9606 GN=TSR1 PE=1 SV=1	9.56009e+07	1.00508e+08	8.9704e+07	9.38186e+07
P41091	Eukaryotic translation initiation factor 2 subunit 3 OS=Homo sapiens OX=9606 GN=EIF2S3 PE=1 SV=3	4.44808e+08	4.16565e+08	4.29626e+08	4.6443e+08
Q15008	26S proteasome non-ATPase regulatory subunit 6 OS=Homo sapiens OX=9606 GN=PSMD6 PE=1 SV=1	3.42644e+08	3.39965e+08	3.26498e+08	3.44694e+08
P27635	60S ribosomal protein L10 OS=Homo sapiens OX=9606 GN=RPL10 PE=1 SV=5	1.2484e+09	1.13923e+09	1.17259e+09	1.17395e+09
O94979	Protein transport protein Sec31A OS=Homo sapiens OX=9606 GN=SEC31A PE=1 SV=3	1.73825e+08	1.89044e+08	1.95029e+08	1.9199e+08
P62424	60S ribosomal protein L7a OS=Homo sapiens OX=9606 GN=RPL7A PE=1 SV=2	1.91717e+09	1.77814e+09	1.80219e+09	1.78897e+09
Q8NC51	Plasminogen activator inhibitor 1 RNA-binding protein OS=Homo sapiens OX=9606 GN=SERBP1 PE=1 SV=2	2.8018e+08	3.56062e+08	3.80723e+08	4.58193e+08
Q9UMR2	ATP-dependent RNA helicase DDX19B OS=Homo sapiens OX=9606 GN=DDX19B PE=1 SV=1	2.98725e+06	3.22846e+06	3.41505e+06	3.9104e+06
O95394	Phosphoacetylglucosamine mutase OS=Homo sapiens OX=9606 GN=PGM3 PE=1 SV=1	1.55391e+08	1.64732e+08	1.65928e+08	1.78144e+08
Q9NVI1	Fanconi anemia group I protein OS=Homo sapiens OX=9606 GN=FANCI PE=1 SV=4	4.70976e+07	3.80467e+07	3.8338e+07	3.39827e+07
P47756	F-actin-capping protein subunit beta OS=Homo sapiens OX=9606 GN=CAPZB PE=1 SV=5	3.44405e+08	3.43503e+08	3.33193e+08	3.45803e+08
P51812	Ribosomal protein S6 kinase alpha-3 OS=Homo sapiens OX=9606 GN=RPS6KA3 PE=1 SV=1	2.062e+08	2.16705e+08	2.07054e+08	2.30955e+08
Q8WVM8	Sec1 family domain-containing protein 1 OS=Homo sapiens OX=9606 GN=SCFD1 PE=1 SV=4	5.55364e+07	6.52818e+07	5.11312e+07	6.54862e+07
Q8N1F7	Nuclear pore complex protein Nup93 OS=Homo sapiens OX=9606 GN=NUP93 PE=1 SV=2	2.0444e+08	2.08504e+08	2.14096e+08	2.25375e+08
Q16555	Dihydropyrimidinase-related protein 2 OS=Homo sapiens OX=9606 GN=DPYSL2 PE=1 SV=1	2.58109e+08	2.42917e+08	2.47253e+08	2.49226e+08
Q96AC1	Fermitin family homolog 2 OS=Homo sapiens OX=9606 GN=FERMT2 PE=1 SV=1	6.60647e+07	6.60726e+07	5.83611e+07	8.01831e+07
P55209	Nucleosome assembly protein 1-like 1 OS=Homo sapiens OX=9606 GN=NAP1L1 PE=1 SV=1	4.75133e+08	5.19253e+08	4.7299e+08	4.83592e+08
P43034	Platelet-activating factor acetylhydrolase IB subunit beta OS=Homo sapiens OX=9606 GN=PAFAH1B1 PE=1 SV=2	2.46922e+08	2.57143e+08	2.57337e+08	2.76819e+08
P40925	Malate dehydrogenase, cytoplasmic OS=Homo sapiens OX=9606 GN=MDH1 PE=1 SV=4	7.21219e+08	6.5898e+08	7.22408e+08	6.43125e+08
Q8WWM7	Ataxin-2-like protein OS=Homo sapiens OX=9606 GN=ATXN2L PE=1 SV=2	8.71257e+07	1.05681e+08	1.13086e+08	1.20793e+08
Q13098	COP9 signalosome complex subunit 1 OS=Homo sapiens OX=9606 GN=GPS1 PE=1 SV=4	1.94559e+08	1.9282e+08	1.93299e+08	1.84213e+08
Q8N1G4	Leucine-rich repeat-containing protein 47 OS=Homo sapiens OX=9606 GN=LRRC47 PE=1 SV=1	2.56574e+08	2.54002e+08	2.59869e+08	2.50732e+08
P15880	40S ribosomal protein S2 OS=Homo sapiens OX=9606 GN=RPS2 PE=1 SV=2	1.82897e+09	1.82665e+09	1.77757e+09	1.79538e+09
P31943	Heterogeneous nuclear ribonucleoprotein H OS=Homo sapiens OX=9606 GN=HNRNPH1 PE=1 SV=4	442956675	4.88025e+08	4.56663e+08	5.07389e+08
P61163	Alpha-centractin OS=Homo sapiens OX=9606 GN=ACTR1A PE=1 SV=1	1.74749e+08	1.90197e+08	1.85808e+08	1.98982e+08
Q9H9A6	Leucine-rich repeat-containing protein 40 OS=Homo sapiens OX=9606 GN=LRRC40 PE=1 SV=1	1.57657e+08	1.3754e+08	1.49445e+08	1.34922e+08
Q15019	Septin-2 OS=Homo sapiens OX=9606 GN=SEPTIN2 PE=1 SV=1	1.1754e+08	1.1392e+08	1.38077e+08	1.47462e+08
P09211	Glutathione S-transferase P OS=Homo sapiens OX=9606 GN=GSTP1 PE=1 SV=2	7.0543e+08	6.62266e+08	5.72075e+08	5.95088e+08
P50570	Dynamin-2 OS=Homo sapiens OX=9606 GN=DNM2 PE=1 SV=2	1.54147e+08	1.51995e+08	1.58161e+08	1.53547e+08
P12081	Histidine--tRNA ligase, cytoplasmic OS=Homo sapiens OX=9606 GN=HARS1 PE=1 SV=2	6.96781e+08	7.67695e+08	7.88524e+08	7.80799e+08
Q13867	Bleomycin hydrolase OS=Homo sapiens OX=9606 GN=BLMH PE=1 SV=1	2.4278e+08	2.54702e+08	2.44016e+08	2.58482e+08
P17655	Calpain-2 catalytic subunit OS=Homo sapiens OX=9606 GN=CAPN2 PE=1 SV=6	9.75337e+07	1.03591e+08	1.14062e+08	1.06434e+08
Q7L576	Cytoplasmic FMR1-interacting protein 1 OS=Homo sapiens OX=9606 GN=CYFIP1 PE=1 SV=1	1.10633e+08	1.09601e+08	1.13902e+08	1.12995e+08
P42858	Huntingtin OS=Homo sapiens OX=9606 GN=HTT PE=1 SV=2	7.63272e+07	8.0626e+07	8.5128e+07	8.54727e+07
Q9UBB4	Ataxin-10 OS=Homo sapiens OX=9606 GN=ATXN10 PE=1 SV=1	1.79623e+08	1.8003e+08	1.7258e+08	1.69784e+08
O60256	Phosphoribosyl pyrophosphate synthase-associated protein 2 OS=Homo sapiens OX=9606 GN=PRPSAP2 PE=1 SV=1	1.67271e+08	1.63734e+08	1.80213e+08	1.75532e+08
P52888	Thimet oligopeptidase OS=Homo sapiens OX=9606 GN=THOP1 PE=1 SV=2	1.79844e+08	1.86202e+08	1.87908e+08	1.85157e+08
Q9UG63	ATP-binding cassette sub-family F member 2 OS=Homo sapiens OX=9606 GN=ABCF2 PE=1 SV=2	2.22724e+08	2.20637e+08	2.07259e+08	2.1992e+08
Q96HE7	ERO1-like protein alpha OS=Homo sapiens OX=9606 GN=ERO1A PE=1 SV=2	1.2856e+08	1.27663e+08	1.4482e+08	1.33027e+08
P62136	Serine/threonine-protein phosphatase PP1-alpha catalytic subunit OS=Homo sapiens OX=9606 GN=PPP1CA PE=1 SV=1	1.57894e+08	1.38048e+08	1.35664e+08	1.24841e+08
Q96QK1	Vacuolar protein sorting-associated protein 35 OS=Homo sapiens OX=9606 GN=VPS35 PE=1 SV=2	1.70354e+08	1.70329e+08	1.67525e+08	1.70996e+08
Q9UNZ2	NSFL1 cofactor p47 OS=Homo sapiens OX=9606 GN=NSFL1C PE=1 SV=2	1.24733e+08	1.30294e+08	1.20547e+08	1.21082e+08
Q14157	Ubiquitin-associated protein 2-like OS=Homo sapiens OX=9606 GN=UBAP2L PE=1 SV=2	1.18999e+08	1.53273e+08	1.52659e+08	1.48208e+08
Q9NYU2	UDP-glucose:glycoprotein glucosyltransferase 1 OS=Homo sapiens OX=9606 GN=UGGT1 PE=1 SV=3	7.70449e+07	8.87755e+07	9.45308e+07	9.03692e+07
P04843	Dolichyl-diphosphooligosaccharide--protein glycosyltransferase subunit 1 OS=Homo sapiens OX=9606 GN=RPN1 PE=1 SV=1	1.68089e+08	1.64083e+08	1.91492e+08	1.68642e+08
Q9BUJ2	Heterogeneous nuclear ribonucleoprotein U-like protein 1 OS=Homo sapiens OX=9606 GN=HNRNPUL1 PE=1 SV=2	1.1202e+08	1.25188e+08	1.26072e+08	1.2167e+08
P52306	Rap1 GTPase-GDP dissociation stimulator 1 OS=Homo sapiens OX=9606 GN=RAP1GDS1 PE=1 SV=3	5.90945e+07	6.05782e+07	5.71411e+07	6.15154e+07
O75663	TIP41-like protein OS=Homo sapiens OX=9606 GN=TIPRL PE=1 SV=2	1.17059e+08	1.1017e+08	1.11393e+08	1.16789e+08
P26373	60S ribosomal protein L13 OS=Homo sapiens OX=9606 GN=RPL13 PE=1 SV=4	1.39675e+09	1.29069e+09	1.31188e+09	1.26433e+09
Q14CX7	N-alpha-acetyltransferase 25, NatB auxiliary subunit OS=Homo sapiens OX=9606 GN=NAA25 PE=1 SV=1	8.68489e+07	8.81292e+07	8.87463e+07	8.57449e+07
Q15084	Protein disulfide-isomerase A6 OS=Homo sapiens OX=9606 GN=PDIA6 PE=1 SV=1	4.488e+08	4.76308e+08	4.96553e+08	4.72033e+08
Q14997	Proteasome activator complex subunit 4 OS=Homo sapiens OX=9606 GN=PSME4 PE=1 SV=2	4.89461e+07	5.18814e+07	5.16458e+07	4.05194e+07
Q13177	Serine/threonine-protein kinase PAK 2 OS=Homo sapiens OX=9606 GN=PAK2 PE=1 SV=3	1.24091e+08	1.18972e+08	1.10638e+08	1.14697e+08
P27797	Calreticulin OS=Homo sapiens OX=9606 GN=CALR PE=1 SV=1	4.12792e+08	4.49611e+08	4.60804e+08	4.86589e+08
Q06124	Tyrosine-protein phosphatase non-receptor type 11 OS=Homo sapiens OX=9606 GN=PTPN11 PE=1 SV=3	1.15345e+08	1.16578e+08	1.15492e+08	1.16792e+08
P52292	Importin subunit alpha-1 OS=Homo sapiens OX=9606 GN=KPNA2 PE=1 SV=1	4.07621e+08	4.01646e+08	3.67694e+08	4.0576e+08
P62937	Peptidyl-prolyl cis-trans isomerase A OS=Homo sapiens OX=9606 GN=PPIA PE=1 SV=2	1.37001e+09	1.52118e+09	1.23825e+09	1.2632e+09
Q9BXP5	Serrate RNA effector molecule homolog OS=Homo sapiens OX=9606 GN=SRRT PE=1 SV=1	1.47386e+08	1.43803e+08	1.401e+08	1.50624e+08
P35237	Serpin B6 OS=Homo sapiens OX=9606 GN=SERPINB6 PE=1 SV=3	1.543e+08	1.58334e+08	1.44459e+08	1.38524e+08
Q9Y383	Putative RNA-binding protein Luc7-like 2 OS=Homo sapiens OX=9606 GN=LUC7L2 PE=1 SV=2	2.88243e+08	3.01702e+08	3.00212e+08	3.08962e+08
P19784	Casein kinase II subunit alpha' OS=Homo sapiens OX=9606 GN=CSNK2A2 PE=1 SV=1	6.81871e+07	8.56342e+07	6.59631e+07	7.08433e+07
P16989	Y-box-binding protein 3 OS=Homo sapiens OX=9606 GN=YBX3 PE=1 SV=4	1.39433e+07	1.91652e+07	2.04541e+07	2.73289e+07
Q9UMS4	Pre-mRNA-processing factor 19 OS=Homo sapiens OX=9606 GN=PRPF19 PE=1 SV=1	1.90575e+08	1.84782e+08	1.9117e+08	1.98222e+08
O95071	E3 ubiquitin-protein ligase UBR5 OS=Homo sapiens OX=9606 GN=UBR5 PE=1 SV=2	5.53683e+07	5.42404e+07	6.55504e+07	6.10436e+07
P67936	Tropomyosin alpha-4 chain OS=Homo sapiens OX=9606 GN=TPM4 PE=1 SV=3	1.05481e+08	9.74649e+07	7.04099e+07	8.00769e+07
P09972	Fructose-bisphosphate aldolase C OS=Homo sapiens OX=9606 GN=ALDOC PE=1 SV=2	1.20004e+08	1.13367e+08	1.19264e+08	1.09268e+08
P31689	DnaJ homolog subfamily A member 1 OS=Homo sapiens OX=9606 GN=DNAJA1 PE=1 SV=2	1.72421e+08	1.59455e+08	1.65332e+08	1.63804e+08
Q9NR45	Sialic acid synthase OS=Homo sapiens OX=9606 GN=NANS PE=1 SV=2	2.30611e+08	1.96388e+08	1.83519e+08	1.82289e+08
Q12905	Interleukin enhancer-binding factor 2 OS=Homo sapiens OX=9606 GN=ILF2 PE=1 SV=2	2.73985e+08	2.69681e+08	2.68944e+08	3.0857e+08
Q9NZB2	Constitutive coactivator of PPAR-gamma-like protein 1 OS=Homo sapiens OX=9606 GN=FAM120A PE=1 SV=2	6.78864e+07	6.46235e+07	6.98147e+07	6.82312e+07
P11766	Alcohol dehydrogenase class-3 OS=Homo sapiens OX=9606 GN=ADH5 PE=1 SV=4	2.66302e+08	2.48506e+08	2.62988e+08	2.43983e+08
P20839	Inosine-5'-monophosphate dehydrogenase 1 OS=Homo sapiens OX=9606 GN=IMPDH1 PE=1 SV=2	8.39158e+07	8.00861e+07	8.77286e+07	8.49801e+07
O00154	Cytosolic acyl coenzyme A thioester hydrolase OS=Homo sapiens OX=9606 GN=ACOT7 PE=1 SV=3	2.01982e+08	2.23019e+08	1.99533e+08	2.20016e+08
Q9Y295	Developmentally-regulated GTP-binding protein 1 OS=Homo sapiens OX=9606 GN=DRG1 PE=1 SV=1	2.66341e+08	2.01741e+08	2.62713e+08	2.31556e+08
P32929	Cystathionine gamma-lyase OS=Homo sapiens OX=9606 GN=CTH PE=1 SV=3	2.3375e+08	2.69216e+08	2.34263e+08	2.5267e+08
P48739	Phosphatidylinositol transfer protein beta isoform OS=Homo sapiens OX=9606 GN=PITPNB PE=1 SV=2	2.37026e+08	2.4338e+08	2.19417e+08	2.37051e+08
P40222	Alpha-taxilin OS=Homo sapiens OX=9606 GN=TXLNA PE=1 SV=3	8.62165e+07	6.76751e+07	7.84747e+07	6.92558e+07
O94788	Retinal dehydrogenase 2 OS=Homo sapiens OX=9606 GN=ALDH1A2 PE=1 SV=3	1.30308e+08	1.2809e+08	1.42685e+08	1.36918e+08
P58107	Epiplakin OS=Homo sapiens OX=9606 GN=EPPK1 PE=1 SV=3	4.91279e+07	4.58869e+07	4.9639e+07	5.45921e+07
P00492	Hypoxanthine-guanine phosphoribosyltransferase OS=Homo sapiens OX=9606 GN=HPRT1 PE=1 SV=2	1.05308e+09	1.02294e+09	9.68408e+08	9.77274e+08
P30154	Serine/threonine-protein phosphatase 2A 65 kDa regulatory subunit A beta isoform OS=Homo sapiens OX=9606 GN=PPP2R1B PE=1 SV=3	1.72073e+07	1.70605e+07	2.08402e+07	2.04573e+07
P51665	26S proteasome non-ATPase regulatory subunit 7 OS=Homo sapiens OX=9606 GN=PSMD7 PE=1 SV=2	3.09478e+08	2.96317e+08	2.63152e+08	2.68908e+08
P16152	Carbonyl reductase [NADPH] 1 OS=Homo sapiens OX=9606 GN=CBR1 PE=1 SV=3	3.93348e+08	3.97303e+08	3.79009e+08	3.68783e+08
P20042	Eukaryotic translation initiation factor 2 subunit 2 OS=Homo sapiens OX=9606 GN=EIF2S2 PE=1 SV=2	2.01558e+08	1.87905e+08	2.08752e+08	2.12556e+08
Q13045	Protein flightless-1 homolog OS=Homo sapiens OX=9606 GN=FLII PE=1 SV=2	8.86591e+07	9.51823e+07	9.31445e+07	9.26064e+07
Q15691	Microtubule-associated protein RP/EB family member 1 OS=Homo sapiens OX=9606 GN=MAPRE1 PE=1 SV=3	2.07375e+08	2.24531e+08	1.86347e+08	2.11618e+08
Q13561	Dynactin subunit 2 OS=Homo sapiens OX=9606 GN=DCTN2 PE=1 SV=4	1.56413e+08	1.57704e+08	1.43769e+08	1.44875e+08
Q9BY44	Eukaryotic translation initiation factor 2A OS=Homo sapiens OX=9606 GN=EIF2A PE=1 SV=3	1.16122e+08	1.20836e+08	1.19508e+08	1.22398e+08
Q15233	Non-POU domain-containing octamer-binding protein OS=Homo sapiens OX=9606 GN=NONO PE=1 SV=4	1.25376e+08	1.23771e+08	1.23807e+08	1.32876e+08
P19623	Spermidine synthase OS=Homo sapiens OX=9606 GN=SRM PE=1 SV=1	3.52448e+08	3.67479e+08	3.4533e+08	3.39059e+08
O43747	AP-1 complex subunit gamma-1 OS=Homo sapiens OX=9606 GN=AP1G1 PE=1 SV=5	100836585	9.69891e+07	9.88438e+07	1.02862e+08
P46781	40S ribosomal protein S9 OS=Homo sapiens OX=9606 GN=RPS9 PE=1 SV=3	2.37968e+09	2.206e+09	2.30779e+09	2.2396e+09
P06493	Cyclin-dependent kinase 1 OS=Homo sapiens OX=9606 GN=CDK1 PE=1 SV=3	3.64521e+08	3.34522e+08	3.50855e+08	3.33533e+08
Q04917	14-3-3 protein eta OS=Homo sapiens OX=9606 GN=YWHAH PE=1 SV=4	1.39365e+08	1.72914e+08	1.58476e+08	1.33822e+08
O43491	Band 4.1-like protein 2 OS=Homo sapiens OX=9606 GN=EPB41L2 PE=1 SV=1	5.80584e+07	7.03358e+07	7.30137e+07	8.38289e+07
P34949	Mannose-6-phosphate isomerase OS=Homo sapiens OX=9606 GN=MPI PE=1 SV=2	7.8333e+07	1.036e+08	9.3564e+07	1.0293e+08
O75821	Eukaryotic translation initiation factor 3 subunit G OS=Homo sapiens OX=9606 GN=EIF3G PE=1 SV=2	1.97362e+08	1.94192e+08	1.80963e+08	1.95135e+08
O75131	Copine-3 OS=Homo sapiens OX=9606 GN=CPNE3 PE=1 SV=1	3.18529e+08	3.20792e+08	3.0951e+08	3.39559e+08
O14818	Proteasome subunit alpha type-7 OS=Homo sapiens OX=9606 GN=PSMA7 PE=1 SV=1	4.26952e+08	3.98299e+08	3.93176e+08	3.87494e+08
P15531	Nucleoside diphosphate kinase A OS=Homo sapiens OX=9606 GN=NME1 PE=1 SV=1	3.83901e+08	3.79778e+08	3.43126e+08	3.52913e+08
P36873	Serine/threonine-protein phosphatase PP1-gamma catalytic subunit OS=Homo sapiens OX=9606 GN=PPP1CC PE=1 SV=1	2.18582e+07	1.87476e+07	1.95248e+07	1.86887e+07
P20618	Proteasome subunit beta type-1 OS=Homo sapiens OX=9606 GN=PSMB1 PE=1 SV=2	539699314	5.47326e+08	5.0956e+08	5.26192e+08
P61981	14-3-3 protein gamma OS=Homo sapiens OX=9606 GN=YWHAG PE=1 SV=2	2.38052e+08	2.10948e+08	1.98205e+08	1.8957e+08
P29692	Elongation factor 1-delta OS=Homo sapiens OX=9606 GN=EEF1D PE=1 SV=5	5.32911e+08	5.21582e+08	5.45713e+08	5.32421e+08
P49721	Proteasome subunit beta type-2 OS=Homo sapiens OX=9606 GN=PSMB2 PE=1 SV=1	3.63037e+08	3.59799e+08	3.2362e+08	3.30144e+08
P51659	Peroxisomal multifunctional enzyme type 2 OS=Homo sapiens OX=9606 GN=HSD17B4 PE=1 SV=3	5.62595e+07	5.76558e+07	6.03964e+07	6.43362e+07
Q9Y2Z0	Protein SGT1 homolog OS=Homo sapiens OX=9606 GN=SUGT1 PE=1 SV=3	8.41594e+07	9.61979e+07	9.32833e+07	9.33926e+07
Q15417	Calponin-3 OS=Homo sapiens OX=9606 GN=CNN3 PE=1 SV=1	7.75039e+07	8.54351e+07	8.7668e+07	7.98187e+07
Q12904	Aminoacyl tRNA synthase complex-interacting multifunctional protein 1 OS=Homo sapiens OX=9606 GN=AIMP1 PE=1 SV=2	1.10408e+08	1.13152e+08	1.08446e+08	1.20529e+08
P21281	V-type proton ATPase subunit B, brain isoform OS=Homo sapiens OX=9606 GN=ATP6V1B2 PE=1 SV=3	8.31734e+07	9.03771e+07	9.32046e+07	8.97953e+07
P31153	S-adenosylmethionine synthase isoform type-2 OS=Homo sapiens OX=9606 GN=MAT2A PE=1 SV=1	3.66139e+08	3.35912e+08	3.34704e+08	3.30758e+08
Q8IYD1	Eukaryotic peptide chain release factor GTP-binding subunit ERF3B OS=Homo sapiens OX=9606 GN=GSPT2 PE=1 SV=2	0	0	0	0
P13861	cAMP-dependent protein kinase type II-alpha regulatory subunit OS=Homo sapiens OX=9606 GN=PRKAR2A PE=1 SV=2	1.41584e+08	1.5348e+08	1.51174e+08	1.54413e+08
Q9ULV4	Coronin-1C OS=Homo sapiens OX=9606 GN=CORO1C PE=1 SV=1	1.43408e+08	1.37801e+08	1.37882e+08	1.51861e+08
P42285	Exosome RNA helicase MTR4 OS=Homo sapiens OX=9606 GN=MTREX PE=1 SV=3	8.57811e+07	8.86773e+07	8.45647e+07	9.36874e+07
P49189	4-trimethylaminobutyraldehyde dehydrogenase OS=Homo sapiens OX=9606 GN=ALDH9A1 PE=1 SV=3	3.3791e+08	3.28766e+08	3.15593e+08	3.39662e+08
O43390	Heterogeneous nuclear ribonucleoprotein R OS=Homo sapiens OX=9606 GN=HNRNPR PE=1 SV=1	6.75787e+07	7.44455e+07	6.70446e+07	8.35943e+07
P50748	Kinetochore-associated protein 1 OS=Homo sapiens OX=9606 GN=KNTC1 PE=1 SV=1	7.34087e+07	7.04246e+07	7.72781e+07	7.53258e+07
Q3LXA3	Triokinase/FMN cyclase OS=Homo sapiens OX=9606 GN=TKFC PE=1 SV=2	8.96207e+07	8.91142e+07	9.71962e+07	9.19177e+07
Q16222	UDP-N-acetylhexosamine pyrophosphorylase OS=Homo sapiens OX=9606 GN=UAP1 PE=1 SV=3	1.47511e+08	1.69697e+08	1.54835e+08	1.79846e+08
P67775	Serine/threonine-protein phosphatase 2A catalytic subunit alpha isoform OS=Homo sapiens OX=9606 GN=PPP2CA PE=1 SV=1	1.1347e+08	1.20147e+08	9.73321e+07	1.15676e+08
Q13564	NEDD8-activating enzyme E1 regulatory subunit OS=Homo sapiens OX=9606 GN=NAE1 PE=1 SV=1	1.23833e+08	1.44033e+08	1.38901e+08	1.46982e+08
Q9Y450	HBS1-like protein OS=Homo sapiens OX=9606 GN=HBS1L PE=1 SV=1	5.44295e+07	6.10538e+07	5.46365e+07	6.47008e+07
O14802	DNA-directed RNA polymerase III subunit RPC1 OS=Homo sapiens OX=9606 GN=POLR3A PE=1 SV=2	4.53373e+07	4.68012e+07	4.15341e+07	6.30095e+07
P10768	S-formylglutathione hydrolase OS=Homo sapiens OX=9606 GN=ESD PE=1 SV=2	3.83372e+08	4.09895e+08	3.86678e+08	3.88713e+08
Q9NTZ6	RNA-binding protein 12 OS=Homo sapiens OX=9606 GN=RBM12 PE=1 SV=1	1.22127e+08	1.21147e+08	1.27158e+08	1.22528e+08
P27695	DNA-(apurinic or apyrimidinic site) endonuclease OS=Homo sapiens OX=9606 GN=APEX1 PE=1 SV=2	1.25284e+08	1.21497e+08	1.14252e+08	1.11348e+08
Q9UNF1	Melanoma-associated antigen D2 OS=Homo sapiens OX=9606 GN=MAGED2 PE=1 SV=2	1.69042e+08	1.60321e+08	1.6425e+08	1.68668e+08
Q8TCG1	Protein CIP2A OS=Homo sapiens OX=9606 GN=CIP2A PE=1 SV=2	258328778	2.28046e+08	2.2296e+08	2.30601e+08
P52907	F-actin-capping protein subunit alpha-1 OS=Homo sapiens OX=9606 GN=CAPZA1 PE=1 SV=3	214437549	2.27798e+08	2.19948e+08	2.22341e+08
Q13618	Cullin-3 OS=Homo sapiens OX=9606 GN=CUL3 PE=1 SV=2	5.20394e+07	5.00059e+07	5.58013e+07	5.79145e+07
P41227	N-alpha-acetyltransferase 10 OS=Homo sapiens OX=9606 GN=NAA10 PE=1 SV=1	1.53423e+08	1.26624e+08	1.18114e+08	1.21014e+08
O00507	Probable ubiquitin carboxyl-terminal hydrolase FAF-Y OS=Homo sapiens OX=9606 GN=USP9Y PE=2 SV=2	0	0	0	0
Q13616	Cullin-1 OS=Homo sapiens OX=9606 GN=CUL1 PE=1 SV=2	8.95321e+07	9.44817e+07	9.37537e+07	9.45635e+07
P60900	Proteasome subunit alpha type-6 OS=Homo sapiens OX=9606 GN=PSMA6 PE=1 SV=1	4.40357e+08	4.20825e+08	4.13328e+08	4.13372e+08
O75179	Ankyrin repeat domain-containing protein 17 OS=Homo sapiens OX=9606 GN=ANKRD17 PE=1 SV=3	5.165e+07	4.83696e+07	5.96295e+07	5.511e+07
P32119	Peroxiredoxin-2 OS=Homo sapiens OX=9606 GN=PRDX2 PE=1 SV=5	1136102178	1.14187e+09	1.11541e+09	1.14251e+09
P62140	Serine/threonine-protein phosphatase PP1-beta catalytic subunit OS=Homo sapiens OX=9606 GN=PPP1CB PE=1 SV=3	3.51493e+07	3.10655e+07	3.1194e+07	3.06442e+07
O43847	Nardilysin OS=Homo sapiens OX=9606 GN=NRDC PE=1 SV=3	1.12511e+08	1.36169e+08	1.26817e+08	1.46725e+08
Q13162	Peroxiredoxin-4 OS=Homo sapiens OX=9606 GN=PRDX4 PE=1 SV=1	2.69459e+08	2.60749e+08	2.8965e+08	2.78474e+08
P50995	Annexin A11 OS=Homo sapiens OX=9606 GN=ANXA11 PE=1 SV=1	1.83744e+08	1.96248e+08	1.76491e+08	1.91912e+08
Q07065	Cytoskeleton-associated protein 4 OS=Homo sapiens OX=9606 GN=CKAP4 PE=1 SV=2	9.74603e+07	9.39133e+07	1.04197e+08	8.53924e+07
P09936	Ubiquitin carboxyl-terminal hydrolase isozyme L1 OS=Homo sapiens OX=9606 GN=UCHL1 PE=1 SV=2	3.01596e+08	2.84126e+08	2.83465e+08	2.9596e+08
P15927	Replication protein A 32 kDa subunit OS=Homo sapiens OX=9606 GN=RPA2 PE=1 SV=1	1.56991e+08	1.40507e+08	1.35959e+08	1.54969e+08
P18621	60S ribosomal protein L17 OS=Homo sapiens OX=9606 GN=RPL17 PE=1 SV=3	6.22635e+08	5.94315e+08	5.50359e+08	5.50287e+08
P62906	60S ribosomal protein L10a OS=Homo sapiens OX=9606 GN=RPL10A PE=1 SV=2	1.11335e+09	1.03826e+09	1.01004e+09	9.97704e+08
Q9NQW7	Xaa-Pro aminopeptidase 1 OS=Homo sapiens OX=9606 GN=XPNPEP1 PE=1 SV=3	1.74679e+08	1.70968e+08	1.71745e+08	1.68703e+08
Q9UGI8	Testin OS=Homo sapiens OX=9606 GN=TES PE=1 SV=1	8.92663e+07	9.44312e+07	9.39817e+07	9.68543e+07
Q99733	Nucleosome assembly protein 1-like 4 OS=Homo sapiens OX=9606 GN=NAP1L4 PE=1 SV=1	2.48619e+08	2.33099e+08	2.2458e+08	2.43183e+08
Q93034	Cullin-5 OS=Homo sapiens OX=9606 GN=CUL5 PE=1 SV=4	5.64633e+07	6.63017e+07	6.68911e+07	6.3601e+07
P62826	GTP-binding nuclear protein Ran OS=Homo sapiens OX=9606 GN=RAN PE=1 SV=3	2.0152e+09	1.95606e+09	1.97552e+09	1.97071e+09
O00425	Insulin-like growth factor 2 mRNA-binding protein 3 OS=Homo sapiens OX=9606 GN=IGF2BP3 PE=1 SV=2	1.74749e+08	1.67167e+08	1.94447e+08	1.66285e+08
Q96I24	Far upstream element-binding protein 3 OS=Homo sapiens OX=9606 GN=FUBP3 PE=1 SV=2	1.88171e+08	1.99226e+08	1.91859e+08	1.96997e+08
Q9UQ35	Serine/arginine repetitive matrix protein 2 OS=Homo sapiens OX=9606 GN=SRRM2 PE=1 SV=2	4.31074e+07	5.72019e+07	5.91986e+07	5.83806e+07
Q7L2E3	ATP-dependent RNA helicase DHX30 OS=Homo sapiens OX=9606 GN=DHX30 PE=1 SV=1	4.91688e+07	5.34354e+07	5.52059e+07	5.8102e+07
P08195	4F2 cell-surface antigen heavy chain OS=Homo sapiens OX=9606 GN=SLC3A2 PE=1 SV=3	1.23756e+08	1.33563e+08	1.38588e+08	1.43302e+08
Q96KP4	Cytosolic non-specific dipeptidase OS=Homo sapiens OX=9606 GN=CNDP2 PE=1 SV=2	3.52175e+08	3.15904e+08	4.12706e+08	2.83001e+08
O60502	Protein O-GlcNAcase OS=Homo sapiens OX=9606 GN=OGA PE=1 SV=2	1.12634e+08	1.18628e+08	1.146e+08	1.0822e+08
P32969	60S ribosomal protein L9 OS=Homo sapiens OX=9606 GN=RPL9P9 PE=1 SV=1	5.09091e+08	5.26009e+08	4.91678e+08	4.92361e+08
O60664	Perilipin-3 OS=Homo sapiens OX=9606 GN=PLIN3 PE=1 SV=3	9.85199e+07	1.14626e+08	1.02734e+08	8.95324e+07
Q15042	Rab3 GTPase-activating protein catalytic subunit OS=Homo sapiens OX=9606 GN=RAB3GAP1 PE=1 SV=3	6.3551e+07	6.39376e+07	6.12375e+07	6.03153e+07
P62750	60S ribosomal protein L23a OS=Homo sapiens OX=9606 GN=RPL23A PE=1 SV=1	6.7094e+08	6.03216e+08	6.19656e+08	6.37523e+08
Q7KZ85	Transcription elongation factor SPT6 OS=Homo sapiens OX=9606 GN=SUPT6H PE=1 SV=2	4.82904e+07	5.09794e+07	5.21461e+07	4.82855e+07
Q96CX2	BTB/POZ domain-containing protein KCTD12 OS=Homo sapiens OX=9606 GN=KCTD12 PE=1 SV=1	233612641	2.41783e+08	2.47998e+08	2.21304e+08
P62714	Serine/threonine-protein phosphatase 2A catalytic subunit beta isoform OS=Homo sapiens OX=9606 GN=PPP2CB PE=1 SV=1	2.74794e+06	2.20896e+06	1.85388e+06	2.83132e+06
Q9BWD1	Acetyl-CoA acetyltransferase, cytosolic OS=Homo sapiens OX=9606 GN=ACAT2 PE=1 SV=2	9.02386e+07	8.89195e+07	8.49009e+07	9.06122e+07
P62829	60S ribosomal protein L23 OS=Homo sapiens OX=9606 GN=RPL23 PE=1 SV=1	4.17855e+08	3.90509e+08	3.731e+08	3.86502e+08
Q9UI26	Importin-11 OS=Homo sapiens OX=9606 GN=IPO11 PE=1 SV=1	4.99848e+07	5.45545e+07	4.86703e+07	4.32455e+07
Q6P2E9	Enhancer of mRNA-decapping protein 4 OS=Homo sapiens OX=9606 GN=EDC4 PE=1 SV=1	7.26544e+07	7.50314e+07	8.44773e+07	7.85603e+07
Q9UNH7	Sorting nexin-6 OS=Homo sapiens OX=9606 GN=SNX6 PE=1 SV=1	1.57966e+08	1.60777e+08	1.62585e+08	1.54266e+08
Q9NY33	Dipeptidyl peptidase 3 OS=Homo sapiens OX=9606 GN=DPP3 PE=1 SV=2	7.42446e+07	7.19959e+07	6.97062e+07	6.78003e+07
P54578	Ubiquitin carboxyl-terminal hydrolase 14 OS=Homo sapiens OX=9606 GN=USP14 PE=1 SV=3	2.22565e+08	2.37164e+08	2.14747e+08	2.41365e+08
Q9Y2A7	Nck-associated protein 1 OS=Homo sapiens OX=9606 GN=NCKAP1 PE=1 SV=1	4.67756e+07	4.15819e+07	4.98199e+07	4.65131e+07
Q7Z2W4	Zinc finger CCCH-type antiviral protein 1 OS=Homo sapiens OX=9606 GN=ZC3HAV1 PE=1 SV=3	6.76373e+07	7.28951e+07	7.50432e+07	7.32998e+07
Q9P258	Protein RCC2 OS=Homo sapiens OX=9606 GN=RCC2 PE=1 SV=2	1.50911e+08	1.39024e+08	1.38085e+08	1.45182e+08
O60231	Pre-mRNA-splicing factor ATP-dependent RNA helicase DHX16 OS=Homo sapiens OX=9606 GN=DHX16 PE=1 SV=2	1.67564e+07	2.0928e+07	2.64475e+07	2.77421e+07
Q96SB4	SRSF protein kinase 1 OS=Homo sapiens OX=9606 GN=SRPK1 PE=1 SV=2	1.15799e+08	1.13672e+08	1.14722e+08	1.16375e+08
P23528	Cofilin-1 OS=Homo sapiens OX=9606 GN=CFL1 PE=1 SV=3	5.77485e+08	5.63186e+08	5.21641e+08	5.68655e+08
O43252	Bifunctional 3'-phosphoadenosine 5'-phosphosulfate synthase 1 OS=Homo sapiens OX=9606 GN=PAPSS1 PE=1 SV=2	1.21981e+08	1.26897e+08	1.23237e+08	1.34534e+08
Q8NBS9	Thioredoxin domain-containing protein 5 OS=Homo sapiens OX=9606 GN=TXNDC5 PE=1 SV=2	3.07148e+08	3.38469e+08	3.41817e+08	3.28085e+08
P07737	Profilin-1 OS=Homo sapiens OX=9606 GN=PFN1 PE=1 SV=2	9.43111e+08	9.24522e+08	8.62196e+08	9.24153e+08
Q9Y5L0	Transportin-3 OS=Homo sapiens OX=9606 GN=TNPO3 PE=1 SV=3	7.96295e+07	7.93531e+07	8.22044e+07	7.38361e+07
P28070	Proteasome subunit beta type-4 OS=Homo sapiens OX=9606 GN=PSMB4 PE=1 SV=4	2.09857e+08	1.8079e+08	1.71745e+08	1.61756e+08
P09104	Gamma-enolase OS=Homo sapiens OX=9606 GN=ENO2 PE=1 SV=3	5.03086e+07	4.77259e+07	4.60377e+07	4.63998e+07
Q9UN86	Ras GTPase-activating protein-binding protein 2 OS=Homo sapiens OX=9606 GN=G3BP2 PE=1 SV=2	1.35569e+08	1.31905e+08	1.40856e+08	1.42102e+08
P55010	Eukaryotic translation initiation factor 5 OS=Homo sapiens OX=9606 GN=EIF5 PE=1 SV=2	3.63263e+08	3.78714e+08	3.5888e+08	3.72259e+08
P14866	Heterogeneous nuclear ribonucleoprotein L OS=Homo sapiens OX=9606 GN=HNRNPL PE=1 SV=2	1.38573e+08	1.26093e+08	1.27969e+08	1.3318e+08
P61586	Transforming protein RhoA OS=Homo sapiens OX=9606 GN=RHOA PE=1 SV=1	1.95122e+08	2.0827e+08	1.94004e+08	2.01927e+08
P11802	Cyclin-dependent kinase 4 OS=Homo sapiens OX=9606 GN=CDK4 PE=1 SV=2	6.50721e+07	6.0516e+07	5.43225e+07	5.30124e+07
Q5H9R7	Serine/threonine-protein phosphatase 6 regulatory subunit 3 OS=Homo sapiens OX=9606 GN=PPP6R3 PE=1 SV=2	7.87615e+07	8.23602e+07	8.63038e+07	9.30744e+07
P54652	Heat shock-related 70 kDa protein 2 OS=Homo sapiens OX=9606 GN=HSPA2 PE=1 SV=1	7.64243e+07	7.0996e+07	7.68625e+07	8.4622e+07
Q15645	Pachytene checkpoint protein 2 homolog OS=Homo sapiens OX=9606 GN=TRIP13 PE=1 SV=2	1.59371e+08	1.6821e+08	1.7485e+08	1.70664e+08
P52597	Heterogeneous nuclear ribonucleoprotein F OS=Homo sapiens OX=9606 GN=HNRNPF PE=1 SV=3	7.74738e+07	8.86636e+07	7.03227e+07	8.15936e+07
Q09161	Nuclear cap-binding protein subunit 1 OS=Homo sapiens OX=9606 GN=NCBP1 PE=1 SV=1	1.78109e+08	2.0667e+08	2.09024e+08	1.96929e+08
P18124	60S ribosomal protein L7 OS=Homo sapiens OX=9606 GN=RPL7 PE=1 SV=1	2.75185e+09	2.56525e+09	2.60296e+09	2.57301e+09
Q2NKX8	DNA excision repair protein ERCC-6-like OS=Homo sapiens OX=9606 GN=ERCC6L PE=1 SV=1	2.52764e+07	2.64978e+07	2.46066e+07	2.43676e+07
P23246	Splicing factor, proline- and glutamine-rich OS=Homo sapiens OX=9606 GN=SFPQ PE=1 SV=2	1.52219e+08	1.65017e+08	1.59354e+08	1.7704e+08
P43246	DNA mismatch repair protein Msh2 OS=Homo sapiens OX=9606 GN=MSH2 PE=1 SV=1	1.01768e+08	8.76743e+07	1.00441e+08	9.87022e+07
O60343	TBC1 domain family member 4 OS=Homo sapiens OX=9606 GN=TBC1D4 PE=1 SV=2	7.03266e+07	8.97543e+07	1.02807e+08	9.43212e+07
Q9Y5K5	Ubiquitin carboxyl-terminal hydrolase isozyme L5 OS=Homo sapiens OX=9606 GN=UCHL5 PE=1 SV=3	1.81595e+08	1.84778e+08	1.71495e+08	1.63865e+08
P62979	Ubiquitin-40S ribosomal protein S27a OS=Homo sapiens OX=9606 GN=RPS27A PE=1 SV=2	2.38103e+09	2.30101e+09	2.52915e+09	2.2948e+09
Q9UBQ7	Glyoxylate reductase/hydroxypyruvate reductase OS=Homo sapiens OX=9606 GN=GRHPR PE=1 SV=1	1.36857e+08	1.11529e+08	1.18903e+08	1.12842e+08
P22392	Nucleoside diphosphate kinase B OS=Homo sapiens OX=9606 GN=NME2 PE=1 SV=1	2.33626e+09	2.26998e+09	2.22693e+09	2.32126e+09
P24941	Cyclin-dependent kinase 2 OS=Homo sapiens OX=9606 GN=CDK2 PE=1 SV=2	4.87574e+07	4.54195e+07	4.86e+07	5.24625e+07
Q8TBC4	NEDD8-activating enzyme E1 catalytic subunit OS=Homo sapiens OX=9606 GN=UBA3 PE=1 SV=2	1.09654e+08	1.09762e+08	1.18883e+08	1.16164e+08
P39748	Flap endonuclease 1 OS=Homo sapiens OX=9606 GN=FEN1 PE=1 SV=1	9.72588e+07	7.98117e+07	7.90506e+07	7.32365e+07
Q6Y7W6	GRB10-interacting GYF protein 2 OS=Homo sapiens OX=9606 GN=GIGYF2 PE=1 SV=1	1.53522e+07	1.70418e+07	1.5224e+07	1.4623e+07
Q14839	Chromodomain-helicase-DNA-binding protein 4 OS=Homo sapiens OX=9606 GN=CHD4 PE=1 SV=2	4.0071e+07	3.25814e+07	3.32555e+07	3.32289e+07
Q9Y2X3	Nucleolar protein 58 OS=Homo sapiens OX=9606 GN=NOP58 PE=1 SV=1	4.77039e+07	4.39145e+07	4.62472e+07	4.54364e+07
P30086	Phosphatidylethanolamine-binding protein 1 OS=Homo sapiens OX=9606 GN=PEBP1 PE=1 SV=3	3.59994e+08	3.28496e+08	2.97918e+08	3.09759e+08
Q00796	Sorbitol dehydrogenase OS=Homo sapiens OX=9606 GN=SORD PE=1 SV=4	1.61806e+08	1.50232e+08	1.55901e+08	1.61399e+08
O00469	Procollagen-lysine,2-oxoglutarate 5-dioxygenase 2 OS=Homo sapiens OX=9606 GN=PLOD2 PE=1 SV=2	5.39672e+08	6.14672e+08	5.61651e+08	5.38328e+08
Q92688	Acidic leucine-rich nuclear phosphoprotein 32 family member B OS=Homo sapiens OX=9606 GN=ANP32B PE=1 SV=1	257588249	2.71211e+08	2.64177e+08	2.6135e+08
P28074	Proteasome subunit beta type-5 OS=Homo sapiens OX=9606 GN=PSMB5 PE=1 SV=3	3.97473e+08	3.60799e+08	3.60441e+08	3.45686e+08
Q86X55	Histone-arginine methyltransferase CARM1 OS=Homo sapiens OX=9606 GN=CARM1 PE=1 SV=3	1.5336e+08	1.60584e+08	1.56001e+08	1.63411e+08
Q04446	1,4-alpha-glucan-branching enzyme OS=Homo sapiens OX=9606 GN=GBE1 PE=1 SV=3	9.82415e+07	1.17306e+08	1.18657e+08	1.12384e+08
O00273	DNA fragmentation factor subunit alpha OS=Homo sapiens OX=9606 GN=DFFA PE=1 SV=1	1.91257e+08	1.88973e+08	1.78718e+08	1.7449e+08
O00151	PDZ and LIM domain protein 1 OS=Homo sapiens OX=9606 GN=PDLIM1 PE=1 SV=4	5.5145e+07	5.87669e+07	5.92065e+07	7.25673e+07
Q99829	Copine-1 OS=Homo sapiens OX=9606 GN=CPNE1 PE=1 SV=1	2.75685e+08	3.21995e+08	3.12357e+08	3.05672e+08
Q14498	RNA-binding protein 39 OS=Homo sapiens OX=9606 GN=RBM39 PE=1 SV=2	1.34109e+08	1.44287e+08	1.32064e+08	1.37942e+08
O94973	AP-2 complex subunit alpha-2 OS=Homo sapiens OX=9606 GN=AP2A2 PE=1 SV=2	3.73222e+07	3.79058e+07	3.56946e+07	3.33837e+07
Q9Y6M1	Insulin-like growth factor 2 mRNA-binding protein 2 OS=Homo sapiens OX=9606 GN=IGF2BP2 PE=1 SV=2	7.37535e+07	6.76662e+07	7.53449e+07	7.00119e+07
P05387	60S acidic ribosomal protein P2 OS=Homo sapiens OX=9606 GN=RPLP2 PE=1 SV=1	1.48268e+08	2.18789e+08	1.86282e+08	1.88879e+08
Q9NRF8	CTP synthase 2 OS=Homo sapiens OX=9606 GN=CTPS2 PE=1 SV=1	6.02743e+07	6.02596e+07	6.87772e+07	5.71996e+07
O00303	Eukaryotic translation initiation factor 3 subunit F OS=Homo sapiens OX=9606 GN=EIF3F PE=1 SV=1	4.15618e+08	3.9339e+08	3.7954e+08	3.74831e+08
Q9BTW9	Tubulin-specific chaperone D OS=Homo sapiens OX=9606 GN=TBCD PE=1 SV=2	5.58467e+07	5.68015e+07	4.98992e+07	5.35544e+07
P08708	40S ribosomal protein S17 OS=Homo sapiens OX=9606 GN=RPS17 PE=1 SV=2	3.7406e+08	3.54164e+08	3.42879e+08	3.2455e+08
P62913	60S ribosomal protein L11 OS=Homo sapiens OX=9606 GN=RPL11 PE=1 SV=2	8.45581e+08	8.06363e+08	8.06694e+08	8.22062e+08
O95793	Double-stranded RNA-binding protein Staufen homolog 1 OS=Homo sapiens OX=9606 GN=STAU1 PE=1 SV=2	6.66731e+07	6.86636e+07	7.50818e+07	7.55229e+07
O00487	26S proteasome non-ATPase regulatory subunit 14 OS=Homo sapiens OX=9606 GN=PSMD14 PE=1 SV=1	2.47699e+08	2.3273e+08	2.49828e+08	2.33344e+08
P62241	40S ribosomal protein S8 OS=Homo sapiens OX=9606 GN=RPS8 PE=1 SV=2	1.21234e+09	1.18675e+09	1.13198e+09	1.09507e+09
O60701	UDP-glucose 6-dehydrogenase OS=Homo sapiens OX=9606 GN=UGDH PE=1 SV=1	5.709e+07	5.79534e+07	5.4795e+07	5.83415e+07
P61201	COP9 signalosome complex subunit 2 OS=Homo sapiens OX=9606 GN=COPS2 PE=1 SV=1	1.72865e+08	1.7157e+08	1.56727e+08	1.79702e+08
P55196	Afadin OS=Homo sapiens OX=9606 GN=AFDN PE=1 SV=3	3.73978e+07	4.35563e+07	4.57201e+07	3.7394e+07
P54727	UV excision repair protein RAD23 homolog B OS=Homo sapiens OX=9606 GN=RAD23B PE=1 SV=1	2.55034e+08	2.49652e+08	2.39925e+08	2.61196e+08
Q9HC38	Glyoxalase domain-containing protein 4 OS=Homo sapiens OX=9606 GN=GLOD4 PE=1 SV=1	2.30229e+08	2.50445e+08	2.37275e+08	2.44347e+08
P06753	Tropomyosin alpha-3 chain OS=Homo sapiens OX=9606 GN=TPM3 PE=1 SV=2	4.75012e+07	4.42888e+07	3.47763e+07	4.01342e+07
P23193	Transcription elongation factor A protein 1 OS=Homo sapiens OX=9606 GN=TCEA1 PE=1 SV=2	1.09935e+08	1.11418e+08	1.2093e+08	1.17951e+08
P04844	Dolichyl-diphosphooligosaccharide--protein glycosyltransferase subunit 2 OS=Homo sapiens OX=9606 GN=RPN2 PE=1 SV=3	4.04308e+07	3.89144e+07	3.98093e+07	4.25899e+07
P51003	Poly(A) polymerase alpha OS=Homo sapiens OX=9606 GN=PAPOLA PE=1 SV=4	7.80191e+07	7.99345e+07	8.0284e+07	7.92033e+07
Q14694	Ubiquitin carboxyl-terminal hydrolase 10 OS=Homo sapiens OX=9606 GN=USP10 PE=1 SV=2	1.21028e+08	1.22664e+08	1.15383e+08	1.16737e+08
P52565	Rho GDP-dissociation inhibitor 1 OS=Homo sapiens OX=9606 GN=ARHGDIA PE=1 SV=3	354214958	3.31596e+08	3.12904e+08	3.09934e+08
P30419	Glycylpeptide N-tetradecanoyltransferase 1 OS=Homo sapiens OX=9606 GN=NMT1 PE=1 SV=2	1.13434e+08	1.28219e+08	1.24895e+08	1.29831e+08
O15397	Importin-8 OS=Homo sapiens OX=9606 GN=IPO8 PE=1 SV=2	4.99688e+07	4.75776e+07	4.77925e+07	5.5275e+07
P19174	1-phosphatidylinositol 4,5-bisphosphate phosphodiesterase gamma-1 OS=Homo sapiens OX=9606 GN=PLCG1 PE=1 SV=1	7.00334e+07	6.97057e+07	7.24502e+07	5.50627e+07
P51858	Hepatoma-derived growth factor OS=Homo sapiens OX=9606 GN=HDGF PE=1 SV=1	1.11631e+08	1.07911e+08	1.04809e+08	1.14205e+08
Q92734	Protein TFG OS=Homo sapiens OX=9606 GN=TFG PE=1 SV=2	192389947	1.92684e+08	1.87122e+08	2.06576e+08
Q96A49	Synapse-associated protein 1 OS=Homo sapiens OX=9606 GN=SYAP1 PE=1 SV=1	8.22187e+07	9.5281e+07	7.86289e+07	9.41338e+07
Q8TD19	Serine/threonine-protein kinase Nek9 OS=Homo sapiens OX=9606 GN=NEK9 PE=1 SV=2	1.21308e+08	1.11668e+08	1.29885e+08	1.21318e+08
Q9H6T3	RNA polymerase II-associated protein 3 OS=Homo sapiens OX=9606 GN=RPAP3 PE=1 SV=2	5.98207e+07	6.72989e+07	5.74094e+07	7.44839e+07
Q13451	Peptidyl-prolyl cis-trans isomerase FKBP5 OS=Homo sapiens OX=9606 GN=FKBP5 PE=1 SV=2	8.01489e+07	8.1431e+07	9.09062e+07	8.78955e+07
P57678	Gem-associated protein 4 OS=Homo sapiens OX=9606 GN=GEMIN4 PE=1 SV=2	2.60914e+08	2.30294e+08	2.62751e+08	2.52979e+08
P46379	Large proline-rich protein BAG6 OS=Homo sapiens OX=9606 GN=BAG6 PE=1 SV=2	1.07517e+08	8.88678e+07	1.1086e+08	1.18489e+08
Q8IWZ3	Ankyrin repeat and KH domain-containing protein 1 OS=Homo sapiens OX=9606 GN=ANKHD1 PE=1 SV=1	1.51434e+07	1.6032e+07	1.65501e+07	1.54294e+07
Q07866	Kinesin light chain 1 OS=Homo sapiens OX=9606 GN=KLC1 PE=1 SV=2	5.23236e+07	7.92774e+07	5.34781e+07	7.27891e+07
P46108	Adapter molecule crk OS=Homo sapiens OX=9606 GN=CRK PE=1 SV=2	1.12302e+08	1.09372e+08	1.02003e+08	1.08425e+08
Q9NVE7	4'-phosphopantetheine phosphatase OS=Homo sapiens OX=9606 GN=PANK4 PE=1 SV=1	3.65788e+07	4.10165e+07	3.8293e+07	4.52514e+07
Q9Y5X3	Sorting nexin-5 OS=Homo sapiens OX=9606 GN=SNX5 PE=1 SV=1	9.52628e+07	1.2186e+08	1.2306e+08	1.14846e+08
P61160	Actin-related protein 2 OS=Homo sapiens OX=9606 GN=ACTR2 PE=1 SV=1	9.54579e+07	8.55339e+07	8.44356e+07	8.82252e+07
Q8N8S7	Protein enabled homolog OS=Homo sapiens OX=9606 GN=ENAH PE=1 SV=2	8.37126e+07	8.80353e+07	8.04988e+07	8.26458e+07
P13798	Acylamino-acid-releasing enzyme OS=Homo sapiens OX=9606 GN=APEH PE=1 SV=4	1.07894e+08	1.35578e+08	1.23397e+08	1.39948e+08
P12270	Nucleoprotein TPR OS=Homo sapiens OX=9606 GN=TPR PE=1 SV=3	1.75423e+07	2.02595e+07	2.33449e+07	2.53941e+07
Q9UNN5	FAS-associated factor 1 OS=Homo sapiens OX=9606 GN=FAF1 PE=1 SV=2	1.07178e+08	1.07779e+08	1.03022e+08	1.07881e+08
P51610	Host cell factor 1 OS=Homo sapiens OX=9606 GN=HCFC1 PE=1 SV=2	3.63609e+07	4.25915e+07	4.59855e+07	4.05944e+07
Q9Y4E8	Ubiquitin carboxyl-terminal hydrolase 15 OS=Homo sapiens OX=9606 GN=USP15 PE=1 SV=3	4.60027e+07	4.98524e+07	5.28809e+07	5.21973e+07
P39687	Acidic leucine-rich nuclear phosphoprotein 32 family member A OS=Homo sapiens OX=9606 GN=ANP32A PE=1 SV=1	5.69175e+08	5.76375e+08	5.31749e+08	5.63034e+08
P07384	Calpain-1 catalytic subunit OS=Homo sapiens OX=9606 GN=CAPN1 PE=1 SV=1	2.92993e+08	2.63489e+08	2.64573e+08	2.63631e+08
Q9P287	BRCA2 and CDKN1A-interacting protein OS=Homo sapiens OX=9606 GN=BCCIP PE=1 SV=1	1.61044e+08	1.71439e+08	1.75599e+08	1.61019e+08
P17066	Heat shock 70 kDa protein 6 OS=Homo sapiens OX=9606 GN=HSPA6 PE=1 SV=2	0	6.44733e+06	0	1.00168e+06
O75116	Rho-associated protein kinase 2 OS=Homo sapiens OX=9606 GN=ROCK2 PE=1 SV=4	1.74134e+08	1.66028e+08	1.9637e+08	1.60456e+08
O15355	Protein phosphatase 1G OS=Homo sapiens OX=9606 GN=PPM1G PE=1 SV=1	1.65712e+08	2.0908e+08	2.0646e+08	2.07508e+08
Q9Y224	RNA transcription, translation and transport factor protein OS=Homo sapiens OX=9606 GN=RTRAF PE=1 SV=1	1.08556e+08	9.99425e+07	7.73251e+07	1.02568e+08
Q14444	Caprin-1 OS=Homo sapiens OX=9606 GN=CAPRIN1 PE=1 SV=2	1.5437e+08	1.67859e+08	1.65541e+08	1.70876e+08
P22061	Protein-L-isoaspartate(D-aspartate) O-methyltransferase OS=Homo sapiens OX=9606 GN=PCMT1 PE=1 SV=4	8.27049e+07	8.48811e+07	6.64603e+07	7.46491e+07
Q9NPH2	Inositol-3-phosphate synthase 1 OS=Homo sapiens OX=9606 GN=ISYNA1 PE=1 SV=1	2.51489e+08	3.00815e+08	3.02256e+08	2.71194e+08
Q32MZ4	Leucine-rich repeat flightless-interacting protein 1 OS=Homo sapiens OX=9606 GN=LRRFIP1 PE=1 SV=2	2.32289e+07	2.84229e+07	2.9775e+07	2.59942e+07
P63151	Serine/threonine-protein phosphatase 2A 55 kDa regulatory subunit B alpha isoform OS=Homo sapiens OX=9606 GN=PPP2R2A PE=1 SV=1	9.37898e+07	9.27006e+07	9.28242e+07	8.72125e+07
O75122	CLIP-associating protein 2 OS=Homo sapiens OX=9606 GN=CLASP2 PE=1 SV=3	3.86467e+07	3.42697e+07	3.81565e+07	3.50301e+07
O15344	E3 ubiquitin-protein ligase Midline-1 OS=Homo sapiens OX=9606 GN=MID1 PE=1 SV=1	6.75396e+07	6.25411e+07	6.69044e+07	6.45953e+07
Q9UQE7	Structural maintenance of chromosomes protein 3 OS=Homo sapiens OX=9606 GN=SMC3 PE=1 SV=2	3.78927e+07	3.22456e+07	4.03431e+07	4.18012e+07
Q13153	Serine/threonine-protein kinase PAK 1 OS=Homo sapiens OX=9606 GN=PAK1 PE=1 SV=2	2.42991e+07	2.52636e+07	2.44791e+07	2.44328e+07
Q9BS26	Endoplasmic reticulum resident protein 44 OS=Homo sapiens OX=9606 GN=ERP44 PE=1 SV=1	7.06491e+07	6.62193e+07	6.27219e+07	5.82927e+07
P53004	Biliverdin reductase A OS=Homo sapiens OX=9606 GN=BLVRA PE=1 SV=2	1.31453e+08	1.34806e+08	1.37096e+08	1.33406e+08
P28066	Proteasome subunit alpha type-5 OS=Homo sapiens OX=9606 GN=PSMA5 PE=1 SV=3	2.65323e+08	2.74992e+08	2.48762e+08	2.21221e+08
Q15418	Ribosomal protein S6 kinase alpha-1 OS=Homo sapiens OX=9606 GN=RPS6KA1 PE=1 SV=2	5.79003e+07	6.01348e+07	5.14948e+07	5.46226e+07
Q9UNS2	COP9 signalosome complex subunit 3 OS=Homo sapiens OX=9606 GN=COPS3 PE=1 SV=3	1.29022e+08	1.3119e+08	1.3157e+08	1.39155e+08
P25787	Proteasome subunit alpha type-2 OS=Homo sapiens OX=9606 GN=PSMA2 PE=1 SV=2	1.95673e+08	2.03931e+08	1.73325e+08	1.88909e+08
Q15075	Early endosome antigen 1 OS=Homo sapiens OX=9606 GN=EEA1 PE=1 SV=2	5.76336e+07	5.92108e+07	5.77335e+07	5.92554e+07
P46109	Crk-like protein OS=Homo sapiens OX=9606 GN=CRKL PE=1 SV=1	1.02181e+08	1.20689e+08	1.11e+08	1.15656e+08
O43396	Thioredoxin-like protein 1 OS=Homo sapiens OX=9606 GN=TXNL1 PE=1 SV=3	7.6535e+07	7.41029e+07	7.10145e+07	7.14668e+07
Q9Y6Y8	SEC23-interacting protein OS=Homo sapiens OX=9606 GN=SEC23IP PE=1 SV=1	9.29024e+07	9.72994e+07	9.86118e+07	1.00167e+08
Q9H0U4	Ras-related protein Rab-1B OS=Homo sapiens OX=9606 GN=RAB1B PE=1 SV=1	6.10289e+07	4.21684e+07	4.72789e+07	4.64885e+07
Q01105	Protein SET OS=Homo sapiens OX=9606 GN=SET PE=1 SV=3	4.80365e+08	4.87042e+08	4.62316e+08	4.77856e+08
O14654	Insulin receptor substrate 4 OS=Homo sapiens OX=9606 GN=IRS4 PE=1 SV=1	2.73019e+07	3.56682e+07	4.01838e+07	4.65339e+07
P22059	Oxysterol-binding protein 1 OS=Homo sapiens OX=9606 GN=OSBP PE=1 SV=1	6.56561e+07	5.15683e+07	6.64889e+07	5.06696e+07
Q9H3P7	Golgi resident protein GCP60 OS=Homo sapiens OX=9606 GN=ACBD3 PE=1 SV=4	5.78735e+07	5.8289e+07	6.7443e+07	6.3981e+07
Q9BSJ2	Gamma-tubulin complex component 2 OS=Homo sapiens OX=9606 GN=TUBGCP2 PE=1 SV=2	3.14391e+07	3.61385e+07	3.53835e+07	3.12321e+07
Q99459	Cell division cycle 5-like protein OS=Homo sapiens OX=9606 GN=CDC5L PE=1 SV=2	1.47531e+08	1.36379e+08	1.45636e+08	1.56531e+08
P50851	Lipopolysaccharide-responsive and beige-like anchor protein OS=Homo sapiens OX=9606 GN=LRBA PE=1 SV=4	5.1383e+07	5.94097e+07	5.83866e+07	4.46093e+07
O14579	Coatomer subunit epsilon OS=Homo sapiens OX=9606 GN=COPE PE=1 SV=3	5.41147e+07	6.30201e+07	5.14441e+07	5.75278e+07
Q6P158	Putative ATP-dependent RNA helicase DHX57 OS=Homo sapiens OX=9606 GN=DHX57 PE=1 SV=2	4.05688e+07	3.8234e+07	3.99166e+07	3.87302e+07
O95671	Probable bifunctional dTTP/UTP pyrophosphatase/methyltransferase protein OS=Homo sapiens OX=9606 GN=ASMTL PE=1 SV=3	4.91621e+07	4.98673e+07	4.50551e+07	4.06103e+07
Q16181	Septin-7 OS=Homo sapiens OX=9606 GN=SEPTIN7 PE=1 SV=2	1.19541e+08	1.24447e+08	1.22178e+08	1.26105e+08
P62269	40S ribosomal protein S18 OS=Homo sapiens OX=9606 GN=RPS18 PE=1 SV=3	1.44782e+09	1.25501e+09	1.23491e+09	1.26546e+09
Q9UJC3	Protein Hook homolog 1 OS=Homo sapiens OX=9606 GN=HOOK1 PE=1 SV=2	4.21698e+07	4.41299e+07	4.37335e+07	3.57622e+07
O60684	Importin subunit alpha-7 OS=Homo sapiens OX=9606 GN=KPNA6 PE=1 SV=1	1.86185e+08	1.70003e+08	1.82512e+08	1.88731e+08
Q8NBF2	NHL repeat-containing protein 2 OS=Homo sapiens OX=9606 GN=NHLRC2 PE=1 SV=1	2.29298e+08	2.05828e+08	1.99705e+08	2.11081e+08
Q15386	Ubiquitin-protein ligase E3C OS=Homo sapiens OX=9606 GN=UBE3C PE=1 SV=3	2.53699e+07	3.2724e+07	2.76387e+07	2.70532e+07
Q99598	Translin-associated protein X OS=Homo sapiens OX=9606 GN=TSNAX PE=1 SV=1	9.50384e+07	8.64802e+07	8.40235e+07	7.83963e+07
Q96K76	Ubiquitin carboxyl-terminal hydrolase 47 OS=Homo sapiens OX=9606 GN=USP47 PE=1 SV=3	3.31947e+07	3.3346e+07	3.64594e+07	3.59017e+07
Q13126	S-methyl-5'-thioadenosine phosphorylase OS=Homo sapiens OX=9606 GN=MTAP PE=1 SV=2	1.04442e+08	1.13746e+08	1.04778e+08	1.00796e+08
Q15435	Protein phosphatase 1 regulatory subunit 7 OS=Homo sapiens OX=9606 GN=PPP1R7 PE=1 SV=1	1.10645e+08	1.0903e+08	1.09561e+08	1.07541e+08
P62244	40S ribosomal protein S15a OS=Homo sapiens OX=9606 GN=RPS15A PE=1 SV=2	1.01045e+09	9.01265e+08	8.99045e+08	9.3823e+08
P13674	Prolyl 4-hydroxylase subunit alpha-1 OS=Homo sapiens OX=9606 GN=P4HA1 PE=1 SV=2	4.6203e+07	3.73839e+07	4.81763e+07	4.19425e+07
O43264	Centromere/kinetochore protein zw10 homolog OS=Homo sapiens OX=9606 GN=ZW10 PE=1 SV=3	2.95846e+07	2.31777e+07	3.2258e+07	3.11823e+07
P35637	RNA-binding protein FUS OS=Homo sapiens OX=9606 GN=FUS PE=1 SV=1	1.09138e+08	1.18986e+08	1.08885e+08	1.14779e+08
Q99961	Endophilin-A2 OS=Homo sapiens OX=9606 GN=SH3GL1 PE=1 SV=1	1.2832e+08	1.40146e+08	1.3744e+08	1.43083e+08
P06280	Alpha-galactosidase A OS=Homo sapiens OX=9606 GN=GLA PE=1 SV=1	2.19911e+08	2.27183e+08	2.04413e+08	2.09503e+08
Q7L1Q6	eIF5-mimic protein 2 OS=Homo sapiens OX=9606 GN=BZW1 PE=1 SV=1	3.46047e+08	3.66837e+08	3.71647e+08	3.95865e+08
Q92621	Nuclear pore complex protein Nup205 OS=Homo sapiens OX=9606 GN=NUP205 PE=1 SV=3	1.69195e+08	1.84323e+08	1.52667e+08	1.76393e+08
Q9UJA5	tRNA (adenine(58)-N(1))-methyltransferase non-catalytic subunit TRM6 OS=Homo sapiens OX=9606 GN=TRMT6 PE=1 SV=1	4.35033e+07	4.70863e+07	4.44876e+07	4.6794e+07
O14974	Protein phosphatase 1 regulatory subunit 12A OS=Homo sapiens OX=9606 GN=PPP1R12A PE=1 SV=1	4.23118e+07	4.63604e+07	4.41738e+07	4.75165e+07
P52788	Spermine synthase OS=Homo sapiens OX=9606 GN=SMS PE=1 SV=2	1.59164e+08	1.69407e+08	1.65267e+08	1.66793e+08
Q7Z478	ATP-dependent RNA helicase DHX29 OS=Homo sapiens OX=9606 GN=DHX29 PE=1 SV=2	3.21793e+07	3.41896e+07	3.52348e+07	3.09572e+07
P46783	40S ribosomal protein S10 OS=Homo sapiens OX=9606 GN=RPS10 PE=1 SV=1	4.59949e+08	5.11905e+08	4.5895e+08	4.77707e+08
P55036	26S proteasome non-ATPase regulatory subunit 4 OS=Homo sapiens OX=9606 GN=PSMD4 PE=1 SV=1	1.38724e+08	1.39964e+08	1.27814e+08	1.4665e+08
Q7Z406	Myosin-14 OS=Homo sapiens OX=9606 GN=MYH14 PE=1 SV=2	7.21339e+06	5.28878e+06	5.71207e+06	3.82893e+06
P09884	DNA polymerase alpha catalytic subunit OS=Homo sapiens OX=9606 GN=POLA1 PE=1 SV=2	8.01414e+07	7.70218e+07	7.53816e+07	8.27375e+07
Q15003	Condensin complex subunit 2 OS=Homo sapiens OX=9606 GN=NCAPH PE=1 SV=3	5.8599e+07	5.72983e+07	5.85461e+07	6.81359e+07
P11717	Cation-independent mannose-6-phosphate receptor OS=Homo sapiens OX=9606 GN=IGF2R PE=1 SV=3	5.12709e+07	5.08903e+07	6.0768e+07	5.39777e+07
P61289	Proteasome activator complex subunit 3 OS=Homo sapiens OX=9606 GN=PSME3 PE=1 SV=1	2.88116e+08	3.22236e+08	2.89431e+08	2.93417e+08
P48634	Protein PRRC2A OS=Homo sapiens OX=9606 GN=PRRC2A PE=1 SV=3	2.23854e+07	3.27778e+07	2.63639e+07	3.99879e+07
Q9UHI6	Probable ATP-dependent RNA helicase DDX20 OS=Homo sapiens OX=9606 GN=DDX20 PE=1 SV=2	5.38331e+07	4.56834e+07	5.44015e+07	5.46832e+07
P25789	Proteasome subunit alpha type-4 OS=Homo sapiens OX=9606 GN=PSMA4 PE=1 SV=1	4.12411e+08	3.97156e+08	4.06605e+08	3.81159e+08
Q9BZZ5	Apoptosis inhibitor 5 OS=Homo sapiens OX=9606 GN=API5 PE=1 SV=3	9.6503e+07	9.88153e+07	8.71911e+07	9.84111e+07
Q9BTE3	Mini-chromosome maintenance complex-binding protein OS=Homo sapiens OX=9606 GN=MCMBP PE=1 SV=2	8.66582e+07	1.00855e+08	1.05884e+08	9.75032e+07
Q9UMX0	Ubiquilin-1 OS=Homo sapiens OX=9606 GN=UBQLN1 PE=1 SV=2	1.20478e+08	1.24803e+08	1.2122e+08	1.03795e+08
P61254	60S ribosomal protein L26 OS=Homo sapiens OX=9606 GN=RPL26 PE=1 SV=1	1.06444e+09	9.76907e+08	9.49409e+08	8.27452e+08
Q9NUQ9	CYFIP-related Rac1 interactor B OS=Homo sapiens OX=9606 GN=CYRIB PE=1 SV=1	9.02469e+07	9.61453e+07	8.26872e+07	8.85404e+07
O00567	Nucleolar protein 56 OS=Homo sapiens OX=9606 GN=NOP56 PE=1 SV=4	5.01639e+07	6.34551e+07	5.6351e+07	6.27988e+07
Q9BPU6	Dihydropyrimidinase-related protein 5 OS=Homo sapiens OX=9606 GN=DPYSL5 PE=1 SV=1	100987775	1.02458e+08	1.05842e+08	1.00513e+08
P14314	Glucosidase 2 subunit beta OS=Homo sapiens OX=9606 GN=PRKCSH PE=1 SV=2	1.51689e+08	1.69997e+08	1.46954e+08	1.53869e+08
O43719	HIV Tat-specific factor 1 OS=Homo sapiens OX=9606 GN=HTATSF1 PE=1 SV=1	5.73816e+07	6.93946e+07	7.19855e+07	7.58179e+07
Q9BVP2	Guanine nucleotide-binding protein-like 3 OS=Homo sapiens OX=9606 GN=GNL3 PE=1 SV=2	1.38079e+08	1.54944e+08	1.66612e+08	1.6711e+08
P62820	Ras-related protein Rab-1A OS=Homo sapiens OX=9606 GN=RAB1A PE=1 SV=3	1.81741e+08	1.91229e+08	1.84641e+08	1.70486e+08
O95861	3'(2'),5'-bisphosphate nucleotidase 1 OS=Homo sapiens OX=9606 GN=BPNT1 PE=1 SV=1	1.15443e+08	1.09574e+08	1.13564e+08	1.08466e+08
P41240	Tyrosine-protein kinase CSK OS=Homo sapiens OX=9606 GN=CSK PE=1 SV=1	1.49217e+08	1.41089e+08	1.52247e+08	1.47434e+08
O75937	DnaJ homolog subfamily C member 8 OS=Homo sapiens OX=9606 GN=DNAJC8 PE=1 SV=2	143041151	1.60683e+08	1.46606e+08	1.58538e+08
P48637	Glutathione synthetase OS=Homo sapiens OX=9606 GN=GSS PE=1 SV=1	1.86735e+08	1.76676e+08	1.87145e+08	2.0616e+08
Q14671	Pumilio homolog 1 OS=Homo sapiens OX=9606 GN=PUM1 PE=1 SV=3	6.30561e+07	5.91643e+07	7.08117e+07	6.08174e+07
Q13409	Cytoplasmic dynein 1 intermediate chain 2 OS=Homo sapiens OX=9606 GN=DYNC1I2 PE=1 SV=3	2.27135e+07	1.85433e+07	2.06042e+07	2.34363e+07
Q99543	DnaJ homolog subfamily C member 2 OS=Homo sapiens OX=9606 GN=DNAJC2 PE=1 SV=4	6.16726e+07	6.34273e+07	6.63369e+07	6.54431e+07
Q96T51	RUN and FYVE domain-containing protein 1 OS=Homo sapiens OX=9606 GN=RUFY1 PE=1 SV=2	26672608	3.18734e+07	3.91397e+07	4.90044e+07
P26583	High mobility group protein B2 OS=Homo sapiens OX=9606 GN=HMGB2 PE=1 SV=2	3.96848e+07	4.59125e+07	4.48986e+07	4.85306e+07
Q9UI10	Translation initiation factor eIF-2B subunit delta OS=Homo sapiens OX=9606 GN=EIF2B4 PE=1 SV=2	33502359	3.52209e+07	3.17902e+07	3.44693e+07
P35749	Myosin-11 OS=Homo sapiens OX=9606 GN=MYH11 PE=1 SV=3	0	0	0	0
O14929	Histone acetyltransferase type B catalytic subunit OS=Homo sapiens OX=9606 GN=HAT1 PE=1 SV=2	1.67054e+08	1.56438e+08	1.5293e+08	1.55381e+08
O00299	Chloride intracellular channel protein 1 OS=Homo sapiens OX=9606 GN=CLIC1 PE=1 SV=4	3.19349e+08	3.60856e+08	3.52768e+08	3.30783e+08
Q6IBS0	Twinfilin-2 OS=Homo sapiens OX=9606 GN=TWF2 PE=1 SV=2	8.14533e+07	8.26724e+07	7.63197e+07	8.67793e+07
Q6L8Q7	2',5'-phosphodiesterase 12 OS=Homo sapiens OX=9606 GN=PDE12 PE=1 SV=2	7.21813e+07	7.48254e+07	6.67113e+07	6.9405e+07
P36915	Guanine nucleotide-binding protein-like 1 OS=Homo sapiens OX=9606 GN=GNL1 PE=1 SV=2	8.52822e+07	8.72479e+07	8.35072e+07	8.27432e+07
O00148	ATP-dependent RNA helicase DDX39A OS=Homo sapiens OX=9606 GN=DDX39A PE=1 SV=2	2.0922e+07	2.47702e+07	2.49869e+07	2.5835e+07
Q14651	Plastin-1 OS=Homo sapiens OX=9606 GN=PLS1 PE=1 SV=2	2.92905e+07	1.905e+07	2.38697e+07	2.38576e+07
O00178	GTP-binding protein 1 OS=Homo sapiens OX=9606 GN=GTPBP1 PE=1 SV=3	1.73802e+08	1.40332e+08	1.379e+08	1.31127e+08
Q9P2R3	Rabankyrin-5 OS=Homo sapiens OX=9606 GN=ANKFY1 PE=1 SV=2	5.81906e+07	6.51122e+07	6.78362e+07	7.21002e+07
P53992	Protein transport protein Sec24C OS=Homo sapiens OX=9606 GN=SEC24C PE=1 SV=3	4.81356e+07	5.49906e+07	5.53794e+07	5.78359e+07
P12955	Xaa-Pro dipeptidase OS=Homo sapiens OX=9606 GN=PEPD PE=1 SV=3	1.19627e+08	1.38535e+08	1.41978e+08	1.47014e+08
Q9UKG1	DCC-interacting protein 13-alpha OS=Homo sapiens OX=9606 GN=APPL1 PE=1 SV=1	3.9113e+07	4.39708e+07	3.84543e+07	4.44532e+07
Q01433	AMP deaminase 2 OS=Homo sapiens OX=9606 GN=AMPD2 PE=1 SV=2	1.0614e+08	1.13385e+08	1.10673e+08	1.1728e+08
P23588	Eukaryotic translation initiation factor 4B OS=Homo sapiens OX=9606 GN=EIF4B PE=1 SV=2	8.90386e+07	1.41818e+08	1.36853e+08	1.54174e+08
P25325	3-mercaptopyruvate sulfurtransferase OS=Homo sapiens OX=9606 GN=MPST PE=1 SV=3	8.49749e+08	8.5524e+08	9.13483e+08	8.65157e+08
P62263	40S ribosomal protein S14 OS=Homo sapiens OX=9606 GN=RPS14 PE=1 SV=3	3.84296e+08	3.07685e+08	3.11491e+08	3.20034e+08
O00764	Pyridoxal kinase OS=Homo sapiens OX=9606 GN=PDXK PE=1 SV=1	7.35556e+07	8.32842e+07	6.54268e+07	7.07988e+07
Q92974	Rho guanine nucleotide exchange factor 2 OS=Homo sapiens OX=9606 GN=ARHGEF2 PE=1 SV=4	3.68008e+07	3.54501e+07	4.16546e+07	4.09203e+07
Q9NR09	Baculoviral IAP repeat-containing protein 6 OS=Homo sapiens OX=9606 GN=BIRC6 PE=1 SV=3	2.60679e+07	2.42368e+07	2.84918e+07	2.6657e+07
Q01581	Hydroxymethylglutaryl-CoA synthase, cytoplasmic OS=Homo sapiens OX=9606 GN=HMGCS1 PE=1 SV=2	5.26191e+07	4.61415e+07	4.68559e+07	4.66641e+07
Q13228	Methanethiol oxidase OS=Homo sapiens OX=9606 GN=SELENBP1 PE=1 SV=2	4.01059e+07	4.34249e+07	3.78801e+07	4.26772e+07
O60884	DnaJ homolog subfamily A member 2 OS=Homo sapiens OX=9606 GN=DNAJA2 PE=1 SV=1	1.11279e+08	1.31927e+08	1.49807e+08	1.36703e+08
O95232	Luc7-like protein 3 OS=Homo sapiens OX=9606 GN=LUC7L3 PE=1 SV=2	5.29071e+07	6.02603e+07	5.64848e+07	5.16553e+07
Q92696	Geranylgeranyl transferase type-2 subunit alpha OS=Homo sapiens OX=9606 GN=RABGGTA PE=1 SV=2	6.86192e+07	6.85867e+07	6.43467e+07	6.5318e+07
P61158	Actin-related protein 3 OS=Homo sapiens OX=9606 GN=ACTR3 PE=1 SV=3	1.05446e+08	9.92883e+07	1.03621e+08	1.06423e+08
P50579	Methionine aminopeptidase 2 OS=Homo sapiens OX=9606 GN=METAP2 PE=1 SV=1	8.08694e+07	7.22031e+07	7.13387e+07	7.80058e+07
Q14683	Structural maintenance of chromosomes protein 1A OS=Homo sapiens OX=9606 GN=SMC1A PE=1 SV=2	3.85461e+07	5.70256e+07	4.72078e+07	4.88098e+07
P62910	60S ribosomal protein L32 OS=Homo sapiens OX=9606 GN=RPL32 PE=1 SV=2	4.23586e+08	3.83055e+08	4.2615e+08	4.67748e+08
Q9H4A3	Serine/threonine-protein kinase WNK1 OS=Homo sapiens OX=9606 GN=WNK1 PE=1 SV=2	6.27915e+07	5.29843e+07	6.48357e+07	5.55952e+07
P35221	Catenin alpha-1 OS=Homo sapiens OX=9606 GN=CTNNA1 PE=1 SV=1	4.08281e+07	3.84399e+07	3.22634e+07	3.64685e+07
P52701	DNA mismatch repair protein Msh6 OS=Homo sapiens OX=9606 GN=MSH6 PE=1 SV=2	5.00609e+07	5.77209e+07	5.12888e+07	4.95087e+07
P49720	Proteasome subunit beta type-3 OS=Homo sapiens OX=9606 GN=PSMB3 PE=1 SV=2	1.76449e+08	1.95766e+08	1.6586e+08	1.67929e+08
Q2TAY7	WD40 repeat-containing protein SMU1 OS=Homo sapiens OX=9606 GN=SMU1 PE=1 SV=2	7.27717e+07	6.01148e+07	6.85905e+07	7.19407e+07
Q15437	Protein transport protein Sec23B OS=Homo sapiens OX=9606 GN=SEC23B PE=1 SV=2	1.65554e+07	1.55267e+07	1.55008e+07	1.91376e+07
Q6P996	Pyridoxal-dependent decarboxylase domain-containing protein 1 OS=Homo sapiens OX=9606 GN=PDXDC1 PE=1 SV=2	5.50074e+07	4.64318e+07	4.92751e+07	5.32574e+07
P20290	Transcription factor BTF3 OS=Homo sapiens OX=9606 GN=BTF3 PE=1 SV=1	1.37656e+08	1.48032e+08	1.29937e+08	1.53205e+08
P61106	Ras-related protein Rab-14 OS=Homo sapiens OX=9606 GN=RAB14 PE=1 SV=4	1.20235e+08	1.08375e+08	1.17625e+08	1.10637e+08
Q5TFE4	5'-nucleotidase domain-containing protein 1 OS=Homo sapiens OX=9606 GN=NT5DC1 PE=1 SV=1	7.71814e+07	8.34634e+07	7.53607e+07	7.95879e+07
Q8WU90	Zinc finger CCCH domain-containing protein 15 OS=Homo sapiens OX=9606 GN=ZC3H15 PE=1 SV=1	8.94573e+07	9.67578e+07	1.00213e+08	1.17847e+08
P29373	Cellular retinoic acid-binding protein 2 OS=Homo sapiens OX=9606 GN=CRABP2 PE=1 SV=2	6.97679e+08	6.42038e+08	6.56362e+08	6.79643e+08
Q13596	Sorting nexin-1 OS=Homo sapiens OX=9606 GN=SNX1 PE=1 SV=3	4.75402e+07	5.49864e+07	5.32526e+07	5.11747e+07
P46782	40S ribosomal protein S5 OS=Homo sapiens OX=9606 GN=RPS5 PE=1 SV=4	7.74377e+08	7.66349e+08	7.40792e+08	7.29332e+08
Q13619	Cullin-4A OS=Homo sapiens OX=9606 GN=CUL4A PE=1 SV=3	1.29847e+07	1.15339e+07	1.35152e+07	1.24659e+07
P51572	B-cell receptor-associated protein 31 OS=Homo sapiens OX=9606 GN=BCAP31 PE=1 SV=3	6.0994e+07	5.39474e+07	5.6494e+07	5.35063e+07
O94906	Pre-mRNA-processing factor 6 OS=Homo sapiens OX=9606 GN=PRPF6 PE=1 SV=1	3.63524e+07	3.59191e+07	4.2402e+07	3.69848e+07
Q12756	Kinesin-like protein KIF1A OS=Homo sapiens OX=9606 GN=KIF1A PE=1 SV=2	4.03228e+07	4.00419e+07	4.01132e+07	3.77242e+07
Q9H9T3	Elongator complex protein 3 OS=Homo sapiens OX=9606 GN=ELP3 PE=1 SV=2	5.67026e+07	5.29035e+07	6.10736e+07	5.70744e+07
Q13155	Aminoacyl tRNA synthase complex-interacting multifunctional protein 2 OS=Homo sapiens OX=9606 GN=AIMP2 PE=1 SV=2	1.72193e+08	1.9519e+08	1.93499e+08	2.11101e+08
P17612	cAMP-dependent protein kinase catalytic subunit alpha OS=Homo sapiens OX=9606 GN=PRKACA PE=1 SV=2	9.52577e+07	9.81996e+07	9.82455e+07	9.1661e+07
P62495	Eukaryotic peptide chain release factor subunit 1 OS=Homo sapiens OX=9606 GN=ETF1 PE=1 SV=3	1.76248e+08	1.80922e+08	1.86554e+08	1.67092e+08
P19525	Interferon-induced, double-stranded RNA-activated protein kinase OS=Homo sapiens OX=9606 GN=EIF2AK2 PE=1 SV=2	6.80989e+07	7.38806e+07	7.20465e+07	6.78978e+07
Q9GZZ9	Ubiquitin-like modifier-activating enzyme 5 OS=Homo sapiens OX=9606 GN=UBA5 PE=1 SV=1	5.19313e+07	5.84156e+07	5.3782e+07	5.41849e+07
P25788	Proteasome subunit alpha type-3 OS=Homo sapiens OX=9606 GN=PSMA3 PE=1 SV=2	3.96537e+08	3.77155e+08	3.79286e+08	3.68286e+08
Q07960	Rho GTPase-activating protein 1 OS=Homo sapiens OX=9606 GN=ARHGAP1 PE=1 SV=1	5.84484e+07	7.75517e+07	7.3417e+07	7.79645e+07
Q8TC07	TBC1 domain family member 15 OS=Homo sapiens OX=9606 GN=TBC1D15 PE=1 SV=2	7.80204e+07	8.0299e+07	7.81841e+07	6.73326e+07
P43487	Ran-specific GTPase-activating protein OS=Homo sapiens OX=9606 GN=RANBP1 PE=1 SV=1	1.59713e+08	1.52972e+08	1.7072e+08	1.69547e+08
Q14320	Protein FAM50A OS=Homo sapiens OX=9606 GN=FAM50A PE=1 SV=2	1.36897e+08	1.44313e+08	1.42909e+08	1.45605e+08
Q9BXS5	AP-1 complex subunit mu-1 OS=Homo sapiens OX=9606 GN=AP1M1 PE=1 SV=3	8.18356e+07	8.98175e+07	8.56179e+07	8.79406e+07
Q9UKK9	ADP-sugar pyrophosphatase OS=Homo sapiens OX=9606 GN=NUDT5 PE=1 SV=1	2.08168e+08	2.06022e+08	1.90291e+08	1.97539e+08
Q16513	Serine/threonine-protein kinase N2 OS=Homo sapiens OX=9606 GN=PKN2 PE=1 SV=1	3.16403e+07	3.68882e+07	4.4063e+07	4.17417e+07
Q8N3C0	Activating signal cointegrator 1 complex subunit 3 OS=Homo sapiens OX=9606 GN=ASCC3 PE=1 SV=3	3.00602e+07	3.49658e+07	4.31007e+07	4.04534e+07
Q9NPF4	tRNA N6-adenosine threonylcarbamoyltransferase OS=Homo sapiens OX=9606 GN=OSGEP PE=1 SV=1	5.07579e+07	5.00729e+07	4.92012e+07	4.8949e+07
Q15717	ELAV-like protein 1 OS=Homo sapiens OX=9606 GN=ELAVL1 PE=1 SV=2	1.02744e+08	1.02527e+08	1.00175e+08	1.03554e+08
P52294	Importin subunit alpha-5 OS=Homo sapiens OX=9606 GN=KPNA1 PE=1 SV=3	2.15862e+07	2.23504e+07	1.99839e+07	1.86837e+07
Q13547	Histone deacetylase 1 OS=Homo sapiens OX=9606 GN=HDAC1 PE=1 SV=1	92248271	8.0232e+07	7.06202e+07	7.08957e+07
O75717	WD repeat and HMG-box DNA-binding protein 1 OS=Homo sapiens OX=9606 GN=WDHD1 PE=1 SV=1	4.53435e+07	4.39621e+07	5.96157e+07	4.82682e+07
Q14558	Phosphoribosyl pyrophosphate synthase-associated protein 1 OS=Homo sapiens OX=9606 GN=PRPSAP1 PE=1 SV=2	2.55121e+07	3.37468e+07	3.72451e+07	3.37533e+07
Q00688	Peptidyl-prolyl cis-trans isomerase FKBP3 OS=Homo sapiens OX=9606 GN=FKBP3 PE=1 SV=1	1.61446e+08	1.68519e+08	1.72865e+08	1.80718e+08
P55795	Heterogeneous nuclear ribonucleoprotein H2 OS=Homo sapiens OX=9606 GN=HNRNPH2 PE=1 SV=1	2.85571e+07	2.98662e+07	3.11312e+07	2.87693e+07
P09525	Annexin A4 OS=Homo sapiens OX=9606 GN=ANXA4 PE=1 SV=4	4.92028e+07	5.22725e+07	5.0809e+07	5.26695e+07
Q96FW1	Ubiquitin thioesterase OTUB1 OS=Homo sapiens OX=9606 GN=OTUB1 PE=1 SV=2	2.98579e+08	3.08779e+08	2.74817e+08	2.91888e+08
Q9Y371	Endophilin-B1 OS=Homo sapiens OX=9606 GN=SH3GLB1 PE=1 SV=1	6.24848e+07	6.16763e+07	6.58156e+07	6.36358e+07
O43432	Eukaryotic translation initiation factor 4 gamma 3 OS=Homo sapiens OX=9606 GN=EIF4G3 PE=1 SV=2	6.50055e+06	5.94e+06	6.22731e+06	4.65294e+06
Q96CN7	Isochorismatase domain-containing protein 1 OS=Homo sapiens OX=9606 GN=ISOC1 PE=1 SV=3	1.56491e+08	1.96443e+08	1.91877e+08	1.9156e+08
Q14232	Translation initiation factor eIF-2B subunit alpha OS=Homo sapiens OX=9606 GN=EIF2B1 PE=1 SV=1	7.64063e+07	8.37343e+07	7.46874e+07	7.30115e+07
P41214	Eukaryotic translation initiation factor 2D OS=Homo sapiens OX=9606 GN=EIF2D PE=1 SV=3	1.98847e+07	2.05653e+07	2.18806e+07	2.18306e+07
Q9Y696	Chloride intracellular channel protein 4 OS=Homo sapiens OX=9606 GN=CLIC4 PE=1 SV=4	1.23723e+08	1.20097e+08	1.2369e+08	1.21727e+08
O43488	Aflatoxin B1 aldehyde reductase member 2 OS=Homo sapiens OX=9606 GN=AKR7A2 PE=1 SV=3	1.56361e+08	1.66877e+08	1.51867e+08	1.55675e+08
Q92538	Golgi-specific brefeldin A-resistance guanine nucleotide exchange factor 1 OS=Homo sapiens OX=9606 GN=GBF1 PE=1 SV=2	4.76942e+07	4.78834e+07	5.00084e+07	5.16172e+07
P13693	Translationally-controlled tumor protein OS=Homo sapiens OX=9606 GN=TPT1 PE=1 SV=1	3.20814e+08	2.6582e+08	2.40595e+08	2.39157e+08
Q9NXH9	tRNA (guanine(26)-N(2))-dimethyltransferase OS=Homo sapiens OX=9606 GN=TRMT1 PE=1 SV=1	4.03974e+07	3.97696e+07	4.46347e+07	4.28549e+07
P26368	Splicing factor U2AF 65 kDa subunit OS=Homo sapiens OX=9606 GN=U2AF2 PE=1 SV=4	2.36035e+07	4.8239e+07	4.30299e+07	5.35395e+07
Q9NQR4	Omega-amidase NIT2 OS=Homo sapiens OX=9606 GN=NIT2 PE=1 SV=1	5.21105e+07	5.39922e+07	5.19267e+07	5.82537e+07
Q99536	Synaptic vesicle membrane protein VAT-1 homolog OS=Homo sapiens OX=9606 GN=VAT1 PE=1 SV=2	1.33784e+08	1.26068e+08	1.30624e+08	1.12316e+08
Q9UNX3	60S ribosomal protein L26-like 1 OS=Homo sapiens OX=9606 GN=RPL26L1 PE=1 SV=1	3.63089e+07	3.0172e+07	3.56168e+07	3.47659e+07
Q9P2E9	Ribosome-binding protein 1 OS=Homo sapiens OX=9606 GN=RRBP1 PE=1 SV=5	4.98924e+07	4.67318e+07	5.11921e+07	5.15448e+07
Q09028	Histone-binding protein RBBP4 OS=Homo sapiens OX=9606 GN=RBBP4 PE=1 SV=3	1.739e+07	1.61219e+07	1.3632e+07	1.54209e+07
Q9UNE7	E3 ubiquitin-protein ligase CHIP OS=Homo sapiens OX=9606 GN=STUB1 PE=1 SV=2	1.41945e+08	1.40132e+08	1.3751e+08	1.55517e+08
Q9NW08	DNA-directed RNA polymerase III subunit RPC2 OS=Homo sapiens OX=9606 GN=POLR3B PE=1 SV=2	3.91272e+07	3.94485e+07	4.42285e+07	5.02257e+07
Q9ULC4	Malignant T-cell-amplified sequence 1 OS=Homo sapiens OX=9606 GN=MCTS1 PE=1 SV=1	9.76073e+07	8.57813e+07	7.66002e+07	7.38032e+07
Q9H2U1	ATP-dependent DNA/RNA helicase DHX36 OS=Homo sapiens OX=9606 GN=DHX36 PE=1 SV=2	2.04612e+08	1.8897e+08	2.46621e+08	1.76537e+08
Q6FI81	Anamorsin OS=Homo sapiens OX=9606 GN=CIAPIN1 PE=1 SV=2	1.73788e+08	1.72933e+08	1.84648e+08	1.7832e+08
P68036	Ubiquitin-conjugating enzyme E2 L3 OS=Homo sapiens OX=9606 GN=UBE2L3 PE=1 SV=1	6.30114e+07	6.49573e+07	6.26649e+07	6.03606e+07
P50454	Serpin H1 OS=Homo sapiens OX=9606 GN=SERPINH1 PE=1 SV=2	4.9943e+07	5.23055e+07	5.48839e+07	5.06577e+07
Q9NR31	GTP-binding protein SAR1a OS=Homo sapiens OX=9606 GN=SAR1A PE=1 SV=1	3.0059e+08	2.90134e+08	2.87684e+08	2.78316e+08
P48556	26S proteasome non-ATPase regulatory subunit 8 OS=Homo sapiens OX=9606 GN=PSMD8 PE=1 SV=2	2.37692e+08	2.61859e+08	2.44337e+08	2.39548e+08
P30740	Leukocyte elastase inhibitor OS=Homo sapiens OX=9606 GN=SERPINB1 PE=1 SV=1	8.77147e+07	9.22024e+07	9.42934e+07	8.95738e+07
Q6YP21	Kynurenine--oxoglutarate transaminase 3 OS=Homo sapiens OX=9606 GN=KYAT3 PE=1 SV=1	9.09777e+07	9.76446e+07	9.66344e+07	9.15522e+07
P07686	Beta-hexosaminidase subunit beta OS=Homo sapiens OX=9606 GN=HEXB PE=1 SV=4	6.9293e+07	7.9612e+07	8.41171e+07	8.18921e+07
Q7Z4Q2	HEAT repeat-containing protein 3 OS=Homo sapiens OX=9606 GN=HEATR3 PE=1 SV=2	7.31803e+07	7.76123e+07	7.84603e+07	8.37948e+07
Q99575	Ribonucleases P/MRP protein subunit POP1 OS=Homo sapiens OX=9606 GN=POP1 PE=1 SV=2	2.56807e+07	2.94779e+07	2.71672e+07	3.35173e+07
P62280	40S ribosomal protein S11 OS=Homo sapiens OX=9606 GN=RPS11 PE=1 SV=3	1.3778e+09	1.22341e+09	1.3891e+09	1.27323e+09
Q99623	Prohibitin-2 OS=Homo sapiens OX=9606 GN=PHB2 PE=1 SV=2	7.43246e+07	8.07485e+07	9.77112e+07	8.37683e+07
P43243	Matrin-3 OS=Homo sapiens OX=9606 GN=MATR3 PE=1 SV=2	6.50969e+07	9.6614e+07	9.27099e+07	9.15193e+07
Q15631	Translin OS=Homo sapiens OX=9606 GN=TSN PE=1 SV=1	1.14344e+08	1.08242e+08	1.08877e+08	1.08313e+08
Q08209	Protein phosphatase 3 catalytic subunit alpha OS=Homo sapiens OX=9606 GN=PPP3CA PE=1 SV=1	8.83219e+07	1.01472e+08	9.75109e+07	1.02581e+08
Q9GZZ1	N-alpha-acetyltransferase 50 OS=Homo sapiens OX=9606 GN=NAA50 PE=1 SV=1	9.05163e+07	7.47547e+07	7.89487e+07	8.05751e+07
Q9Y570	Protein phosphatase methylesterase 1 OS=Homo sapiens OX=9606 GN=PPME1 PE=1 SV=3	1.01306e+08	1.03704e+08	1.06087e+08	1.06229e+08
P08134	Rho-related GTP-binding protein RhoC OS=Homo sapiens OX=9606 GN=RHOC PE=1 SV=1	4.70223e+06	5.01997e+06	3.82196e+06	4.82396e+06
Q8WX92	Negative elongation factor B OS=Homo sapiens OX=9606 GN=NELFB PE=1 SV=1	2.90577e+07	3.11333e+07	2.80863e+07	2.86939e+07
Q04760	Lactoylglutathione lyase OS=Homo sapiens OX=9606 GN=GLO1 PE=1 SV=4	1.20044e+09	1.11709e+09	1.09582e+09	1.10464e+09
Q14195	Dihydropyrimidinase-related protein 3 OS=Homo sapiens OX=9606 GN=DPYSL3 PE=1 SV=1	1.88993e+07	1.94001e+07	1.83758e+07	2.03249e+07
Q9H6S0	3'-5' RNA helicase YTHDC2 OS=Homo sapiens OX=9606 GN=YTHDC2 PE=1 SV=2	6.94723e+07	7.56324e+07	7.37208e+07	7.38959e+07
P00387	NADH-cytochrome b5 reductase 3 OS=Homo sapiens OX=9606 GN=CYB5R3 PE=1 SV=3	4.71157e+07	4.60529e+07	5.64417e+07	5.2601e+07
Q9BQA1	Methylosome protein 50 OS=Homo sapiens OX=9606 GN=WDR77 PE=1 SV=1	1.51096e+08	1.7687e+08	1.60263e+08	1.55626e+08
P49005	DNA polymerase delta subunit 2 OS=Homo sapiens OX=9606 GN=POLD2 PE=1 SV=1	4.72581e+07	3.47718e+07	3.71733e+07	4.13272e+07
O60488	Long-chain-fatty-acid--CoA ligase 4 OS=Homo sapiens OX=9606 GN=ACSL4 PE=1 SV=2	3.38438e+07	4.1828e+07	4.12344e+07	2.92006e+07
Q9BQ67	Glutamate-rich WD repeat-containing protein 1 OS=Homo sapiens OX=9606 GN=GRWD1 PE=1 SV=1	4.11418e+07	4.1498e+07	3.51245e+07	6.30042e+07
Q9NVA2	Septin-11 OS=Homo sapiens OX=9606 GN=SEPTIN11 PE=1 SV=3	7.49623e+07	6.13756e+07	8.01378e+07	6.86823e+07
P22681	E3 ubiquitin-protein ligase CBL OS=Homo sapiens OX=9606 GN=CBL PE=1 SV=2	3.536e+07	4.23023e+07	4.52863e+07	4.14475e+07
P84098	60S ribosomal protein L19 OS=Homo sapiens OX=9606 GN=RPL19 PE=1 SV=1	5.50546e+08	5.31117e+08	5.45522e+08	5.09005e+08
Q9NR50	Translation initiation factor eIF-2B subunit gamma OS=Homo sapiens OX=9606 GN=EIF2B3 PE=1 SV=1	4.87606e+07	5.09228e+07	5.24069e+07	5.13463e+07
Q9HC35	Echinoderm microtubule-associated protein-like 4 OS=Homo sapiens OX=9606 GN=EML4 PE=1 SV=3	4.89065e+07	4.20106e+07	5.61676e+07	5.20261e+07
Q7L5N1	COP9 signalosome complex subunit 6 OS=Homo sapiens OX=9606 GN=COPS6 PE=1 SV=1	1.02884e+08	9.03251e+07	9.46137e+07	9.207e+07
P62841	40S ribosomal protein S15 OS=Homo sapiens OX=9606 GN=RPS15 PE=1 SV=2	1.46967e+08	1.2276e+08	1.25716e+08	1.44241e+08
Q9NRY5	Protein FAM114A2 OS=Homo sapiens OX=9606 GN=FAM114A2 PE=1 SV=4	5.51066e+07	5.17347e+07	4.53525e+07	5.017e+07
Q96F86	Enhancer of mRNA-decapping protein 3 OS=Homo sapiens OX=9606 GN=EDC3 PE=1 SV=1	4.68646e+07	4.04905e+07	4.08802e+07	4.55577e+07
P51570	Galactokinase OS=Homo sapiens OX=9606 GN=GALK1 PE=1 SV=1	1.16868e+08	1.04469e+08	1.06298e+08	1.03842e+08
Q14669	E3 ubiquitin-protein ligase TRIP12 OS=Homo sapiens OX=9606 GN=TRIP12 PE=1 SV=1	3.57938e+07	3.92225e+07	3.81815e+07	3.81417e+07
P42224	Signal transducer and activator of transcription 1-alpha/beta OS=Homo sapiens OX=9606 GN=STAT1 PE=1 SV=2	2.84631e+07	3.41054e+07	3.02901e+07	2.60972e+07
Q9NYF8	Bcl-2-associated transcription factor 1 OS=Homo sapiens OX=9606 GN=BCLAF1 PE=1 SV=2	5.48845e+07	6.14889e+07	6.43738e+07	6.76931e+07
P40429	60S ribosomal protein L13a OS=Homo sapiens OX=9606 GN=RPL13A PE=1 SV=2	1.4143e+09	1.2717e+09	1.38024e+09	1.3501e+09
Q8N163	Cell cycle and apoptosis regulator protein 2 OS=Homo sapiens OX=9606 GN=CCAR2 PE=1 SV=2	1.08188e+08	1.14745e+08	1.06573e+08	1.13271e+08
O95747	Serine/threonine-protein kinase OSR1 OS=Homo sapiens OX=9606 GN=OXSR1 PE=1 SV=1	8.67318e+07	1.0108e+08	9.12432e+07	9.14673e+07
Q9H583	HEAT repeat-containing protein 1 OS=Homo sapiens OX=9606 GN=HEATR1 PE=1 SV=3	5.07659e+07	3.93552e+07	4.44536e+07	3.17081e+07
P19367	Hexokinase-1 OS=Homo sapiens OX=9606 GN=HK1 PE=1 SV=3	1.44581e+07	1.9945e+07	2.23528e+07	1.4059e+07
P78417	Glutathione S-transferase omega-1 OS=Homo sapiens OX=9606 GN=GSTO1 PE=1 SV=2	4.13433e+08	4.27379e+08	3.92446e+08	3.93424e+08
P61326	Protein mago nashi homolog OS=Homo sapiens OX=9606 GN=MAGOH PE=1 SV=1	7.38303e+07	6.99288e+07	7.2754e+07	6.75482e+07
Q15257	Serine/threonine-protein phosphatase 2A activator OS=Homo sapiens OX=9606 GN=PTPA PE=1 SV=3	1.39996e+08	1.62306e+08	1.53127e+08	1.5379e+08
Q96AY3	Peptidyl-prolyl cis-trans isomerase FKBP10 OS=Homo sapiens OX=9606 GN=FKBP10 PE=1 SV=1	7.37265e+07	8.69957e+07	7.56184e+07	8.95884e+07
Q9H7Z7	Prostaglandin E synthase 2 OS=Homo sapiens OX=9606 GN=PTGES2 PE=1 SV=1	3.55422e+07	2.94116e+07	3.57883e+07	3.76282e+07
P23284	Peptidyl-prolyl cis-trans isomerase B OS=Homo sapiens OX=9606 GN=PPIB PE=1 SV=2	282255857	2.90209e+08	2.95648e+08	2.71038e+08
Q86TU7	Actin-histidine N-methyltransferase OS=Homo sapiens OX=9606 GN=SETD3 PE=1 SV=1	4.66905e+07	6.02329e+07	4.94544e+07	5.56592e+07
O14964	Hepatocyte growth factor-regulated tyrosine kinase substrate OS=Homo sapiens OX=9606 GN=HGS PE=1 SV=1	6.54579e+07	6.31842e+07	6.48216e+07	6.74133e+07
P18085	ADP-ribosylation factor 4 OS=Homo sapiens OX=9606 GN=ARF4 PE=1 SV=3	93488876	1.00778e+08	1.07487e+08	1.12146e+08
Q9NRN7	L-aminoadipate-semialdehyde dehydrogenase-phosphopantetheinyl transferase OS=Homo sapiens OX=9606 GN=AASDHPPT PE=1 SV=2	1.5545e+08	1.67427e+08	1.62715e+08	1.58861e+08
Q16643	Drebrin OS=Homo sapiens OX=9606 GN=DBN1 PE=1 SV=4	1.78857e+07	2.44101e+07	2.44087e+07	2.14857e+07
O95352	Ubiquitin-like modifier-activating enzyme ATG7 OS=Homo sapiens OX=9606 GN=ATG7 PE=1 SV=1	3.9058e+07	4.06263e+07	4.36086e+07	3.3846e+07
Q15428	Splicing factor 3A subunit 2 OS=Homo sapiens OX=9606 GN=SF3A2 PE=1 SV=2	3.88395e+07	4.63876e+07	3.93683e+07	4.34036e+07
O43795	Unconventional myosin-Ib OS=Homo sapiens OX=9606 GN=MYO1B PE=1 SV=3	3.27633e+07	3.44511e+07	4.06599e+07	3.02924e+07
O14787	Transportin-2 OS=Homo sapiens OX=9606 GN=TNPO2 PE=1 SV=3	5.0833e+07	5.41403e+07	5.04408e+07	5.34252e+07
Q13464	Rho-associated protein kinase 1 OS=Homo sapiens OX=9606 GN=ROCK1 PE=1 SV=1	1.96718e+07	1.60501e+07	1.67903e+07	1.71799e+07
P46778	60S ribosomal protein L21 OS=Homo sapiens OX=9606 GN=RPL21 PE=1 SV=2	6.47753e+08	5.96046e+08	6.0671e+08	5.90031e+08
Q92541	RNA polymerase-associated protein RTF1 homolog OS=Homo sapiens OX=9606 GN=RTF1 PE=1 SV=4	3.3855e+07	3.02381e+07	2.99293e+07	3.32571e+07
Q9UI12	V-type proton ATPase subunit H OS=Homo sapiens OX=9606 GN=ATP6V1H PE=1 SV=1	5.0206e+07	4.30339e+07	4.35617e+07	4.34125e+07
P50502	Hsc70-interacting protein OS=Homo sapiens OX=9606 GN=ST13 PE=1 SV=2	3.96762e+08	3.81383e+08	3.9068e+08	3.67643e+08
Q9UL46	Proteasome activator complex subunit 2 OS=Homo sapiens OX=9606 GN=PSME2 PE=1 SV=4	9.161e+07	1.00165e+08	7.12718e+07	7.73853e+07
Q9BRX2	Protein pelota homolog OS=Homo sapiens OX=9606 GN=PELO PE=1 SV=2	6.12292e+07	5.77234e+07	5.52434e+07	5.90799e+07
Q9BV20	Methylthioribose-1-phosphate isomerase OS=Homo sapiens OX=9606 GN=MRI1 PE=1 SV=1	1.78188e+08	1.73428e+08	1.71966e+08	1.79489e+08
Q9BQG0	Myb-binding protein 1A OS=Homo sapiens OX=9606 GN=MYBBP1A PE=1 SV=2	1.65668e+07	1.98145e+07	1.36679e+07	2.37673e+07
P39019	40S ribosomal protein S19 OS=Homo sapiens OX=9606 GN=RPS19 PE=1 SV=2	8.24586e+08	8.32679e+08	7.56739e+08	8.20948e+08
Q8N0X7	Spartin OS=Homo sapiens OX=9606 GN=SPART PE=1 SV=1	3.43116e+07	3.62722e+07	3.75543e+07	3.83834e+07
P13807	Glycogen [starch] synthase, muscle OS=Homo sapiens OX=9606 GN=GYS1 PE=1 SV=2	9.5665e+07	7.64577e+07	1.06918e+08	9.40071e+07
Q02543	60S ribosomal protein L18a OS=Homo sapiens OX=9606 GN=RPL18A PE=1 SV=2	7.94727e+08	6.97473e+08	6.95596e+08	6.98381e+08
P53367	Arfaptin-1 OS=Homo sapiens OX=9606 GN=ARFIP1 PE=1 SV=2	25926043	3.10341e+07	3.88084e+07	3.00881e+07
Q0VDF9	Heat shock 70 kDa protein 14 OS=Homo sapiens OX=9606 GN=HSPA14 PE=1 SV=1	6.1422e+07	5.30703e+07	5.22003e+07	6.17895e+07
Q53EL6	Programmed cell death protein 4 OS=Homo sapiens OX=9606 GN=PDCD4 PE=1 SV=2	5.69667e+07	6.27319e+07	7.04426e+07	6.44497e+07
Q13642	Four and a half LIM domains protein 1 OS=Homo sapiens OX=9606 GN=FHL1 PE=1 SV=4	9.45668e+07	8.62228e+07	8.85304e+07	9.12456e+07
O75832	26S proteasome non-ATPase regulatory subunit 10 OS=Homo sapiens OX=9606 GN=PSMD10 PE=1 SV=1	1.29973e+08	1.04047e+08	1.04967e+08	1.20153e+08
P40937	Replication factor C subunit 5 OS=Homo sapiens OX=9606 GN=RFC5 PE=1 SV=1	4.37408e+07	4.55172e+07	4.11856e+07	3.78374e+07
P55263	Adenosine kinase OS=Homo sapiens OX=9606 GN=ADK PE=1 SV=2	6.24172e+07	6.43612e+07	6.11466e+07	5.98019e+07
Q9UBC2	Epidermal growth factor receptor substrate 15-like 1 OS=Homo sapiens OX=9606 GN=EPS15L1 PE=1 SV=1	4.00337e+07	4.0765e+07	4.7973e+07	4.47786e+07
Q96AE4	Far upstream element-binding protein 1 OS=Homo sapiens OX=9606 GN=FUBP1 PE=1 SV=3	3.88972e+07	3.88038e+07	3.95419e+07	4.73512e+07
Q02952	A-kinase anchor protein 12 OS=Homo sapiens OX=9606 GN=AKAP12 PE=1 SV=4	2.34322e+07	2.145e+07	2.31979e+07	2.15646e+07
Q9Y5A9	YTH domain-containing family protein 2 OS=Homo sapiens OX=9606 GN=YTHDF2 PE=1 SV=2	9.00155e+07	8.87542e+07	8.96414e+07	9.4769e+07
Q8NCM8	Cytoplasmic dynein 2 heavy chain 1 OS=Homo sapiens OX=9606 GN=DYNC2H1 PE=1 SV=4	5.3038e+07	6.22091e+07	5.85786e+07	7.42895e+07
Q9NU22	Midasin OS=Homo sapiens OX=9606 GN=MDN1 PE=1 SV=2	7.51339e+07	7.69288e+07	7.6216e+07	8.17141e+07
P23258	Tubulin gamma-1 chain OS=Homo sapiens OX=9606 GN=TUBG1 PE=1 SV=2	4.85065e+07	4.20859e+07	3.77086e+07	4.26495e+07
P00966	Argininosuccinate synthase OS=Homo sapiens OX=9606 GN=ASS1 PE=1 SV=2	1.3375e+08	1.2293e+08	1.36397e+08	1.3746e+08
P07741	Adenine phosphoribosyltransferase OS=Homo sapiens OX=9606 GN=APRT PE=1 SV=2	3.81491e+08	3.85656e+08	3.88316e+08	3.78006e+08
P35232	Prohibitin 1 OS=Homo sapiens OX=9606 GN=PHB1 PE=1 SV=1	8.12404e+07	8.93077e+07	1.0831e+08	8.65692e+07
Q96F07	Cytoplasmic FMR1-interacting protein 2 OS=Homo sapiens OX=9606 GN=CYFIP2 PE=1 SV=2	1.32968e+07	1.39493e+07	1.45193e+07	1.31445e+07
P46926	Glucosamine-6-phosphate isomerase 1 OS=Homo sapiens OX=9606 GN=GNPDA1 PE=1 SV=1	1.46939e+08	1.41761e+08	1.39098e+08	1.40296e+08
Q9UJU6	Drebrin-like protein OS=Homo sapiens OX=9606 GN=DBNL PE=1 SV=1	2.83917e+07	2.46397e+07	2.80259e+07	3.54035e+07
Q14978	Nucleolar and coiled-body phosphoprotein 1 OS=Homo sapiens OX=9606 GN=NOLC1 PE=1 SV=2	171826354	2.02918e+08	1.95553e+08	2.55694e+08
Q9NZL4	Hsp70-binding protein 1 OS=Homo sapiens OX=9606 GN=HSPBP1 PE=1 SV=2	2.96585e+07	2.66036e+07	2.74865e+07	2.31143e+07
Q9H8Y8	Golgi reassembly-stacking protein 2 OS=Homo sapiens OX=9606 GN=GORASP2 PE=1 SV=3	4.4498e+07	4.81635e+07	4.82973e+07	4.90843e+07
Q96H79	Zinc finger CCCH-type antiviral protein 1-like OS=Homo sapiens OX=9606 GN=ZC3HAV1L PE=1 SV=2	5.5257e+07	6.21538e+07	5.1363e+07	6.04205e+07
Q8WVY7	Ubiquitin-like domain-containing CTD phosphatase 1 OS=Homo sapiens OX=9606 GN=UBLCP1 PE=1 SV=2	7.17699e+07	7.2147e+07	7.60815e+07	7.31156e+07
P51617	Interleukin-1 receptor-associated kinase 1 OS=Homo sapiens OX=9606 GN=IRAK1 PE=1 SV=2	3.59683e+07	3.88463e+07	3.44985e+07	3.1677e+07
P30050	60S ribosomal protein L12 OS=Homo sapiens OX=9606 GN=RPL12 PE=1 SV=1	7.00695e+08	6.0851e+08	7.0248e+08	6.07054e+08
O94903	Pyridoxal phosphate homeostasis protein OS=Homo sapiens OX=9606 GN=PLPBP PE=1 SV=1	6.86129e+07	7.779e+07	7.25262e+07	7.48426e+07
P05141	ADP/ATP translocase 2 OS=Homo sapiens OX=9606 GN=SLC25A5 PE=1 SV=7	3.68671e+08	3.80206e+08	4.70444e+08	3.86878e+08
Q9NR30	Nucleolar RNA helicase 2 OS=Homo sapiens OX=9606 GN=DDX21 PE=1 SV=5	7.66671e+07	7.45848e+07	8.01241e+07	1.02142e+08
Q14677	Clathrin interactor 1 OS=Homo sapiens OX=9606 GN=CLINT1 PE=1 SV=1	1.77351e+07	1.97473e+07	2.33177e+07	2.16985e+07
Q96EK5	KIF-binding protein OS=Homo sapiens OX=9606 GN=KIFBP PE=1 SV=1	3.51839e+07	3.74759e+07	3.52643e+07	3.32588e+07
Q9Y223	Bifunctional UDP-N-acetylglucosamine 2-epimerase/N-acetylmannosamine kinase OS=Homo sapiens OX=9606 GN=GNE PE=1 SV=1	63016724	6.1886e+07	6.59054e+07	6.4982e+07
Q9UKD2	mRNA turnover protein 4 homolog OS=Homo sapiens OX=9606 GN=MRTO4 PE=1 SV=2	7.88495e+07	8.42965e+07	7.63756e+07	8.2682e+07
Q4J6C6	Prolyl endopeptidase-like OS=Homo sapiens OX=9606 GN=PREPL PE=1 SV=1	3.11989e+07	3.4555e+07	2.88362e+07	3.28068e+07
Q96S55	ATPase WRNIP1 OS=Homo sapiens OX=9606 GN=WRNIP1 PE=1 SV=2	4.25191e+07	4.03995e+07	4.02526e+07	4.39218e+07
Q9Y6G9	Cytoplasmic dynein 1 light intermediate chain 1 OS=Homo sapiens OX=9606 GN=DYNC1LI1 PE=1 SV=3	1.24084e+08	1.17837e+08	1.17474e+08	1.24193e+08
O75223	Gamma-glutamylcyclotransferase OS=Homo sapiens OX=9606 GN=GGCT PE=1 SV=1	8.82848e+07	6.92931e+07	8.96687e+07	7.30053e+07
Q01780	Exosome component 10 OS=Homo sapiens OX=9606 GN=EXOSC10 PE=1 SV=2	2.45018e+07	2.34078e+07	2.62937e+07	2.75305e+07
O60361	Putative nucleoside diphosphate kinase OS=Homo sapiens OX=9606 GN=NME2P1 PE=5 SV=1	0	0	0	0
Q00169	Phosphatidylinositol transfer protein alpha isoform OS=Homo sapiens OX=9606 GN=PITPNA PE=1 SV=2	5.75511e+07	5.43101e+07	5.08638e+07	5.04223e+07
O75155	Cullin-associated NEDD8-dissociated protein 2 OS=Homo sapiens OX=9606 GN=CAND2 PE=1 SV=3	1.55929e+07	1.84432e+07	1.69905e+07	1.97373e+07
Q5T6F2	Ubiquitin-associated protein 2 OS=Homo sapiens OX=9606 GN=UBAP2 PE=1 SV=1	3.95578e+06	4.16995e+06	9.17842e+06	5.52318e+06
O95336	6-phosphogluconolactonase OS=Homo sapiens OX=9606 GN=PGLS PE=1 SV=2	1.09407e+08	1.10233e+08	9.97317e+07	9.52594e+07
Q96RS6	NudC domain-containing protein 1 OS=Homo sapiens OX=9606 GN=NUDCD1 PE=1 SV=2	5.50578e+07	5.92671e+07	5.74561e+07	6.42727e+07
O60678	Protein arginine N-methyltransferase 3 OS=Homo sapiens OX=9606 GN=PRMT3 PE=1 SV=4	1.2048e+08	1.28243e+08	1.28536e+08	1.30383e+08
P46063	ATP-dependent DNA helicase Q1 OS=Homo sapiens OX=9606 GN=RECQL PE=1 SV=3	2.3499e+07	2.18877e+07	2.4079e+07	2.58054e+07
Q9Y3P9	Rab GTPase-activating protein 1 OS=Homo sapiens OX=9606 GN=RABGAP1 PE=1 SV=3	7.31901e+06	1.16472e+07	1.09559e+07	9.37688e+06
Q13895	Bystin OS=Homo sapiens OX=9606 GN=BYSL PE=1 SV=3	5.86744e+07	6.54098e+07	5.56811e+07	6.31244e+07
P05783	Keratin, type I cytoskeletal 18 OS=Homo sapiens OX=9606 GN=KRT18 PE=1 SV=2	5.38495e+07	5.76911e+07	5.65355e+07	5.18455e+07
Q07955	Serine/arginine-rich splicing factor 1 OS=Homo sapiens OX=9606 GN=SRSF1 PE=1 SV=2	8.00598e+07	1.18e+08	1.07274e+08	1.15908e+08
Q06323	Proteasome activator complex subunit 1 OS=Homo sapiens OX=9606 GN=PSME1 PE=1 SV=1	1.01012e+08	1.07457e+08	9.75125e+07	9.95962e+07
P22087	rRNA 2'-O-methyltransferase fibrillarin OS=Homo sapiens OX=9606 GN=FBL PE=1 SV=2	72361350	7.24312e+07	7.5786e+07	8.01715e+07
P46779	60S ribosomal protein L28 OS=Homo sapiens OX=9606 GN=RPL28 PE=1 SV=3	3.22355e+08	2.90507e+08	2.99777e+08	3.34194e+08
Q9UNF0	Protein kinase C and casein kinase substrate in neurons protein 2 OS=Homo sapiens OX=9606 GN=PACSIN2 PE=1 SV=2	8.16618e+07	7.89072e+07	8.42331e+07	8.81594e+07
P42025	Beta-centractin OS=Homo sapiens OX=9606 GN=ACTR1B PE=1 SV=1	2.62746e+06	2.35383e+06	2.24305e+06	1.97664e+06
Q9NZL9	Methionine adenosyltransferase 2 subunit beta OS=Homo sapiens OX=9606 GN=MAT2B PE=1 SV=1	1.04559e+08	1.1177e+08	1.043e+08	1.09941e+08
Q92888	Rho guanine nucleotide exchange factor 1 OS=Homo sapiens OX=9606 GN=ARHGEF1 PE=1 SV=2	2.3078e+07	2.49898e+07	2.39463e+07	2.65143e+07
P55039	Developmentally-regulated GTP-binding protein 2 OS=Homo sapiens OX=9606 GN=DRG2 PE=1 SV=1	9.95618e+07	1.00308e+08	1.03593e+08	1.02171e+08
Q92905	COP9 signalosome complex subunit 5 OS=Homo sapiens OX=9606 GN=COPS5 PE=1 SV=4	8.91074e+07	9.59753e+07	9.3296e+07	1.00336e+08
O95801	Tetratricopeptide repeat protein 4 OS=Homo sapiens OX=9606 GN=TTC4 PE=1 SV=3	8.97138e+07	6.96373e+07	8.36459e+07	7.90826e+07
Q99956	Dual specificity protein phosphatase 9 OS=Homo sapiens OX=9606 GN=DUSP9 PE=1 SV=1	4.58789e+07	4.49199e+07	4.56521e+07	4.4437e+07
Q9HB07	MYG1 exonuclease OS=Homo sapiens OX=9606 GN=MYG1 PE=1 SV=3	1.44047e+08	1.57625e+08	1.35987e+08	1.35495e+08
Q9BSJ8	Extended synaptotagmin-1 OS=Homo sapiens OX=9606 GN=ESYT1 PE=1 SV=1	3.36058e+07	3.09704e+07	4.20323e+07	3.54381e+07
P08397	Porphobilinogen deaminase OS=Homo sapiens OX=9606 GN=HMBS PE=1 SV=2	1.24712e+08	1.16461e+08	1.15402e+08	1.17504e+08
P30085	UMP-CMP kinase OS=Homo sapiens OX=9606 GN=CMPK1 PE=1 SV=3	8.69925e+07	8.41567e+07	7.94695e+07	7.32531e+07
O60547	GDP-mannose 4,6 dehydratase OS=Homo sapiens OX=9606 GN=GMDS PE=1 SV=1	9.68976e+07	8.89029e+07	9.68412e+07	9.92307e+07
Q08752	Peptidyl-prolyl cis-trans isomerase D OS=Homo sapiens OX=9606 GN=PPID PE=1 SV=3	2.31046e+08	2.39457e+08	2.37392e+08	2.32942e+08
Q5T6V5	Queuosine salvage protein OS=Homo sapiens OX=9606 GN=C9orf64 PE=1 SV=1	1.54876e+08	1.36492e+08	1.47841e+08	1.58678e+08
Q9Y3A5	Ribosome maturation protein SBDS OS=Homo sapiens OX=9606 GN=SBDS PE=1 SV=4	1.85071e+08	1.64593e+08	1.80147e+08	1.77297e+08
P18754	Regulator of chromosome condensation OS=Homo sapiens OX=9606 GN=RCC1 PE=1 SV=1	4.5621e+07	5.95235e+07	5.0732e+07	5.8912e+07
Q15942	Zyxin OS=Homo sapiens OX=9606 GN=ZYX PE=1 SV=1	5.67116e+07	6.58587e+07	6.39394e+07	7.52484e+07
Q9UHD9	Ubiquilin-2 OS=Homo sapiens OX=9606 GN=UBQLN2 PE=1 SV=2	1.37373e+07	1.23117e+07	1.1377e+07	1.2148e+07
P11217	Glycogen phosphorylase, muscle form OS=Homo sapiens OX=9606 GN=PYGM PE=1 SV=6	0	8.09446e+06	7.54379e+06	6.85074e+06
Q96G46	tRNA-dihydrouridine(47) synthase [NAD(P)(+)]-like OS=Homo sapiens OX=9606 GN=DUS3L PE=1 SV=2	2.6354e+07	2.81879e+07	3.17867e+07	3.23168e+07
P51114	RNA-binding protein FXR1 OS=Homo sapiens OX=9606 GN=FXR1 PE=1 SV=3	7.67869e+07	6.17224e+07	7.30611e+07	5.64226e+07
O43765	Small glutamine-rich tetratricopeptide repeat-containing protein alpha OS=Homo sapiens OX=9606 GN=SGTA PE=1 SV=1	8.12221e+07	8.4428e+07	6.53514e+07	6.92649e+07
Q8WYA6	Beta-catenin-like protein 1 OS=Homo sapiens OX=9606 GN=CTNNBL1 PE=1 SV=1	4.38727e+07	6.4499e+07	5.73882e+07	6.35343e+07
Q9Y4C2	TRPM8 channel-associated factor 1 OS=Homo sapiens OX=9606 GN=TCAF1 PE=1 SV=3	4.39942e+07	4.29498e+07	4.56352e+07	4.09731e+07
Q9Y2T2	AP-3 complex subunit mu-1 OS=Homo sapiens OX=9606 GN=AP3M1 PE=1 SV=1	8.39635e+07	8.51876e+07	8.88902e+07	9.67668e+07
P54920	Alpha-soluble NSF attachment protein OS=Homo sapiens OX=9606 GN=NAPA PE=1 SV=3	2.62963e+07	3.90554e+07	3.42818e+07	3.406e+07
Q9UBU9	Nuclear RNA export factor 1 OS=Homo sapiens OX=9606 GN=NXF1 PE=1 SV=1	7.77749e+07	8.23576e+07	8.70103e+07	8.26965e+07
P02786	Transferrin receptor protein 1 OS=Homo sapiens OX=9606 GN=TFRC PE=1 SV=2	3.30527e+07	2.44658e+07	3.35941e+07	3.27731e+07
Q15276	Rab GTPase-binding effector protein 1 OS=Homo sapiens OX=9606 GN=RABEP1 PE=1 SV=2	1.71386e+07	3.5386e+07	2.09186e+07	3.50133e+07
P14550	Aldo-keto reductase family 1 member A1 OS=Homo sapiens OX=9606 GN=AKR1A1 PE=1 SV=3	1.10716e+08	1.1307e+08	1.08529e+08	1.17564e+08
Q99707	Methionine synthase OS=Homo sapiens OX=9606 GN=MTR PE=1 SV=2	3.40716e+07	2.85874e+07	3.0415e+07	3.21549e+07
P55265	Double-stranded RNA-specific adenosine deaminase OS=Homo sapiens OX=9606 GN=ADAR PE=1 SV=4	1.84225e+07	2.3432e+07	1.87917e+07	2.50762e+07
P12236	ADP/ATP translocase 3 OS=Homo sapiens OX=9606 GN=SLC25A6 PE=1 SV=4	1.47091e+07	1.25374e+07	1.81819e+07	1.40987e+07
P54646	5'-AMP-activated protein kinase catalytic subunit alpha-2 OS=Homo sapiens OX=9606 GN=PRKAA2 PE=1 SV=2	3.44533e+07	3.22484e+07	3.19539e+07	2.94454e+07
Q53H82	Endoribonuclease LACTB2 OS=Homo sapiens OX=9606 GN=LACTB2 PE=1 SV=2	3.96668e+07	3.46164e+07	3.50023e+07	3.56846e+07
Q562R1	Beta-actin-like protein 2 OS=Homo sapiens OX=9606 GN=ACTBL2 PE=1 SV=2	901747200	8.7165e+08	7.8309e+08	7.74376e+08
Q9H993	Damage-control phosphatase ARMT1 OS=Homo sapiens OX=9606 GN=ARMT1 PE=1 SV=1	5.76605e+07	5.77456e+07	5.75023e+07	6.56351e+07
P49770	Translation initiation factor eIF-2B subunit beta OS=Homo sapiens OX=9606 GN=EIF2B2 PE=1 SV=3	2.79835e+08	2.78174e+08	2.9581e+08	2.99392e+08
Q86UP2	Kinectin OS=Homo sapiens OX=9606 GN=KTN1 PE=1 SV=1	1.53276e+07	1.38904e+07	2.09815e+07	1.68027e+07
Q99729	Heterogeneous nuclear ribonucleoprotein A/B OS=Homo sapiens OX=9606 GN=HNRNPAB PE=1 SV=2	1.54132e+08	1.94968e+08	1.76886e+08	1.90506e+08
P38117	Electron transfer flavoprotein subunit beta OS=Homo sapiens OX=9606 GN=ETFB PE=1 SV=3	8.75541e+07	9.95852e+07	1.03776e+08	1.10681e+08
Q9Y5P6	Mannose-1-phosphate guanyltransferase beta OS=Homo sapiens OX=9606 GN=GMPPB PE=1 SV=2	6.60126e+07	6.59686e+07	6.78067e+07	6.18532e+07
P62277	40S ribosomal protein S13 OS=Homo sapiens OX=9606 GN=RPS13 PE=1 SV=2	1.02513e+09	8.73167e+08	8.92628e+08	8.56585e+08
Q13428	Treacle protein OS=Homo sapiens OX=9606 GN=TCOF1 PE=1 SV=3	3.7684e+07	3.62993e+07	2.64059e+07	3.40829e+07
Q9H078	Caseinolytic peptidase B protein homolog OS=Homo sapiens OX=9606 GN=CLPB PE=1 SV=1	3.69839e+07	4.26003e+07	4.08555e+07	3.35466e+07
Q9H0D6	5'-3' exoribonuclease 2 OS=Homo sapiens OX=9606 GN=XRN2 PE=1 SV=1	2.30704e+07	2.9323e+07	2.32103e+07	2.76947e+07
Q9NQX3	Gephyrin OS=Homo sapiens OX=9606 GN=GPHN PE=1 SV=1	2.17146e+07	2.25961e+07	2.13328e+07	2.26554e+07
P49643	DNA primase large subunit OS=Homo sapiens OX=9606 GN=PRIM2 PE=1 SV=2	4.0524e+07	4.25062e+07	3.82943e+07	3.81097e+07
Q7Z460	CLIP-associating protein 1 OS=Homo sapiens OX=9606 GN=CLASP1 PE=1 SV=1	2.07114e+07	2.06443e+07	2.39752e+07	1.86101e+07
P62993	Growth factor receptor-bound protein 2 OS=Homo sapiens OX=9606 GN=GRB2 PE=1 SV=1	1.61191e+08	1.55039e+08	1.47606e+08	1.48603e+08
Q3YEC7	Rab-like protein 6 OS=Homo sapiens OX=9606 GN=RABL6 PE=1 SV=2	7.77241e+07	7.97886e+07	8.98501e+07	8.28174e+07
Q9GZL7	Ribosome biogenesis protein WDR12 OS=Homo sapiens OX=9606 GN=WDR12 PE=1 SV=2	8.42978e+07	8.38544e+07	8.60207e+07	8.89971e+07
Q96IJ6	Mannose-1-phosphate guanyltransferase alpha OS=Homo sapiens OX=9606 GN=GMPPA PE=1 SV=1	6.42584e+07	6.30893e+07	6.81698e+07	5.68125e+07
P21266	Glutathione S-transferase Mu 3 OS=Homo sapiens OX=9606 GN=GSTM3 PE=1 SV=3	2.47691e+08	2.42699e+08	2.32826e+08	2.24701e+08
P84085	ADP-ribosylation factor 5 OS=Homo sapiens OX=9606 GN=ARF5 PE=1 SV=2	2.76285e+07	2.42572e+07	2.36226e+07	2.85573e+07
Q9Y2W1	Thyroid hormone receptor-associated protein 3 OS=Homo sapiens OX=9606 GN=THRAP3 PE=1 SV=2	3.96713e+07	4.31371e+07	4.84629e+07	4.72406e+07
P10599	Thioredoxin OS=Homo sapiens OX=9606 GN=TXN PE=1 SV=3	4.08168e+08	4.34352e+08	3.44773e+08	4.27396e+08
P24534	Elongation factor 1-beta OS=Homo sapiens OX=9606 GN=EEF1B2 PE=1 SV=3	2.15666e+08	2.34796e+08	2.35644e+08	2.38455e+08
P25685	DnaJ homolog subfamily B member 1 OS=Homo sapiens OX=9606 GN=DNAJB1 PE=1 SV=4	5.14783e+07	5.34576e+07	6.6171e+07	5.54655e+07
P29966	Myristoylated alanine-rich C-kinase substrate OS=Homo sapiens OX=9606 GN=MARCKS PE=1 SV=4	7.33853e+07	6.83287e+07	7.20229e+07	7.91054e+07
P61086	Ubiquitin-conjugating enzyme E2 K OS=Homo sapiens OX=9606 GN=UBE2K PE=1 SV=3	1.04288e+08	1.0121e+08	9.76702e+07	9.82911e+07
O00170	AH receptor-interacting protein OS=Homo sapiens OX=9606 GN=AIP PE=1 SV=3	5.94357e+07	4.91377e+07	4.72971e+07	4.76637e+07
Q16851	UTP--glucose-1-phosphate uridylyltransferase OS=Homo sapiens OX=9606 GN=UGP2 PE=1 SV=5	8.40352e+07	8.84704e+07	8.52342e+07	8.66823e+07
Q92769	Histone deacetylase 2 OS=Homo sapiens OX=9606 GN=HDAC2 PE=1 SV=2	2.98125e+07	2.91648e+07	2.60976e+07	3.2094e+07
Q7Z2Z2	Elongation factor-like GTPase 1 OS=Homo sapiens OX=9606 GN=EFL1 PE=1 SV=2	2.75941e+07	2.62089e+07	2.68691e+07	2.56008e+07
Q15126	Phosphomevalonate kinase OS=Homo sapiens OX=9606 GN=PMVK PE=1 SV=3	1.13737e+08	1.09806e+08	1.02886e+08	1.04001e+08
Q7Z3U7	Protein MON2 homolog OS=Homo sapiens OX=9606 GN=MON2 PE=1 SV=3	3.55057e+07	4.24331e+07	4.60099e+07	4.56069e+07
Q9UN37	Vacuolar protein sorting-associated protein 4A OS=Homo sapiens OX=9606 GN=VPS4A PE=1 SV=1	1.0253e+08	9.64978e+07	8.79107e+07	7.74419e+07
O60716	Catenin delta-1 OS=Homo sapiens OX=9606 GN=CTNND1 PE=1 SV=1	2.89059e+07	3.24096e+07	2.96361e+07	3.88201e+07
O95340	Bifunctional 3'-phosphoadenosine 5'-phosphosulfate synthase 2 OS=Homo sapiens OX=9606 GN=PAPSS2 PE=1 SV=2	5.01868e+07	5.30935e+07	5.2474e+07	5.32224e+07
Q9H6Z4	Ran-binding protein 3 OS=Homo sapiens OX=9606 GN=RANBP3 PE=1 SV=1	5.72151e+07	6.35951e+07	5.98496e+07	6.12372e+07
P56537	Eukaryotic translation initiation factor 6 OS=Homo sapiens OX=9606 GN=EIF6 PE=1 SV=1	4.3522e+07	3.97724e+07	3.74855e+07	3.73921e+07
Q9Y6E2	eIF5-mimic protein 1 OS=Homo sapiens OX=9606 GN=BZW2 PE=1 SV=1	1.02376e+08	9.52832e+07	1.00191e+08	1.02749e+08
O00442	RNA 3'-terminal phosphate cyclase OS=Homo sapiens OX=9606 GN=RTCA PE=1 SV=1	6.04033e+07	5.62487e+07	5.81911e+07	5.65171e+07
Q99426	Tubulin-folding cofactor B OS=Homo sapiens OX=9606 GN=TBCB PE=1 SV=2	1.1239e+08	9.81033e+07	1.179e+08	1.04388e+08
O75694	Nuclear pore complex protein Nup155 OS=Homo sapiens OX=9606 GN=NUP155 PE=1 SV=1	6.63786e+07	6.37775e+07	6.9528e+07	5.96791e+07
P20340	Ras-related protein Rab-6A OS=Homo sapiens OX=9606 GN=RAB6A PE=1 SV=3	8.88209e+07	8.12606e+07	7.73106e+07	9.0524e+07
P14324	Farnesyl pyrophosphate synthase OS=Homo sapiens OX=9606 GN=FDPS PE=1 SV=4	1.51341e+08	1.45741e+08	1.55972e+08	1.63957e+08
Q96TA1	Protein Niban 2 OS=Homo sapiens OX=9606 GN=NIBAN2 PE=1 SV=3	1.48103e+07	2.04025e+07	1.91125e+07	2.34526e+07
P61019	Ras-related protein Rab-2A OS=Homo sapiens OX=9606 GN=RAB2A PE=1 SV=1	3.58108e+07	4.4164e+07	3.72219e+07	3.74122e+07
P20073	Annexin A7 OS=Homo sapiens OX=9606 GN=ANXA7 PE=1 SV=3	1.05147e+08	9.7547e+07	1.07406e+08	9.90197e+07
Q66K14	TBC1 domain family member 9B OS=Homo sapiens OX=9606 GN=TBC1D9B PE=1 SV=3	2.90179e+07	3.10846e+07	3.27149e+07	3.29456e+07
Q5TDH0	Protein DDI1 homolog 2 OS=Homo sapiens OX=9606 GN=DDI2 PE=1 SV=1	77313782	7.43057e+07	7.23595e+07	6.98855e+07
E9PAV3	Nascent polypeptide-associated complex subunit alpha, muscle-specific form OS=Homo sapiens OX=9606 GN=NACA PE=1 SV=1	2.51261e+08	2.67065e+08	2.45216e+08	2.61871e+08
Q96A65	Exocyst complex component 4 OS=Homo sapiens OX=9606 GN=EXOC4 PE=1 SV=1	2.12582e+07	2.50562e+07	2.70377e+07	2.3329e+07
P34896	Serine hydroxymethyltransferase, cytosolic OS=Homo sapiens OX=9606 GN=SHMT1 PE=1 SV=1	2.85333e+07	3.28327e+07	2.55382e+07	3.10379e+07
Q15637	Splicing factor 1 OS=Homo sapiens OX=9606 GN=SF1 PE=1 SV=4	3.21596e+07	3.75282e+07	3.32705e+07	4.00524e+07
Q13185	Chromobox protein homolog 3 OS=Homo sapiens OX=9606 GN=CBX3 PE=1 SV=4	6.53868e+07	7.31846e+07	6.77139e+07	6.88591e+07
Q9NUQ3	Gamma-taxilin OS=Homo sapiens OX=9606 GN=TXLNG PE=1 SV=2	4.38466e+07	4.38842e+07	4.52061e+07	4.64102e+07
Q6PGP7	Tetratricopeptide repeat protein 37 OS=Homo sapiens OX=9606 GN=TTC37 PE=1 SV=1	3.47916e+07	3.44036e+07	3.01406e+07	3.44739e+07
Q9P289	Serine/threonine-protein kinase 26 OS=Homo sapiens OX=9606 GN=STK26 PE=1 SV=2	1.26604e+08	1.36663e+08	1.28659e+08	1.26796e+08
Q14019	Coactosin-like protein OS=Homo sapiens OX=9606 GN=COTL1 PE=1 SV=3	3.02674e+08	2.64529e+08	2.75532e+08	2.8124e+08
Q13907	Isopentenyl-diphosphate Delta-isomerase 1 OS=Homo sapiens OX=9606 GN=IDI1 PE=1 SV=2	3.58168e+07	3.47772e+07	3.44259e+07	3.89287e+07
O75436	Vacuolar protein sorting-associated protein 26A OS=Homo sapiens OX=9606 GN=VPS26A PE=1 SV=2	5.4646e+07	5.1142e+07	5.2367e+07	4.68258e+07
P07910	Heterogeneous nuclear ribonucleoproteins C1/C2 OS=Homo sapiens OX=9606 GN=HNRNPC PE=1 SV=4	9.49428e+07	1.02349e+08	1.28858e+08	1.41072e+08
Q9UPY3	Endoribonuclease Dicer OS=Homo sapiens OX=9606 GN=DICER1 PE=1 SV=3	3.13251e+07	2.96671e+07	3.13669e+07	3.14559e+07
P78347	General transcription factor II-I OS=Homo sapiens OX=9606 GN=GTF2I PE=1 SV=2	3.68151e+07	3.76096e+07	3.42319e+07	3.80921e+07
Q9GZT9	Egl nine homolog 1 OS=Homo sapiens OX=9606 GN=EGLN1 PE=1 SV=1	1.26233e+07	9.02375e+06	1.47996e+07	1.33265e+07
Q9H2P9	Diphthine methyl ester synthase OS=Homo sapiens OX=9606 GN=DPH5 PE=1 SV=2	3.4728e+07	2.68335e+07	2.59112e+07	2.80299e+07
P06132	Uroporphyrinogen decarboxylase OS=Homo sapiens OX=9606 GN=UROD PE=1 SV=2	8.28496e+07	9.58604e+07	8.89447e+07	9.4048e+07
O60264	SWI/SNF-related matrix-associated actin-dependent regulator of chromatin subfamily A member 5 OS=Homo sapiens OX=9606 GN=SMARCA5 PE=1 SV=1	2.80579e+07	5.5679e+07	5.40671e+07	5.97432e+07
P61026	Ras-related protein Rab-10 OS=Homo sapiens OX=9606 GN=RAB10 PE=1 SV=1	2.06156e+08	2.05313e+08	2.2503e+08	2.0696e+08
Q9Y281	Cofilin-2 OS=Homo sapiens OX=9606 GN=CFL2 PE=1 SV=1	3.61984e+07	3.77166e+07	3.45438e+07	3.44087e+07
P04632	Calpain small subunit 1 OS=Homo sapiens OX=9606 GN=CAPNS1 PE=1 SV=1	8.24872e+07	8.56462e+07	8.57772e+07	7.89162e+07
Q9H3S7	Tyrosine-protein phosphatase non-receptor type 23 OS=Homo sapiens OX=9606 GN=PTPN23 PE=1 SV=1	6.62201e+06	6.51186e+06	7.45253e+06	7.9543e+06
Q16527	Cysteine and glycine-rich protein 2 OS=Homo sapiens OX=9606 GN=CSRP2 PE=1 SV=3	1.93605e+07	1.83413e+07	1.80734e+07	1.72935e+07
P53999	Activated RNA polymerase II transcriptional coactivator p15 OS=Homo sapiens OX=9606 GN=SUB1 PE=1 SV=3	1.35571e+08	1.34814e+08	1.40237e+08	1.45388e+08
P61313	60S ribosomal protein L15 OS=Homo sapiens OX=9606 GN=RPL15 PE=1 SV=2	1.06544e+09	1.07229e+09	1.11542e+09	1.10933e+09
Q14258	E3 ubiquitin/ISG15 ligase TRIM25 OS=Homo sapiens OX=9606 GN=TRIM25 PE=1 SV=2	3.06302e+07	2.78075e+07	3.23852e+07	2.82907e+07
Q8IWS0	PHD finger protein 6 OS=Homo sapiens OX=9606 GN=PHF6 PE=1 SV=1	3.53184e+07	3.9055e+07	3.52578e+07	3.04027e+07
Q6DKJ4	Nucleoredoxin OS=Homo sapiens OX=9606 GN=NXN PE=1 SV=2	4.99724e+07	5.08104e+07	4.63737e+07	4.95975e+07
P62888	60S ribosomal protein L30 OS=Homo sapiens OX=9606 GN=RPL30 PE=1 SV=2	2.39989e+08	2.19043e+08	2.22794e+08	2.28008e+08
Q00534	Cyclin-dependent kinase 6 OS=Homo sapiens OX=9606 GN=CDK6 PE=1 SV=1	2.66799e+07	3.09694e+07	2.367e+07	3.1734e+07
Q8NCA5	Protein FAM98A OS=Homo sapiens OX=9606 GN=FAM98A PE=1 SV=2	2.37205e+07	2.32784e+07	1.96503e+07	2.56011e+07
Q92990	Glomulin OS=Homo sapiens OX=9606 GN=GLMN PE=1 SV=2	6.28713e+07	6.92816e+07	6.85663e+07	6.51113e+07
Q15149	Plectin OS=Homo sapiens OX=9606 GN=PLEC PE=1 SV=3	3.40061e+07	2.88385e+07	2.52202e+07	3.51729e+07
Q9NPQ8	Synembryn-A OS=Homo sapiens OX=9606 GN=RIC8A PE=1 SV=3	1.26506e+08	8.89463e+07	9.83587e+07	1.18191e+08
O00139	Kinesin-like protein KIF2A OS=Homo sapiens OX=9606 GN=KIF2A PE=1 SV=3	4.5737e+07	4.82578e+07	4.8787e+07	4.91215e+07
Q12874	Splicing factor 3A subunit 3 OS=Homo sapiens OX=9606 GN=SF3A3 PE=1 SV=1	8.79319e+07	1.05156e+08	1.01291e+08	1.082e+08
Q9NXG2	THUMP domain-containing protein 1 OS=Homo sapiens OX=9606 GN=THUMPD1 PE=1 SV=2	1.07546e+08	1.14412e+08	1.21634e+08	1.18031e+08
P61088	Ubiquitin-conjugating enzyme E2 N OS=Homo sapiens OX=9606 GN=UBE2N PE=1 SV=1	1.75332e+08	1.59268e+08	1.5973e+08	1.57444e+08
P24666	Low molecular weight phosphotyrosine protein phosphatase OS=Homo sapiens OX=9606 GN=ACP1 PE=1 SV=3	8.59887e+07	7.48971e+07	7.18721e+07	7.27557e+07
Q9C0B1	Alpha-ketoglutarate-dependent dioxygenase FTO OS=Homo sapiens OX=9606 GN=FTO PE=1 SV=3	6.05677e+07	6.06772e+07	4.18714e+07	3.9183e+07
O43172	U4/U6 small nuclear ribonucleoprotein Prp4 OS=Homo sapiens OX=9606 GN=PRPF4 PE=1 SV=2	2.75637e+07	2.39421e+07	2.37946e+07	2.35273e+07
Q9H223	EH domain-containing protein 4 OS=Homo sapiens OX=9606 GN=EHD4 PE=1 SV=1	1.74511e+07	1.72557e+07	2.04205e+07	1.7406e+07
P09661	U2 small nuclear ribonucleoprotein A' OS=Homo sapiens OX=9606 GN=SNRPA1 PE=1 SV=2	1.28026e+08	1.39221e+08	1.38933e+08	1.51803e+08
Q96KB5	Lymphokine-activated killer T-cell-originated protein kinase OS=Homo sapiens OX=9606 GN=PBK PE=1 SV=3	8.61106e+07	8.01321e+07	8.50942e+07	8.5444e+07
P83731	60S ribosomal protein L24 OS=Homo sapiens OX=9606 GN=RPL24 PE=1 SV=1	6.20548e+08	5.91508e+08	5.91843e+08	5.94227e+08
Q8IVD9	NudC domain-containing protein 3 OS=Homo sapiens OX=9606 GN=NUDCD3 PE=1 SV=3	2.83028e+07	2.95056e+07	3.05211e+07	3.23426e+07
Q12792	Twinfilin-1 OS=Homo sapiens OX=9606 GN=TWF1 PE=1 SV=3	6.04763e+07	5.31652e+07	5.74013e+07	6.58997e+07
Q8NFF5	FAD synthase OS=Homo sapiens OX=9606 GN=FLAD1 PE=1 SV=1	8.78757e+06	1.07172e+07	1.09578e+07	1.16816e+07
Q15833	Syntaxin-binding protein 2 OS=Homo sapiens OX=9606 GN=STXBP2 PE=1 SV=2	2.13698e+07	2.41489e+07	2.52347e+07	2.20162e+07
Q9GZT8	NIF3-like protein 1 OS=Homo sapiens OX=9606 GN=NIF3L1 PE=1 SV=2	8.88813e+07	8.48654e+07	8.31781e+07	1.00878e+08
Q99439	Calponin-2 OS=Homo sapiens OX=9606 GN=CNN2 PE=1 SV=4	3.81337e+07	3.42716e+07	4.07146e+07	3.87166e+07
Q9UHJ6	Sedoheptulokinase OS=Homo sapiens OX=9606 GN=SHPK PE=1 SV=4	1.61841e+07	1.62598e+07	1.41683e+07	1.56045e+07
Q92615	La-related protein 4B OS=Homo sapiens OX=9606 GN=LARP4B PE=1 SV=3	1.38783e+07	1.73001e+07	2.23312e+07	1.655e+07
O00505	Importin subunit alpha-4 OS=Homo sapiens OX=9606 GN=KPNA3 PE=1 SV=2	3.74779e+07	4.86051e+07	4.60206e+07	4.31787e+07
P08621	U1 small nuclear ribonucleoprotein 70 kDa OS=Homo sapiens OX=9606 GN=SNRNP70 PE=1 SV=2	1.15492e+08	1.29554e+08	1.16842e+08	1.37546e+08
Q7Z739	YTH domain-containing family protein 3 OS=Homo sapiens OX=9606 GN=YTHDF3 PE=1 SV=1	6.48659e+06	7.635e+06	7.84273e+06	8.58159e+06
P30043	Flavin reductase (NADPH) OS=Homo sapiens OX=9606 GN=BLVRB PE=1 SV=3	9.40733e+07	7.4831e+07	7.46599e+07	7.29786e+07
P61353	60S ribosomal protein L27 OS=Homo sapiens OX=9606 GN=RPL27 PE=1 SV=2	6.92425e+08	5.62376e+08	5.99645e+08	5.8495e+08
P51148	Ras-related protein Rab-5C OS=Homo sapiens OX=9606 GN=RAB5C PE=1 SV=2	7.25062e+07	7.51106e+07	7.57969e+07	7.2045e+07
O15294	UDP-N-acetylglucosamine--peptide N-acetylglucosaminyltransferase 110 kDa subunit OS=Homo sapiens OX=9606 GN=OGT PE=1 SV=3	2.30895e+07	1.99823e+07	2.73731e+07	2.63884e+07
Q8WWY3	U4/U6 small nuclear ribonucleoprotein Prp31 OS=Homo sapiens OX=9606 GN=PRPF31 PE=1 SV=2	4.16619e+07	4.17512e+07	4.90398e+07	4.97087e+07
Q8TAT6	Nuclear protein localization protein 4 homolog OS=Homo sapiens OX=9606 GN=NPLOC4 PE=1 SV=3	2.93384e+07	3.53411e+07	3.51091e+07	3.55925e+07
Q96C86	m7GpppX diphosphatase OS=Homo sapiens OX=9606 GN=DCPS PE=1 SV=2	8.14326e+07	7.99737e+07	8.37446e+07	8.42192e+07
P35268	60S ribosomal protein L22 OS=Homo sapiens OX=9606 GN=RPL22 PE=1 SV=2	4.32811e+08	3.98843e+08	3.87894e+08	3.93036e+08
Q9H0C8	Integrin-linked kinase-associated serine/threonine phosphatase 2C OS=Homo sapiens OX=9606 GN=ILKAP PE=1 SV=1	1.15803e+08	1.18372e+08	1.20394e+08	1.11515e+08
O00629	Importin subunit alpha-3 OS=Homo sapiens OX=9606 GN=KPNA4 PE=1 SV=1	1.45752e+07	1.83054e+07	1.67254e+07	2.08883e+07
Q9BRS2	Serine/threonine-protein kinase RIO1 OS=Homo sapiens OX=9606 GN=RIOK1 PE=1 SV=2	1.26431e+07	2.25942e+07	1.7741e+07	1.90557e+07
O14981	TATA-binding protein-associated factor 172 OS=Homo sapiens OX=9606 GN=BTAF1 PE=1 SV=2	2.38774e+07	2.69e+07	2.66145e+07	2.73474e+07
P85037	Forkhead box protein K1 OS=Homo sapiens OX=9606 GN=FOXK1 PE=1 SV=1	1.99027e+08	1.96302e+08	1.8537e+08	1.86398e+08
P07205	Phosphoglycerate kinase 2 OS=Homo sapiens OX=9606 GN=PGK2 PE=1 SV=3	1.63359e+06	1.4244e+06	1.69951e+06	1.35122e+06
Q9Y3Z3	Deoxynucleoside triphosphate triphosphohydrolase SAMHD1 OS=Homo sapiens OX=9606 GN=SAMHD1 PE=1 SV=2	6.63749e+07	5.38275e+07	5.75369e+07	5.85279e+07
O15160	DNA-directed RNA polymerases I and III subunit RPAC1 OS=Homo sapiens OX=9606 GN=POLR1C PE=1 SV=1	5.37816e+07	5.40164e+07	5.70951e+07	4.98627e+07
P49593	Protein phosphatase 1F OS=Homo sapiens OX=9606 GN=PPM1F PE=1 SV=3	3.74159e+07	4.06116e+07	3.26856e+07	3.82696e+07
Q7Z2T5	TRMT1-like protein OS=Homo sapiens OX=9606 GN=TRMT1L PE=1 SV=2	2.61328e+07	2.50776e+07	1.87135e+07	2.61708e+07
Q05086	Ubiquitin-protein ligase E3A OS=Homo sapiens OX=9606 GN=UBE3A PE=1 SV=4	1.79749e+08	1.80687e+08	1.61534e+08	1.79438e+08
Q15102	Platelet-activating factor acetylhydrolase IB subunit alpha1 OS=Homo sapiens OX=9606 GN=PAFAH1B3 PE=1 SV=1	1.53805e+08	1.60584e+08	1.46776e+08	1.45128e+08
P51149	Ras-related protein Rab-7a OS=Homo sapiens OX=9606 GN=RAB7A PE=1 SV=1	89360145	8.87342e+07	9.273e+07	8.86608e+07
Q6P1J9	Parafibromin OS=Homo sapiens OX=9606 GN=CDC73 PE=1 SV=1	3.11147e+07	3.26718e+07	3.49158e+07	3.48892e+07
Q13247	Serine/arginine-rich splicing factor 6 OS=Homo sapiens OX=9606 GN=SRSF6 PE=1 SV=2	3.2843e+07	3.86407e+07	4.21921e+07	3.80186e+07
O95219	Sorting nexin-4 OS=Homo sapiens OX=9606 GN=SNX4 PE=1 SV=1	2.15949e+07	2.3832e+07	1.94428e+07	2.17922e+07
Q7Z4W1	L-xylulose reductase OS=Homo sapiens OX=9606 GN=DCXR PE=1 SV=2	7.47396e+07	6.40271e+07	6.43338e+07	6.64116e+07
P83881	60S ribosomal protein L36a OS=Homo sapiens OX=9606 GN=RPL36A PE=1 SV=2	9.07623e+07	7.82861e+07	8.6478e+07	9.51131e+07
Q13148	TAR DNA-binding protein 43 OS=Homo sapiens OX=9606 GN=TARDBP PE=1 SV=1	7.09324e+07	6.95306e+07	7.08469e+07	7.10275e+07
Q9UBB6	Neurochondrin OS=Homo sapiens OX=9606 GN=NCDN PE=1 SV=1	2.64052e+07	2.83381e+07	3.07999e+07	2.32035e+07
P57721	Poly(rC)-binding protein 3 OS=Homo sapiens OX=9606 GN=PCBP3 PE=1 SV=2	1.61576e+07	1.51063e+07	1.4833e+07	1.51335e+07
Q13144	Translation initiation factor eIF-2B subunit epsilon OS=Homo sapiens OX=9606 GN=EIF2B5 PE=1 SV=3	4.9143e+07	4.85463e+07	5.90239e+07	6.16118e+07
O43399	Tumor protein D54 OS=Homo sapiens OX=9606 GN=TPD52L2 PE=1 SV=2	2.92411e+07	2.59549e+07	2.45549e+07	3.41152e+07
P62847	40S ribosomal protein S24 OS=Homo sapiens OX=9606 GN=RPS24 PE=1 SV=1	6.08559e+08	6.57669e+08	6.28158e+08	6.29849e+08
Q07020	60S ribosomal protein L18 OS=Homo sapiens OX=9606 GN=RPL18 PE=1 SV=2	8.37085e+08	8.11779e+08	8.15381e+08	8.32625e+08
Q9H7D7	WD repeat-containing protein 26 OS=Homo sapiens OX=9606 GN=WDR26 PE=1 SV=3	3.4979e+07	3.62745e+07	3.45431e+07	3.66804e+07
Q9NV70	Exocyst complex component 1 OS=Homo sapiens OX=9606 GN=EXOC1 PE=1 SV=4	1.821e+07	2.37034e+07	2.27135e+07	2.45619e+07
P10644	cAMP-dependent protein kinase type I-alpha regulatory subunit OS=Homo sapiens OX=9606 GN=PRKAR1A PE=1 SV=1	5.2986e+07	5.18178e+07	5.20416e+07	5.2093e+07
O00743	Serine/threonine-protein phosphatase 6 catalytic subunit OS=Homo sapiens OX=9606 GN=PPP6C PE=1 SV=1	62721834	6.35303e+07	6.65618e+07	6.49932e+07
Q99714	3-hydroxyacyl-CoA dehydrogenase type-2 OS=Homo sapiens OX=9606 GN=HSD17B10 PE=1 SV=3	3.19086e+07	3.71645e+07	3.27172e+07	3.48541e+07
P49959	Double-strand break repair protein MRE11 OS=Homo sapiens OX=9606 GN=MRE11 PE=1 SV=3	3.1484e+07	3.05804e+07	3.41363e+07	3.35616e+07
P11171	Protein 4.1 OS=Homo sapiens OX=9606 GN=EPB41 PE=1 SV=4	2.13619e+07	2.49419e+07	3.10119e+07	1.9487e+07
A6NHL2	Tubulin alpha chain-like 3 OS=Homo sapiens OX=9606 GN=TUBAL3 PE=1 SV=2	0	0	0	0
Q08170	Serine/arginine-rich splicing factor 4 OS=Homo sapiens OX=9606 GN=SRSF4 PE=1 SV=2	1.11043e+08	1.48574e+08	1.50778e+08	1.63804e+08
P07339	Cathepsin D OS=Homo sapiens OX=9606 GN=CTSD PE=1 SV=1	1.50258e+08	1.42477e+08	1.27092e+08	1.36033e+08
Q96C19	EF-hand domain-containing protein D2 OS=Homo sapiens OX=9606 GN=EFHD2 PE=1 SV=1	9.65874e+07	9.8415e+07	9.8149e+07	1.01172e+08
Q8NCW5	NAD(P)H-hydrate epimerase OS=Homo sapiens OX=9606 GN=NAXE PE=1 SV=2	7.5626e+07	9.88655e+07	8.01812e+07	7.97781e+07
Q9NQ48	Leucine zipper transcription factor-like protein 1 OS=Homo sapiens OX=9606 GN=LZTFL1 PE=1 SV=1	1.19553e+07	1.81493e+07	1.35844e+07	1.45511e+07
Q92917	G-patch domain and KOW motifs-containing protein OS=Homo sapiens OX=9606 GN=GPKOW PE=1 SV=2	2.76304e+07	2.9454e+07	2.89832e+07	2.3258e+07
Q9H773	dCTP pyrophosphatase 1 OS=Homo sapiens OX=9606 GN=DCTPP1 PE=1 SV=1	8.93465e+07	8.27156e+07	7.69452e+07	8.16514e+07
Q6IA86	Elongator complex protein 2 OS=Homo sapiens OX=9606 GN=ELP2 PE=1 SV=2	5.00118e+07	4.54012e+07	4.91365e+07	5.29972e+07
Q8NEZ5	F-box only protein 22 OS=Homo sapiens OX=9606 GN=FBXO22 PE=1 SV=1	5.48998e+07	5.2441e+07	5.48002e+07	5.47569e+07
Q13043	Serine/threonine-protein kinase 4 OS=Homo sapiens OX=9606 GN=STK4 PE=1 SV=2	1.94658e+07	1.76667e+07	1.86715e+07	2.06587e+07
Q9NTJ5	Phosphatidylinositol-3-phosphatase SAC1 OS=Homo sapiens OX=9606 GN=SACM1L PE=1 SV=2	2.25708e+07	2.40119e+07	2.30518e+07	2.48231e+07
Q96GD0	Chronophin OS=Homo sapiens OX=9606 GN=PDXP PE=1 SV=2	3.5872e+07	3.34744e+07	3.13445e+07	3.04016e+07
O95155	Ubiquitin conjugation factor E4 B OS=Homo sapiens OX=9606 GN=UBE4B PE=1 SV=1	1.27496e+07	9.28722e+06	9.71586e+06	1.00154e+07
O94855	Protein transport protein Sec24D OS=Homo sapiens OX=9606 GN=SEC24D PE=1 SV=2	1.06833e+07	1.18695e+07	1.08056e+07	1.15229e+07
Q13557	Calcium/calmodulin-dependent protein kinase type II subunit delta OS=Homo sapiens OX=9606 GN=CAMK2D PE=1 SV=3	3.40555e+07	3.33437e+07	3.40854e+07	3.08248e+07
Q9HAU5	Regulator of nonsense transcripts 2 OS=Homo sapiens OX=9606 GN=UPF2 PE=1 SV=1	3.43867e+07	3.52551e+07	3.77165e+07	3.41013e+07
Q27J81	Inverted formin-2 OS=Homo sapiens OX=9606 GN=INF2 PE=1 SV=2	1.09562e+07	1.31845e+07	1.70148e+07	1.39247e+07
Q96J01	THO complex subunit 3 OS=Homo sapiens OX=9606 GN=THOC3 PE=1 SV=1	6.87202e+07	7.01842e+07	7.32179e+07	7.34896e+07
P00374	Dihydrofolate reductase OS=Homo sapiens OX=9606 GN=DHFR PE=1 SV=2	8.8123e+07	6.46804e+07	7.91477e+07	6.46481e+07
P04792	Heat shock protein beta-1 OS=Homo sapiens OX=9606 GN=HSPB1 PE=1 SV=2	7.82427e+07	6.6481e+07	7.28292e+07	7.61787e+07
Q9BYJ9	YTH domain-containing family protein 1 OS=Homo sapiens OX=9606 GN=YTHDF1 PE=1 SV=1	7.11711e+07	6.85631e+07	7.587e+07	6.41066e+07
Q9Y2J2	Band 4.1-like protein 3 OS=Homo sapiens OX=9606 GN=EPB41L3 PE=1 SV=2	2.79153e+08	2.24581e+08	2.05826e+08	2.66839e+08
P35250	Replication factor C subunit 2 OS=Homo sapiens OX=9606 GN=RFC2 PE=1 SV=3	1.14351e+08	1.15522e+08	1.04538e+08	1.02706e+08
Q6N069	N-alpha-acetyltransferase 16, NatA auxiliary subunit OS=Homo sapiens OX=9606 GN=NAA16 PE=1 SV=2	1.81705e+06	866600	1.55553e+06	1.13467e+06
Q99436	Proteasome subunit beta type-7 OS=Homo sapiens OX=9606 GN=PSMB7 PE=1 SV=1	1.54009e+08	1.40431e+08	1.37463e+08	1.32144e+08
P18858	DNA ligase 1 OS=Homo sapiens OX=9606 GN=LIG1 PE=1 SV=1	3.36738e+07	3.77843e+07	2.75427e+07	3.10971e+07
Q96L92	Sorting nexin-27 OS=Homo sapiens OX=9606 GN=SNX27 PE=1 SV=2	4.07899e+07	3.95467e+07	3.74523e+07	3.92239e+07
Q00577	Transcriptional activator protein Pur-alpha OS=Homo sapiens OX=9606 GN=PURA PE=1 SV=2	4.45488e+07	5.4049e+07	5.95756e+07	5.49052e+07
Q9Y6B6	GTP-binding protein SAR1b OS=Homo sapiens OX=9606 GN=SAR1B PE=1 SV=1	9.09882e+06	1.19391e+07	1.27201e+07	1.38972e+07
Q15738	Sterol-4-alpha-carboxylate 3-dehydrogenase, decarboxylating OS=Homo sapiens OX=9606 GN=NSDHL PE=1 SV=2	2.73031e+07	2.43157e+07	2.45829e+07	2.09636e+07
P16930	Fumarylacetoacetase OS=Homo sapiens OX=9606 GN=FAH PE=1 SV=2	5.1113e+07	4.67278e+07	4.41312e+07	4.9474e+07
Q8WXX5	DnaJ homolog subfamily C member 9 OS=Homo sapiens OX=9606 GN=DNAJC9 PE=1 SV=1	2.83449e+07	2.82063e+07	2.49149e+07	2.70883e+07
O94776	Metastasis-associated protein MTA2 OS=Homo sapiens OX=9606 GN=MTA2 PE=1 SV=1	3.91212e+07	3.47578e+07	4.20615e+07	5.11716e+07
P62249	40S ribosomal protein S16 OS=Homo sapiens OX=9606 GN=RPS16 PE=1 SV=2	7.63071e+08	7.70634e+08	7.65612e+08	7.28582e+08
P15374	Ubiquitin carboxyl-terminal hydrolase isozyme L3 OS=Homo sapiens OX=9606 GN=UCHL3 PE=1 SV=1	5.20905e+07	6.39716e+07	5.70889e+07	5.89084e+07
P21127	Cyclin-dependent kinase 11B OS=Homo sapiens OX=9606 GN=CDK11B PE=1 SV=4	3.70307e+07	3.55453e+07	4.00877e+07	3.77188e+07
Q5SW79	Centrosomal protein of 170 kDa OS=Homo sapiens OX=9606 GN=CEP170 PE=1 SV=1	2.72255e+07	3.07775e+07	3.30184e+07	3.13424e+07
P22694	cAMP-dependent protein kinase catalytic subunit beta OS=Homo sapiens OX=9606 GN=PRKACB PE=1 SV=2	4.19893e+06	1.41053e+06	6.06031e+06	5.45358e+06
Q05397	Focal adhesion kinase 1 OS=Homo sapiens OX=9606 GN=PTK2 PE=1 SV=2	3.91982e+08	3.88041e+08	3.6948e+08	3.17065e+08
Q8IYS1	Xaa-Arg dipeptidase OS=Homo sapiens OX=9606 GN=PM20D2 PE=1 SV=2	1.99647e+07	1.92841e+07	1.70564e+07	2.1605e+07
Q52LJ0	Protein FAM98B OS=Homo sapiens OX=9606 GN=FAM98B PE=1 SV=2	1.40838e+07	1.34113e+07	1.21027e+07	1.21206e+07
O94808	Glutamine--fructose-6-phosphate aminotransferase [isomerizing] 2 OS=Homo sapiens OX=9606 GN=GFPT2 PE=1 SV=3	2.59633e+07	2.55886e+07	1.79118e+07	1.76788e+07
Q5VW32	BRO1 domain-containing protein BROX OS=Homo sapiens OX=9606 GN=BROX PE=1 SV=1	64330594	5.97445e+07	5.80851e+07	6.14455e+07
Q9UHD8	Septin-9 OS=Homo sapiens OX=9606 GN=SEPTIN9 PE=1 SV=2	4.64821e+07	5.02222e+07	5.15038e+07	5.37117e+07
P00441	Superoxide dismutase [Cu-Zn] OS=Homo sapiens OX=9606 GN=SOD1 PE=1 SV=2	1.23326e+07	1.78756e+07	1.75393e+07	2.33676e+07
O60524	Ribosome quality control complex subunit NEMF OS=Homo sapiens OX=9606 GN=NEMF PE=1 SV=4	2.61305e+07	4.41769e+07	4.01172e+07	4.22537e+07
Q9UBQ5	Eukaryotic translation initiation factor 3 subunit K OS=Homo sapiens OX=9606 GN=EIF3K PE=1 SV=1	4.80222e+07	4.78736e+07	3.89203e+07	4.25514e+07
Q9ULA0	Aspartyl aminopeptidase OS=Homo sapiens OX=9606 GN=DNPEP PE=1 SV=2	1.91625e+07	1.68576e+07	1.8641e+07	2.20328e+07
P51991	Heterogeneous nuclear ribonucleoprotein A3 OS=Homo sapiens OX=9606 GN=HNRNPA3 PE=1 SV=2	2.83164e+07	3.10501e+07	2.79742e+07	3.4917e+07
O94874	E3 UFM1-protein ligase 1 OS=Homo sapiens OX=9606 GN=UFL1 PE=1 SV=2	1.92798e+07	2.04183e+07	1.47017e+07	1.25015e+07
Q16204	Coiled-coil domain-containing protein 6 OS=Homo sapiens OX=9606 GN=CCDC6 PE=1 SV=2	2.39849e+07	2.41679e+07	2.62358e+07	3.74435e+07
O15498	Synaptobrevin homolog YKT6 OS=Homo sapiens OX=9606 GN=YKT6 PE=1 SV=1	6.54907e+07	6.18504e+07	5.85012e+07	6.37939e+07
P04637	Cellular tumor antigen p53 OS=Homo sapiens OX=9606 GN=TP53 PE=1 SV=4	2.89973e+07	2.57419e+07	3.03501e+07	2.94569e+07
P55327	Tumor protein D52 OS=Homo sapiens OX=9606 GN=TPD52 PE=1 SV=2	3.12651e+07	3.65788e+07	3.1654e+07	2.60663e+07
P06454	Prothymosin alpha OS=Homo sapiens OX=9606 GN=PTMA PE=1 SV=2	5.94959e+07	6.41164e+07	5.94283e+07	6.99963e+07
Q00535	Cyclin-dependent kinase 5 OS=Homo sapiens OX=9606 GN=CDK5 PE=1 SV=3	4.62673e+07	4.61976e+07	4.83896e+07	4.5823e+07
Q15819	Ubiquitin-conjugating enzyme E2 variant 2 OS=Homo sapiens OX=9606 GN=UBE2V2 PE=1 SV=4	6.92773e+06	7.65891e+06	6.15976e+06	5.94342e+06
Q9H267	Vacuolar protein sorting-associated protein 33B OS=Homo sapiens OX=9606 GN=VPS33B PE=1 SV=2	3.40022e+07	3.4629e+07	3.73093e+07	3.8044e+07
P63000	Ras-related C3 botulinum toxin substrate 1 OS=Homo sapiens OX=9606 GN=RAC1 PE=1 SV=1	1.63338e+08	1.56534e+08	1.52121e+08	1.4665e+08
Q9Y6E0	Serine/threonine-protein kinase 24 OS=Homo sapiens OX=9606 GN=STK24 PE=1 SV=1	6.33659e+06	6.35305e+06	6.73398e+06	6.91611e+06
Q96KP1	Exocyst complex component 2 OS=Homo sapiens OX=9606 GN=EXOC2 PE=1 SV=1	1.82202e+07	1.77729e+07	1.76436e+07	1.58933e+07
Q9HAB8	Phosphopantothenate--cysteine ligase OS=Homo sapiens OX=9606 GN=PPCS PE=1 SV=2	5.34868e+07	5.51437e+07	4.59044e+07	5.56124e+07
P60981	Destrin OS=Homo sapiens OX=9606 GN=DSTN PE=1 SV=3	4.1751e+07	3.84482e+07	3.90037e+07	3.94658e+07
Q9ULX3	RNA-binding protein NOB1 OS=Homo sapiens OX=9606 GN=NOB1 PE=1 SV=1	9.36019e+07	8.37005e+07	9.21349e+07	1.01237e+08
P24928	DNA-directed RNA polymerase II subunit RPB1 OS=Homo sapiens OX=9606 GN=POLR2A PE=1 SV=2	3.13838e+07	2.56687e+07	2.44045e+07	2.46767e+07
Q15404	Ras suppressor protein 1 OS=Homo sapiens OX=9606 GN=RSU1 PE=1 SV=3	41555524	4.22479e+07	3.80674e+07	3.8812e+07
Q08257	Quinone oxidoreductase OS=Homo sapiens OX=9606 GN=CRYZ PE=1 SV=1	3.55219e+07	3.40082e+07	4.09264e+07	3.28975e+07
Q9BZE4	GTP-binding protein 4 OS=Homo sapiens OX=9606 GN=GTPBP4 PE=1 SV=3	1.99792e+07	2.15784e+07	1.96311e+07	2.58392e+07
Q96M27	Protein PRRC1 OS=Homo sapiens OX=9606 GN=PRRC1 PE=1 SV=1	7.02691e+07	9.6692e+07	6.84699e+07	8.97815e+07
Q15185	Prostaglandin E synthase 3 OS=Homo sapiens OX=9606 GN=PTGES3 PE=1 SV=1	2.2708e+08	2.77056e+08	2.81965e+08	2.96483e+08
A6NDG6	Glycerol-3-phosphate phosphatase OS=Homo sapiens OX=9606 GN=PGP PE=1 SV=1	4.60508e+07	5.42925e+07	5.11758e+07	5.3643e+07
Q8N335	Glycerol-3-phosphate dehydrogenase 1-like protein OS=Homo sapiens OX=9606 GN=GPD1L PE=1 SV=1	3.79175e+07	4.01528e+07	3.65573e+07	4.3915e+07
Q5JTH9	RRP12-like protein OS=Homo sapiens OX=9606 GN=RRP12 PE=1 SV=2	2.44265e+07	2.47262e+07	1.86678e+07	2.63326e+07
Q9NZT2	Opioid growth factor receptor OS=Homo sapiens OX=9606 GN=OGFR PE=1 SV=3	2.13885e+07	2.31957e+07	2.27436e+07	1.61011e+07
Q99816	Tumor susceptibility gene 101 protein OS=Homo sapiens OX=9606 GN=TSG101 PE=1 SV=2	1.81052e+07	1.8865e+07	1.94874e+07	1.41298e+07
P53365	Arfaptin-2 OS=Homo sapiens OX=9606 GN=ARFIP2 PE=1 SV=1	1.99949e+07	2.23938e+07	1.75566e+07	1.8813e+07
P13929	Beta-enolase OS=Homo sapiens OX=9606 GN=ENO3 PE=1 SV=5	5.71232e+07	5.12836e+07	5.1616e+07	4.56106e+07
P35270	Sepiapterin reductase OS=Homo sapiens OX=9606 GN=SPR PE=1 SV=1	3.59474e+07	3.47473e+07	3.39392e+07	3.15801e+07
P04083	Annexin A1 OS=Homo sapiens OX=9606 GN=ANXA1 PE=1 SV=2	8.45378e+06	7.57993e+06	9.59833e+06	8.15168e+06
Q13685	Angio-associated migratory cell protein OS=Homo sapiens OX=9606 GN=AAMP PE=1 SV=2	5.32535e+07	5.25416e+07	4.61511e+07	5.3673e+07
P49354	Protein farnesyltransferase/geranylgeranyltransferase type-1 subunit alpha OS=Homo sapiens OX=9606 GN=FNTA PE=1 SV=1	1.17831e+08	1.03709e+08	1.03824e+08	1.14073e+08
Q1KMD3	Heterogeneous nuclear ribonucleoprotein U-like protein 2 OS=Homo sapiens OX=9606 GN=HNRNPUL2 PE=1 SV=1	2.11791e+07	2.39181e+07	2.86289e+07	2.87418e+07
O43865	S-adenosylhomocysteine hydrolase-like protein 1 OS=Homo sapiens OX=9606 GN=AHCYL1 PE=1 SV=2	5.32761e+07	5.33242e+07	5.79915e+07	5.68204e+07
Q8NB90	Ribosome biogenesis protein SPATA5 OS=Homo sapiens OX=9606 GN=SPATA5 PE=1 SV=3	6.04371e+06	4.16878e+06	5.79799e+06	6.79247e+06
Q14139	Ubiquitin conjugation factor E4 A OS=Homo sapiens OX=9606 GN=UBE4A PE=1 SV=2	7.65561e+06	3.83127e+06	4.40236e+06	4.73783e+06
O75351	Vacuolar protein sorting-associated protein 4B OS=Homo sapiens OX=9606 GN=VPS4B PE=1 SV=2	4.6352e+07	4.45555e+07	4.69577e+07	4.23758e+07
Q9UKV8	Protein argonaute-2 OS=Homo sapiens OX=9606 GN=AGO2 PE=1 SV=3	1.47267e+07	1.2605e+07	1.56549e+07	1.12991e+07
Q96SU4	Oxysterol-binding protein-related protein 9 OS=Homo sapiens OX=9606 GN=OSBPL9 PE=1 SV=2	3.50437e+07	3.5685e+07	3.73323e+07	3.67712e+07
Q9Y5Q8	General transcription factor 3C polypeptide 5 OS=Homo sapiens OX=9606 GN=GTF3C5 PE=1 SV=2	5.98968e+07	7.54907e+07	6.88837e+07	6.7868e+07
Q53H96	Pyrroline-5-carboxylate reductase 3 OS=Homo sapiens OX=9606 GN=PYCR3 PE=1 SV=3	4.55331e+07	4.06826e+07	4.18751e+07	4.40603e+07
Q9P035	Very-long-chain (3R)-3-hydroxyacyl-CoA dehydratase 3 OS=Homo sapiens OX=9606 GN=HACD3 PE=1 SV=2	4.84313e+07	4.73509e+07	5.75476e+07	4.75725e+07
O95486	Protein transport protein Sec24A OS=Homo sapiens OX=9606 GN=SEC24A PE=1 SV=2	10977777	1.43827e+07	1.66994e+07	1.52139e+07
P07099	Epoxide hydrolase 1 OS=Homo sapiens OX=9606 GN=EPHX1 PE=1 SV=1	9.07956e+07	8.80353e+07	9.72009e+07	8.95595e+07
Q96I15	Selenocysteine lyase OS=Homo sapiens OX=9606 GN=SCLY PE=1 SV=4	1.84043e+07	2.00898e+07	1.80826e+07	2.14723e+07
Q13131	5'-AMP-activated protein kinase catalytic subunit alpha-1 OS=Homo sapiens OX=9606 GN=PRKAA1 PE=1 SV=4	1.56221e+07	1.05237e+07	1.8057e+07	1.39669e+07
Q9NT62	Ubiquitin-like-conjugating enzyme ATG3 OS=Homo sapiens OX=9606 GN=ATG3 PE=1 SV=1	6.40194e+07	7.47723e+07	7.94541e+07	7.46515e+07
Q9BZF3	Oxysterol-binding protein-related protein 6 OS=Homo sapiens OX=9606 GN=OSBPL6 PE=1 SV=1	6.94974e+06	4.69721e+06	7.08169e+06	5.82652e+06
Q92879	CUGBP Elav-like family member 1 OS=Homo sapiens OX=9606 GN=CELF1 PE=1 SV=2	2.57921e+07	2.30747e+07	2.17697e+07	2.73992e+07
P54687	Branched-chain-amino-acid aminotransferase, cytosolic OS=Homo sapiens OX=9606 GN=BCAT1 PE=1 SV=3	5.58598e+07	6.44663e+07	5.86013e+07	5.94591e+07
P40763	Signal transducer and activator of transcription 3 OS=Homo sapiens OX=9606 GN=STAT3 PE=1 SV=2	1.59505e+07	1.53339e+07	1.68203e+07	1.85452e+07
Q15907	Ras-related protein Rab-11B OS=Homo sapiens OX=9606 GN=RAB11B PE=1 SV=4	1.58259e+08	1.49027e+08	1.47303e+08	1.34086e+08
P39656	Dolichyl-diphosphooligosaccharide--protein glycosyltransferase 48 kDa subunit OS=Homo sapiens OX=9606 GN=DDOST PE=1 SV=4	5.44968e+07	5.49348e+07	6.78313e+07	6.18472e+07
Q13363	C-terminal-binding protein 1 OS=Homo sapiens OX=9606 GN=CTBP1 PE=1 SV=2	3.95559e+07	3.55168e+07	3.17946e+07	4.85786e+07
O60306	RNA helicase aquarius OS=Homo sapiens OX=9606 GN=AQR PE=1 SV=4	1.74902e+07	1.45102e+07	1.45412e+07	1.12622e+07
Q14137	Ribosome biogenesis protein BOP1 OS=Homo sapiens OX=9606 GN=BOP1 PE=1 SV=2	1.13759e+07	1.35593e+07	9.39983e+06	1.29881e+07
Q16629	Serine/arginine-rich splicing factor 7 OS=Homo sapiens OX=9606 GN=SRSF7 PE=1 SV=1	1.33614e+08	1.48205e+08	1.51246e+08	1.31379e+08
Q9BR76	Coronin-1B OS=Homo sapiens OX=9606 GN=CORO1B PE=1 SV=1	8.30432e+07	7.68041e+07	7.34623e+07	7.51778e+07
P48163	NADP-dependent malic enzyme OS=Homo sapiens OX=9606 GN=ME1 PE=1 SV=1	2.46018e+07	2.20787e+07	2.16269e+07	2.33831e+07
Q7LBC6	Lysine-specific demethylase 3B OS=Homo sapiens OX=9606 GN=KDM3B PE=1 SV=2	7.20904e+06	6.55778e+06	1.02129e+07	9.47122e+06
P28161	Glutathione S-transferase Mu 2 OS=Homo sapiens OX=9606 GN=GSTM2 PE=1 SV=2	1.59628e+08	1.56937e+08	1.60687e+08	1.49313e+08
P23919	Thymidylate kinase OS=Homo sapiens OX=9606 GN=DTYMK PE=1 SV=4	1.71484e+08	1.56111e+08	1.62859e+08	1.51101e+08
Q9BZI7	Regulator of nonsense transcripts 3B OS=Homo sapiens OX=9606 GN=UPF3B PE=1 SV=1	2.06792e+07	2.34906e+07	2.22428e+07	2.27365e+07
Q9NRR5	Ubiquilin-4 OS=Homo sapiens OX=9606 GN=UBQLN4 PE=1 SV=2	7.00139e+06	2.36197e+06	2.35518e+06	4.6128e+06
P53990	IST1 homolog OS=Homo sapiens OX=9606 GN=IST1 PE=1 SV=1	7.93598e+07	7.27296e+07	7.33113e+07	7.52167e+07
P54105	Methylosome subunit pICln OS=Homo sapiens OX=9606 GN=CLNS1A PE=1 SV=1	4.99385e+07	4.78645e+07	4.92604e+07	5.46851e+07
O60832	H/ACA ribonucleoprotein complex subunit DKC1 OS=Homo sapiens OX=9606 GN=DKC1 PE=1 SV=3	5.45199e+07	5.54485e+07	5.89072e+07	6.27564e+07
Q9BXW9	Fanconi anemia group D2 protein OS=Homo sapiens OX=9606 GN=FANCD2 PE=1 SV=2	32137525	2.50121e+07	2.84535e+07	3.5056e+07
Q8N1G2	Cap-specific mRNA (nucleoside-2'-O-)-methyltransferase 1 OS=Homo sapiens OX=9606 GN=CMTR1 PE=1 SV=1	4.50853e+07	5.23688e+07	5.29541e+07	5.37916e+07
Q07864	DNA polymerase epsilon catalytic subunit A OS=Homo sapiens OX=9606 GN=POLE PE=1 SV=5	6.33379e+06	6.72034e+06	7.24241e+06	9.21797e+06
Q9NY27	Serine/threonine-protein phosphatase 4 regulatory subunit 2 OS=Homo sapiens OX=9606 GN=PPP4R2 PE=1 SV=3	1.91091e+07	2.33854e+07	2.2322e+07	2.19851e+07
Q53GS9	U4/U6.U5 tri-snRNP-associated protein 2 OS=Homo sapiens OX=9606 GN=USP39 PE=1 SV=2	2.65966e+07	2.52501e+07	2.19737e+07	2.12236e+07
P61758	Prefoldin subunit 3 OS=Homo sapiens OX=9606 GN=VBP1 PE=1 SV=4	5.54274e+07	4.85516e+07	4.78907e+07	4.57035e+07
Q9UID3	Vacuolar protein sorting-associated protein 51 homolog OS=Homo sapiens OX=9606 GN=VPS51 PE=1 SV=2	8.34949e+06	9.495e+06	1.28399e+07	1.0151e+07
Q13418	Integrin-linked protein kinase OS=Homo sapiens OX=9606 GN=ILK PE=1 SV=2	3.69374e+07	3.71784e+07	3.51677e+07	3.18083e+07
Q9H0A0	RNA cytidine acetyltransferase OS=Homo sapiens OX=9606 GN=NAT10 PE=1 SV=2	9.6033e+06	7.38434e+06	7.76638e+06	7.94021e+06
Q9NRX1	RNA-binding protein PNO1 OS=Homo sapiens OX=9606 GN=PNO1 PE=1 SV=1	3.57911e+07	3.06688e+07	2.75228e+07	3.26151e+07
Q9H974	Queuine tRNA-ribosyltransferase accessory subunit 2 OS=Homo sapiens OX=9606 GN=QTRT2 PE=1 SV=1	1.37692e+07	7.51603e+06	8.92479e+06	8.65432e+06
Q9UQ16	Dynamin-3 OS=Homo sapiens OX=9606 GN=DNM3 PE=1 SV=4	1.35983e+06	2.05251e+06	2.25003e+06	1.87287e+06
P78362	SRSF protein kinase 2 OS=Homo sapiens OX=9606 GN=SRPK2 PE=1 SV=3	8.10296e+06	1.10976e+07	1.09528e+07	1.07626e+07
Q13868	Exosome complex component RRP4 OS=Homo sapiens OX=9606 GN=EXOSC2 PE=1 SV=2	2.34211e+07	2.02552e+07	1.92888e+07	1.97661e+07
O94888	UBX domain-containing protein 7 OS=Homo sapiens OX=9606 GN=UBXN7 PE=1 SV=2	16516306	2.30696e+07	2.63238e+07	2.22874e+07
P84103	Serine/arginine-rich splicing factor 3 OS=Homo sapiens OX=9606 GN=SRSF3 PE=1 SV=1	9.27399e+07	1.16786e+08	1.15438e+08	1.33247e+08
Q9BV44	tRNA (guanine(6)-N2)-methyltransferase THUMP3 OS=Homo sapiens OX=9606 GN=THUMPD3 PE=1 SV=1	5.17266e+07	5.03493e+07	5.24783e+07	4.95436e+07
Q96Q15	Serine/threonine-protein kinase SMG1 OS=Homo sapiens OX=9606 GN=SMG1 PE=1 SV=3	1.01913e+07	1.18611e+07	1.23596e+07	1.27973e+07
O60333	Kinesin-like protein KIF1B OS=Homo sapiens OX=9606 GN=KIF1B PE=1 SV=5	2.0189e+06	2.02672e+06	2.16349e+06	2.01711e+06
Q96D46	60S ribosomal export protein NMD3 OS=Homo sapiens OX=9606 GN=NMD3 PE=1 SV=1	1.14917e+07	1.00067e+07	9.93965e+06	9.76945e+06
P35249	Replication factor C subunit 4 OS=Homo sapiens OX=9606 GN=RFC4 PE=1 SV=2	6.6265e+07	4.86282e+07	6.55624e+07	6.29977e+07
O94760	N(G),N(G)-dimethylarginine dimethylaminohydrolase 1 OS=Homo sapiens OX=9606 GN=DDAH1 PE=1 SV=3	3.2128e+07	3.25528e+07	3.23942e+07	2.12572e+07
O95376	E3 ubiquitin-protein ligase ARIH2 OS=Homo sapiens OX=9606 GN=ARIH2 PE=1 SV=1	1.82951e+07	2.00657e+07	2.01247e+07	1.99954e+07
Q9UKF6	Cleavage and polyadenylation specificity factor subunit 3 OS=Homo sapiens OX=9606 GN=CPSF3 PE=1 SV=1	3.72112e+07	3.32558e+07	3.77374e+07	3.65154e+07
Q8IYI6	Exocyst complex component 8 OS=Homo sapiens OX=9606 GN=EXOC8 PE=1 SV=2	1.63862e+07	1.35652e+07	1.32363e+07	1.67403e+07
P63208	S-phase kinase-associated protein 1 OS=Homo sapiens OX=9606 GN=SKP1 PE=1 SV=2	3.24687e+07	4.1033e+07	3.69571e+07	3.85819e+07
P50225	Sulfotransferase 1A1 OS=Homo sapiens OX=9606 GN=SULT1A1 PE=1 SV=3	5.54129e+07	5.38227e+07	5.95371e+07	3.67887e+07
O00541	Pescadillo homolog OS=Homo sapiens OX=9606 GN=PES1 PE=1 SV=1	4.85325e+07	4.96095e+07	4.8439e+07	4.79265e+07
O43681	ATPase GET3 OS=Homo sapiens OX=9606 GN=GET3 PE=1 SV=2	4.53656e+07	5.12381e+07	5.20197e+07	5.19546e+07
P53582	Methionine aminopeptidase 1 OS=Homo sapiens OX=9606 GN=METAP1 PE=1 SV=2	5.29256e+07	4.71758e+07	4.53638e+07	4.37035e+07
Q9P260	RAB11-binding protein RELCH OS=Homo sapiens OX=9606 GN=RELCH PE=1 SV=2	2.77352e+06	3.61196e+06	2.64588e+06	3.15672e+06
O14908	PDZ domain-containing protein GIPC1 OS=Homo sapiens OX=9606 GN=GIPC1 PE=1 SV=2	1.85213e+07	1.72885e+07	1.91829e+07	2.02001e+07
Q9BUI4	DNA-directed RNA polymerase III subunit RPC3 OS=Homo sapiens OX=9606 GN=POLR3C PE=1 SV=1	8.54873e+07	8.49424e+07	8.19204e+07	9.06668e+07
P21283	V-type proton ATPase subunit C 1 OS=Homo sapiens OX=9606 GN=ATP6V1C1 PE=1 SV=4	4.78525e+07	5.03596e+07	5.23487e+07	5.96747e+07
Q13492	Phosphatidylinositol-binding clathrin assembly protein OS=Homo sapiens OX=9606 GN=PICALM PE=1 SV=2	1.47053e+07	1.39621e+07	1.48481e+07	1.40709e+07
Q7Z417	FMR1-interacting protein NUFIP2 OS=Homo sapiens OX=9606 GN=NUFIP2 PE=1 SV=1	1.49153e+07	1.70226e+07	1.60463e+07	1.78024e+07
Q9BVK6	Transmembrane emp24 domain-containing protein 9 OS=Homo sapiens OX=9606 GN=TMED9 PE=1 SV=2	3.96945e+07	4.14935e+07	5.1232e+07	5.00858e+07
Q9UNS1	Protein timeless homolog OS=Homo sapiens OX=9606 GN=TIMELESS PE=1 SV=2	1.08383e+07	1.0127e+07	1.28816e+07	1.04582e+07
Q9Y3S1	Serine/threonine-protein kinase WNK2 OS=Homo sapiens OX=9606 GN=WNK2 PE=1 SV=4	1.43545e+07	1.57122e+07	1.44959e+07	1.58599e+07
Q9Y606	Pseudouridylate synthase 1 homolog OS=Homo sapiens OX=9606 GN=PUS1 PE=1 SV=3	2.55e+07	2.56553e+07	2.39064e+07	2.65232e+07
Q5VZE5	N-alpha-acetyltransferase 35, NatC auxiliary subunit OS=Homo sapiens OX=9606 GN=NAA35 PE=1 SV=1	2.05368e+07	1.9903e+07	1.93216e+07	2.08412e+07
Q69YN2	CWF19-like protein 1 OS=Homo sapiens OX=9606 GN=CWF19L1 PE=1 SV=2	8.64167e+06	1.13425e+07	1.20063e+07	9.99757e+06
P30622	CAP-Gly domain-containing linker protein 1 OS=Homo sapiens OX=9606 GN=CLIP1 PE=1 SV=2	1.72546e+07	2.41151e+07	2.3779e+07	2.14105e+07
Q13057	Bifunctional coenzyme A synthase OS=Homo sapiens OX=9606 GN=COASY PE=1 SV=4	5.18954e+07	5.74083e+07	5.81334e+07	5.83803e+07
Q7Z4H8	Protein O-glucosyltransferase 3 OS=Homo sapiens OX=9606 GN=POGLUT3 PE=1 SV=2	1.14187e+07	8.4623e+06	1.28038e+07	1.28423e+07
Q9UKN8	General transcription factor 3C polypeptide 4 OS=Homo sapiens OX=9606 GN=GTF3C4 PE=1 SV=2	1.84944e+07	1.43746e+07	1.8005e+07	1.26798e+07
P60953	Cell division control protein 42 homolog OS=Homo sapiens OX=9606 GN=CDC42 PE=1 SV=2	5.54381e+07	6.07517e+07	5.61935e+07	5.93813e+07
O43156	TELO2-interacting protein 1 homolog OS=Homo sapiens OX=9606 GN=TTI1 PE=1 SV=3	1.23573e+07	1.48274e+07	1.50152e+07	1.33387e+07
Q58FF6	Putative heat shock protein HSP 90-beta 4 OS=Homo sapiens OX=9606 GN=HSP90AB4P PE=5 SV=1	1.03998e+07	1.28549e+07	1.35094e+07	1.25989e+07
Q9BVG4	Protein PBDC1 OS=Homo sapiens OX=9606 GN=PBDC1 PE=1 SV=1	4.07367e+07	4.48736e+07	7.05249e+07	7.59757e+07
Q32P28	Prolyl 3-hydroxylase 1 OS=Homo sapiens OX=9606 GN=P3H1 PE=1 SV=2	2.3626e+07	3.08799e+07	3.13929e+07	3.0713e+07
P09417	Dihydropteridine reductase OS=Homo sapiens OX=9606 GN=QDPR PE=1 SV=2	2.59121e+07	2.05282e+07	1.91797e+07	1.74776e+07
O15111	Inhibitor of nuclear factor kappa-B kinase subunit alpha OS=Homo sapiens OX=9606 GN=CHUK PE=1 SV=2	4.41512e+07	4.55421e+07	4.49729e+07	5.33e+07
Q99570	Phosphoinositide 3-kinase regulatory subunit 4 OS=Homo sapiens OX=9606 GN=PIK3R4 PE=1 SV=3	6542108	9.67842e+06	1.24206e+07	7.33101e+06
Q96KG9	N-terminal kinase-like protein OS=Homo sapiens OX=9606 GN=SCYL1 PE=1 SV=1	3.61898e+07	3.97941e+07	4.58001e+07	4.32094e+07
Q9UH65	Switch-associated protein 70 OS=Homo sapiens OX=9606 GN=SWAP70 PE=1 SV=1	1.90176e+08	1.84568e+08	1.77636e+08	1.90065e+08
Q8WUA2	Peptidyl-prolyl cis-trans isomerase-like 4 OS=Homo sapiens OX=9606 GN=PPIL4 PE=1 SV=1	1.19822e+07	9.96415e+06	1.18957e+07	1.0983e+07
P14678	Small nuclear ribonucleoprotein-associated proteins B and B' OS=Homo sapiens OX=9606 GN=SNRPB PE=1 SV=2	2.2909e+08	2.33093e+08	2.11601e+08	2.18348e+08
O60879	Protein diaphanous homolog 2 OS=Homo sapiens OX=9606 GN=DIAPH2 PE=1 SV=1	2.44921e+07	1.44568e+07	2.32975e+07	2.1996e+07
Q8N543	Prolyl 3-hydroxylase OGFOD1 OS=Homo sapiens OX=9606 GN=OGFOD1 PE=1 SV=1	3.99877e+07	3.98841e+07	4.84678e+07	4.61411e+07
Q9BWF3	RNA-binding protein 4 OS=Homo sapiens OX=9606 GN=RBM4 PE=1 SV=1	2.90482e+07	2.51106e+07	2.78793e+07	2.0133e+07
Q9UJ70	N-acetyl-D-glucosamine kinase OS=Homo sapiens OX=9606 GN=NAGK PE=1 SV=4	4.47323e+07	4.71811e+07	4.55396e+07	4.99798e+07
P49257	Protein ERGIC-53 OS=Homo sapiens OX=9606 GN=LMAN1 PE=1 SV=2	3.3053e+07	3.09372e+07	3.64379e+07	3.4926e+07
Q9C0C2	182 kDa tankyrase-1-binding protein OS=Homo sapiens OX=9606 GN=TNKS1BP1 PE=1 SV=4	2.41649e+06	4.24196e+06	4.73067e+06	4.63933e+06
Q9NP79	Vacuolar protein sorting-associated protein VTA1 homolog OS=Homo sapiens OX=9606 GN=VTA1 PE=1 SV=1	131816977	1.23389e+08	1.27387e+08	1.33663e+08
P49755	Transmembrane emp24 domain-containing protein 10 OS=Homo sapiens OX=9606 GN=TMED10 PE=1 SV=2	5.71306e+07	4.7827e+07	5.50752e+07	4.61831e+07
O15144	Actin-related protein 2/3 complex subunit 2 OS=Homo sapiens OX=9606 GN=ARPC2 PE=1 SV=1	3.57207e+07	3.23071e+07	3.35695e+07	3.61057e+07
Q12996	Cleavage stimulation factor subunit 3 OS=Homo sapiens OX=9606 GN=CSTF3 PE=1 SV=1	2.10176e+07	1.63547e+07	1.85263e+07	1.8424e+07
Q9BUK6	Protein misato homolog 1 OS=Homo sapiens OX=9606 GN=MSTO1 PE=1 SV=1	3.19736e+07	3.33121e+07	2.98427e+07	2.69087e+07
P25398	40S ribosomal protein S12 OS=Homo sapiens OX=9606 GN=RPS12 PE=1 SV=3	1.28355e+08	1.18949e+08	1.20528e+08	1.19087e+08
Q6UXN9	WD repeat-containing protein 82 OS=Homo sapiens OX=9606 GN=WDR82 PE=1 SV=1	3.20744e+07	2.80938e+07	3.17513e+07	3.36003e+07
Q92797	Symplekin OS=Homo sapiens OX=9606 GN=SYMPK PE=1 SV=2	4.53463e+07	3.74707e+07	3.69044e+07	3.70695e+07
P48506	Glutamate--cysteine ligase catalytic subunit OS=Homo sapiens OX=9606 GN=GCLC PE=1 SV=2	2.02118e+07	2.28133e+07	2.25824e+07	2.59724e+07
Q9BTT0	Acidic leucine-rich nuclear phosphoprotein 32 family member E OS=Homo sapiens OX=9606 GN=ANP32E PE=1 SV=1	9.97859e+07	8.6678e+07	8.33184e+07	6.56017e+07
O43852	Calumenin OS=Homo sapiens OX=9606 GN=CALU PE=1 SV=2	4.14714e+07	3.99108e+07	3.93984e+07	3.52005e+07
Q9BUQ8	Probable ATP-dependent RNA helicase DDX23 OS=Homo sapiens OX=9606 GN=DDX23 PE=1 SV=3	2.00276e+07	2.93472e+07	3.28129e+07	3.17192e+07
P40938	Replication factor C subunit 3 OS=Homo sapiens OX=9606 GN=RFC3 PE=1 SV=2	3.17038e+07	2.53501e+07	2.78582e+07	2.67086e+07
Q6NXE6	Armadillo repeat-containing protein 6 OS=Homo sapiens OX=9606 GN=ARMC6 PE=1 SV=2	3.54746e+07	3.4264e+07	3.02532e+07	3.4987e+07
Q92597	Protein NDRG1 OS=Homo sapiens OX=9606 GN=NDRG1 PE=1 SV=1	13021087	1.15336e+07	1.45781e+07	1.32772e+07
Q9BXB4	Oxysterol-binding protein-related protein 11 OS=Homo sapiens OX=9606 GN=OSBPL11 PE=1 SV=2	2.52109e+07	2.0462e+07	2.42509e+07	2.65222e+07
Q86UV5	Ubiquitin carboxyl-terminal hydrolase 48 OS=Homo sapiens OX=9606 GN=USP48 PE=1 SV=1	1.15937e+07	1.47604e+07	1.45071e+07	1.33609e+07
P35611	Alpha-adducin OS=Homo sapiens OX=9606 GN=ADD1 PE=1 SV=2	1.26519e+07	1.25502e+07	1.38698e+07	1.30196e+07
Q9NUQ8	ATP-binding cassette sub-family F member 3 OS=Homo sapiens OX=9606 GN=ABCF3 PE=1 SV=2	1.851e+07	2.04264e+07	1.9784e+07	1.74153e+07
Q8IXH7	Negative elongation factor C/D OS=Homo sapiens OX=9606 GN=NELFCD PE=1 SV=2	1.31261e+07	1.52176e+07	1.63013e+07	1.4387e+07
Q96SI9	Spermatid perinuclear RNA-binding protein OS=Homo sapiens OX=9606 GN=STRBP PE=1 SV=1	2.20943e+06	1.78132e+06	1.42309e+06	1.54663e+06
Q86XP3	ATP-dependent RNA helicase DDX42 OS=Homo sapiens OX=9606 GN=DDX42 PE=1 SV=1	2.74238e+07	3.15667e+07	2.75773e+07	2.43179e+07
Q01968	Inositol polyphosphate 5-phosphatase OCRL OS=Homo sapiens OX=9606 GN=OCRL PE=1 SV=3	7.34231e+07	7.47057e+07	7.69984e+07	7.98692e+07
P35613	Basigin OS=Homo sapiens OX=9606 GN=BSG PE=1 SV=2	5.42087e+07	5.48699e+07	5.45849e+07	5.63804e+07
P09012	U1 small nuclear ribonucleoprotein A OS=Homo sapiens OX=9606 GN=SNRPA PE=1 SV=3	8.27881e+07	9.90359e+07	9.77059e+07	9.80033e+07
P47813	Eukaryotic translation initiation factor 1A, X-chromosomal OS=Homo sapiens OX=9606 GN=EIF1AX PE=1 SV=2	9.50409e+07	7.90831e+07	7.82919e+07	8.76454e+07
Q15750	TGF-beta-activated kinase 1 and MAP3K7-binding protein 1 OS=Homo sapiens OX=9606 GN=TAB1 PE=1 SV=1	3.9629e+07	3.57223e+07	4.66562e+07	3.70994e+07
Q9Y4R8	Telomere length regulation protein TEL2 homolog OS=Homo sapiens OX=9606 GN=TELO2 PE=1 SV=2	3.29076e+07	3.41266e+07	3.62905e+07	3.48337e+07
O43447	Peptidyl-prolyl cis-trans isomerase H OS=Homo sapiens OX=9606 GN=PPIH PE=1 SV=1	4.69741e+07	4.90531e+07	4.955e+07	5.10756e+07
P35219	Carbonic anhydrase-related protein OS=Homo sapiens OX=9606 GN=CA8 PE=1 SV=3	3.71891e+07	3.07989e+07	2.58516e+07	3.42531e+07
Q9NWY4	Histone PARylation factor 1 OS=Homo sapiens OX=9606 GN=HPF1 PE=1 SV=2	1.28915e+07	1.54873e+07	1.52932e+07	1.59075e+07
O95782	AP-2 complex subunit alpha-1 OS=Homo sapiens OX=9606 GN=AP2A1 PE=1 SV=3	3.47604e+06	3.02395e+06	4.25371e+06	3.10627e+06
P35659	Protein DEK OS=Homo sapiens OX=9606 GN=DEK PE=1 SV=1	3.62297e+07	3.3721e+07	3.62498e+07	3.6388e+07
Q9UKY7	Protein CDV3 homolog OS=Homo sapiens OX=9606 GN=CDV3 PE=1 SV=1	1.19307e+07	1.64683e+07	1.52024e+07	1.81613e+07
Q96AG4	Leucine-rich repeat-containing protein 59 OS=Homo sapiens OX=9606 GN=LRRC59 PE=1 SV=1	6.08314e+07	5.52345e+07	6.636e+07	6.11764e+07
P83916	Chromobox protein homolog 1 OS=Homo sapiens OX=9606 GN=CBX1 PE=1 SV=1	2.76429e+07	2.92201e+07	2.93162e+07	2.82576e+07
Q92890	Ubiquitin recognition factor in ER-associated degradation protein 1 OS=Homo sapiens OX=9606 GN=UFD1 PE=1 SV=3	39589569	4.17284e+07	4.35225e+07	4.29679e+07
Q14141	Septin-6 OS=Homo sapiens OX=9606 GN=SEPTIN6 PE=1 SV=4	5.55558e+06	7.07904e+06	8.54035e+06	9.36091e+06
O75569	Interferon-inducible double-stranded RNA-dependent protein kinase activator A OS=Homo sapiens OX=9606 GN=PRKRA PE=1 SV=1	3.30957e+07	2.08755e+07	2.27632e+07	2.28019e+07
Q13404	Ubiquitin-conjugating enzyme E2 variant 1 OS=Homo sapiens OX=9606 GN=UBE2V1 PE=1 SV=2	1.58454e+08	1.5441e+08	1.43864e+08	1.48036e+08
Q02809	Procollagen-lysine,2-oxoglutarate 5-dioxygenase 1 OS=Homo sapiens OX=9606 GN=PLOD1 PE=1 SV=2	1.45476e+07	2.06485e+07	1.98538e+07	2.07947e+07
Q06787	Fragile X messenger ribonucleoprotein 1 OS=Homo sapiens OX=9606 GN=FMR1 PE=1 SV=1	3.79862e+07	3.26496e+07	3.94208e+07	3.31349e+07
O15460	Prolyl 4-hydroxylase subunit alpha-2 OS=Homo sapiens OX=9606 GN=P4HA2 PE=1 SV=1	34582847	3.4371e+07	3.55721e+07	3.58005e+07
Q9H9A5	CCR4-NOT transcription complex subunit 10 OS=Homo sapiens OX=9606 GN=CNOT10 PE=1 SV=1	1.5141e+07	1.46831e+07	1.76012e+07	1.32835e+07
A2RTX5	Threonine--tRNA ligase 2, cytoplasmic OS=Homo sapiens OX=9606 GN=TARS3 PE=1 SV=1	6.40668e+06	5.30909e+06	7.83177e+06	4.95025e+06
P56545	C-terminal-binding protein 2 OS=Homo sapiens OX=9606 GN=CTBP2 PE=1 SV=1	7.48803e+07	8.1947e+07	7.85669e+07	7.97582e+07
Q96HN2	Adenosylhomocysteinase 3 OS=Homo sapiens OX=9606 GN=AHCYL2 PE=1 SV=1	0	0	0	0
O14828	Secretory carrier-associated membrane protein 3 OS=Homo sapiens OX=9606 GN=SCAMP3 PE=1 SV=3	1.88882e+07	1.83422e+07	1.97207e+07	1.89537e+07
P30040	Endoplasmic reticulum resident protein 29 OS=Homo sapiens OX=9606 GN=ERP29 PE=1 SV=4	5.07521e+07	5.28208e+07	6.0196e+07	4.96085e+07
O60825	6-phosphofructo-2-kinase/fructose-2,6-bisphosphatase 2 OS=Homo sapiens OX=9606 GN=PFKFB2 PE=1 SV=2	1.42611e+07	1.06659e+07	1.30306e+07	1.3222e+07
Q9H9B4	Sideroflexin-1 OS=Homo sapiens OX=9606 GN=SFXN1 PE=1 SV=4	2.14125e+07	2.61161e+07	3.15631e+07	2.30245e+07
P57737	Coronin-7 OS=Homo sapiens OX=9606 GN=CORO7 PE=1 SV=2	1.84425e+07	1.72838e+07	1.6649e+07	1.72842e+07
P61006	Ras-related protein Rab-8A OS=Homo sapiens OX=9606 GN=RAB8A PE=1 SV=1	1.60456e+07	1.7023e+07	2.10905e+07	1.77128e+07
Q9BXR0	Queuine tRNA-ribosyltransferase catalytic subunit 1 OS=Homo sapiens OX=9606 GN=QTRT1 PE=1 SV=3	1.56116e+07	1.86777e+07	1.6863e+07	1.8531e+07
O43809	Cleavage and polyadenylation specificity factor subunit 5 OS=Homo sapiens OX=9606 GN=NUDT21 PE=1 SV=1	9.54272e+07	9.6093e+07	9.48489e+07	1.02457e+08
P60510	Serine/threonine-protein phosphatase 4 catalytic subunit OS=Homo sapiens OX=9606 GN=PPP4C PE=1 SV=1	1.24442e+07	1.15029e+07	1.26601e+07	9.91426e+06
Q9NQG5	Regulation of nuclear pre-mRNA domain-containing protein 1B OS=Homo sapiens OX=9606 GN=RPRD1B PE=1 SV=1	1.75906e+07	2.42952e+07	1.938e+07	1.97899e+07
Q9Y4P1	Cysteine protease ATG4B OS=Homo sapiens OX=9606 GN=ATG4B PE=1 SV=2	1.19831e+07	1.33179e+07	8.89963e+06	7.40656e+06
Q969Q0	60S ribosomal protein L36a-like OS=Homo sapiens OX=9606 GN=RPL36AL PE=1 SV=3	1.39581e+07	1.1988e+07	1.24044e+07	1.32527e+07
P61081	NEDD8-conjugating enzyme Ubc12 OS=Homo sapiens OX=9606 GN=UBE2M PE=1 SV=1	214355200	1.93808e+08	1.84849e+08	1.73581e+08
Q9UPN9	E3 ubiquitin-protein ligase TRIM33 OS=Homo sapiens OX=9606 GN=TRIM33 PE=1 SV=3	1.0689e+07	8.60014e+06	1.09772e+07	1.33619e+07
Q86TI2	Dipeptidyl peptidase 9 OS=Homo sapiens OX=9606 GN=DPP9 PE=1 SV=3	2.58657e+07	2.46595e+07	2.67888e+07	2.46273e+07
P50914	60S ribosomal protein L14 OS=Homo sapiens OX=9606 GN=RPL14 PE=1 SV=4	7.35011e+08	6.46138e+08	6.84572e+08	6.59656e+08
Q92600	CCR4-NOT transcription complex subunit 9 OS=Homo sapiens OX=9606 GN=CNOT9 PE=1 SV=1	2.09309e+07	2.16832e+07	1.64312e+07	1.852e+07
P47755	F-actin-capping protein subunit alpha-2 OS=Homo sapiens OX=9606 GN=CAPZA2 PE=1 SV=3	3.24845e+07	3.24306e+07	3.25047e+07	2.90353e+07
Q15056	Eukaryotic translation initiation factor 4H OS=Homo sapiens OX=9606 GN=EIF4H PE=1 SV=5	8.42653e+07	1.0784e+08	1.10896e+08	1.33154e+08
Q15293	Reticulocalbin-1 OS=Homo sapiens OX=9606 GN=RCN1 PE=1 SV=1	3.41741e+07	4.31181e+07	4.2635e+07	3.53466e+07
P04818	Thymidylate synthase OS=Homo sapiens OX=9606 GN=TYMS PE=1 SV=3	1.77554e+07	1.35625e+07	8.26666e+06	1.47776e+07
P62805	Histone H4 OS=Homo sapiens OX=9606 GN=H4C16 PE=1 SV=2	3.39846e+08	3.8064e+08	3.22113e+08	3.59777e+08
Q01469	Fatty acid-binding protein 5 OS=Homo sapiens OX=9606 GN=FABP5 PE=1 SV=3	3.25701e+07	3.2006e+07	3.10006e+07	3.21086e+07
P62899	60S ribosomal protein L31 OS=Homo sapiens OX=9606 GN=RPL31 PE=1 SV=1	4.83938e+08	4.0068e+08	4.20999e+08	4.41844e+08
Q9Y5M8	Signal recognition particle receptor subunit beta OS=Homo sapiens OX=9606 GN=SRPRB PE=1 SV=3	2.49434e+07	2.69108e+07	1.49981e+07	1.25299e+07
Q9BZJ0	Crooked neck-like protein 1 OS=Homo sapiens OX=9606 GN=CRNKL1 PE=1 SV=4	1.8804e+07	1.83992e+07	1.56659e+07	1.56383e+07
Q14181	DNA polymerase alpha subunit B OS=Homo sapiens OX=9606 GN=POLA2 PE=1 SV=2	2.81707e+07	3.24538e+07	3.00391e+07	1.845e+07
P49902	Cytosolic purine 5'-nucleotidase OS=Homo sapiens OX=9606 GN=NT5C2 PE=1 SV=1	7.82694e+07	8.1713e+07	7.65816e+07	7.72117e+07
P31942	Heterogeneous nuclear ribonucleoprotein H3 OS=Homo sapiens OX=9606 GN=HNRNPH3 PE=1 SV=2	1.47131e+07	2.55317e+07	2.12932e+07	2.7216e+07
Q9NYL9	Tropomodulin-3 OS=Homo sapiens OX=9606 GN=TMOD3 PE=1 SV=1	1.04585e+07	1.17142e+07	1.25161e+07	1.10807e+07
O94832	Unconventional myosin-Id OS=Homo sapiens OX=9606 GN=MYO1D PE=1 SV=2	7.78293e+06	9.88661e+06	1.03516e+07	9.53321e+06
P62633	CCHC-type zinc finger nucleic acid binding protein OS=Homo sapiens OX=9606 GN=CNBP PE=1 SV=1	4.02366e+07	3.70897e+07	3.60613e+07	4.02278e+07
Q96P47	Arf-GAP with GTPase, ANK repeat and PH domain-containing protein 3 OS=Homo sapiens OX=9606 GN=AGAP3 PE=1 SV=2	6.69926e+06	8.144e+06	8.97898e+06	4.50611e+06
Q9H488	GDP-fucose protein O-fucosyltransferase 1 OS=Homo sapiens OX=9606 GN=POFUT1 PE=1 SV=1	3.77404e+07	3.20759e+07	3.17463e+07	2.85954e+07
O95749	Geranylgeranyl pyrophosphate synthase OS=Homo sapiens OX=9606 GN=GGPS1 PE=1 SV=1	5.20236e+07	4.66648e+07	4.21103e+07	4.68177e+07
Q6IN85	Serine/threonine-protein phosphatase 4 regulatory subunit 3A OS=Homo sapiens OX=9606 GN=PPP4R3A PE=1 SV=1	3.11097e+07	3.18583e+07	3.84885e+07	3.6268e+07
P67870	Casein kinase II subunit beta OS=Homo sapiens OX=9606 GN=CSNK2B PE=1 SV=1	1.45956e+08	1.41851e+08	1.42387e+08	1.42677e+08
O95630	STAM-binding protein OS=Homo sapiens OX=9606 GN=STAMBP PE=1 SV=1	3.57229e+07	3.97371e+07	3.59442e+07	3.99621e+07
P51116	RNA-binding protein FXR2 OS=Homo sapiens OX=9606 GN=FXR2 PE=1 SV=2	6.87824e+06	6.00773e+06	5.77655e+06	5.03342e+06
Q99447	Ethanolamine-phosphate cytidylyltransferase OS=Homo sapiens OX=9606 GN=PCYT2 PE=1 SV=1	8.32205e+06	1.14894e+07	1.02288e+07	2.34685e+07
O14776	Transcription elongation regulator 1 OS=Homo sapiens OX=9606 GN=TCERG1 PE=1 SV=2	1.36368e+08	1.3937e+08	1.44318e+08	1.43315e+08
P49247	Ribose-5-phosphate isomerase OS=Homo sapiens OX=9606 GN=RPIA PE=1 SV=3	3.68389e+07	3.06323e+07	3.44429e+07	3.39919e+07
O75165	DnaJ homolog subfamily C member 13 OS=Homo sapiens OX=9606 GN=DNAJC13 PE=1 SV=5	3.51907e+06	5.66397e+06	4.33547e+06	7.37621e+06
P42566	Epidermal growth factor receptor substrate 15 OS=Homo sapiens OX=9606 GN=EPS15 PE=1 SV=2	1.10496e+07	1.20037e+07	1.24075e+07	1.17326e+07
Q2TAL8	Transcriptional regulator QRICH1 OS=Homo sapiens OX=9606 GN=QRICH1 PE=1 SV=1	1.82273e+07	1.63693e+07	1.87466e+07	1.54555e+07
P00568	Adenylate kinase isoenzyme 1 OS=Homo sapiens OX=9606 GN=AK1 PE=1 SV=3	5.69194e+07	5.39908e+07	5.39655e+07	5.68548e+07
O76071	Probable cytosolic iron-sulfur protein assembly protein CIAO1 OS=Homo sapiens OX=9606 GN=CIAO1 PE=1 SV=1	1.56303e+07	1.78131e+07	1.5781e+07	1.11241e+07
P20810	Calpastatin OS=Homo sapiens OX=9606 GN=CAST PE=1 SV=4	9.42137e+06	8.94995e+06	7.15624e+06	9.33401e+06
P08579	U2 small nuclear ribonucleoprotein B'' OS=Homo sapiens OX=9606 GN=SNRPB2 PE=1 SV=1	4.25601e+07	2.87608e+07	2.63502e+07	4.74202e+07
Q9HCN4	GPN-loop GTPase 1 OS=Homo sapiens OX=9606 GN=GPN1 PE=1 SV=1	1.93998e+07	1.54435e+07	1.86936e+07	1.61689e+07
P62316	Small nuclear ribonucleoprotein Sm D2 OS=Homo sapiens OX=9606 GN=SNRPD2 PE=1 SV=1	5.62153e+07	6.22747e+07	6.1566e+07	6.16558e+07
Q12849	G-rich sequence factor 1 OS=Homo sapiens OX=9606 GN=GRSF1 PE=1 SV=3	1.50459e+07	1.6953e+07	1.85893e+07	1.91386e+07
Q15642	Cdc42-interacting protein 4 OS=Homo sapiens OX=9606 GN=TRIP10 PE=1 SV=3	1.65473e+07	1.8432e+07	1.73459e+07	1.7822e+07
Q9P2T1	GMP reductase 2 OS=Homo sapiens OX=9606 GN=GMPR2 PE=1 SV=1	4.24909e+07	4.43666e+07	4.1911e+07	4.20209e+07
Q08AM6	Protein VAC14 homolog OS=Homo sapiens OX=9606 GN=VAC14 PE=1 SV=1	1.21729e+07	1.23483e+07	1.321e+07	1.29098e+07
Q13572	Inositol-tetrakisphosphate 1-kinase OS=Homo sapiens OX=9606 GN=ITPK1 PE=1 SV=2	4.46635e+06	4.56727e+06	4.11907e+06	3.97854e+06
Q8IUI8	Cytokine receptor-like factor 3 OS=Homo sapiens OX=9606 GN=CRLF3 PE=1 SV=2	6.45711e+06	6.89823e+06	4.28839e+06	4.60325e+06
Q9Y613	FH1/FH2 domain-containing protein 1 OS=Homo sapiens OX=9606 GN=FHOD1 PE=1 SV=3	4.32663e+06	4.5912e+06	5.12241e+06	5.66206e+06
Q9UJW0	Dynactin subunit 4 OS=Homo sapiens OX=9606 GN=DCTN4 PE=1 SV=1	18019206	1.6437e+07	1.62563e+07	1.54548e+07
Q13188	Serine/threonine-protein kinase 3 OS=Homo sapiens OX=9606 GN=STK3 PE=1 SV=2	7.19438e+06	8.29117e+06	6.87698e+06	7.61427e+06
Q9UBF8	Phosphatidylinositol 4-kinase beta OS=Homo sapiens OX=9606 GN=PI4KB PE=1 SV=1	2.40846e+07	1.84003e+07	2.12191e+07	1.97567e+07
Q86V21	Acetoacetyl-CoA synthetase OS=Homo sapiens OX=9606 GN=AACS PE=1 SV=1	3.17994e+07	3.47293e+07	3.5206e+07	3.5136e+07
P61964	WD repeat-containing protein 5 OS=Homo sapiens OX=9606 GN=WDR5 PE=1 SV=1	1.43832e+07	4.61746e+06	6.49083e+06	1.76473e+07
Q9NRV9	Heme-binding protein 1 OS=Homo sapiens OX=9606 GN=HEBP1 PE=1 SV=1	3.07141e+07	2.89253e+07	3.17648e+07	2.82676e+07
Q13573	SNW domain-containing protein 1 OS=Homo sapiens OX=9606 GN=SNW1 PE=1 SV=1	2.20108e+07	2.11423e+07	2.09381e+07	2.33655e+07
P46087	Probable 28S rRNA (cytosine(4447)-C(5))-methyltransferase OS=Homo sapiens OX=9606 GN=NOP2 PE=1 SV=2	1.62884e+07	1.87794e+07	1.73941e+07	1.98681e+07
P16435	NADPH--cytochrome P450 reductase OS=Homo sapiens OX=9606 GN=POR PE=1 SV=2	4.6701e+07	4.79667e+07	4.80594e+07	4.57644e+07
Q9NSK0	Kinesin light chain 4 OS=Homo sapiens OX=9606 GN=KLC4 PE=1 SV=3	3.14531e+06	6.13185e+06	5.82492e+06	6.87678e+06
Q4G0J3	La-related protein 7 OS=Homo sapiens OX=9606 GN=LARP7 PE=1 SV=1	2.4711e+07	2.99604e+07	2.7437e+07	2.45739e+07
P16083	Ribosyldihydronicotinamide dehydrogenase [quinone] OS=Homo sapiens OX=9606 GN=NQO2 PE=1 SV=5	1.38707e+07	1.56674e+07	1.1789e+07	1.33162e+07
Q9BTE6	Alanyl-tRNA editing protein Aarsd1 OS=Homo sapiens OX=9606 GN=AARSD1 PE=1 SV=2	3.77858e+07	3.89999e+07	3.8131e+07	3.89506e+07
O00264	Membrane-associated progesterone receptor component 1 OS=Homo sapiens OX=9606 GN=PGRMC1 PE=1 SV=3	1.35907e+08	1.36062e+08	1.429e+08	1.35653e+08
Q12765	Secernin-1 OS=Homo sapiens OX=9606 GN=SCRN1 PE=1 SV=2	5.57556e+07	5.07736e+07	4.9449e+07	6.0245e+07
O75794	Cell division cycle protein 123 homolog OS=Homo sapiens OX=9606 GN=CDC123 PE=1 SV=1	3.59435e+07	3.69306e+07	3.06249e+07	3.4799e+07
Q86UK7	E3 ubiquitin-protein ligase ZNF598 OS=Homo sapiens OX=9606 GN=ZNF598 PE=1 SV=1	1.07497e+07	1.19596e+07	1.4511e+07	1.20711e+07
P28072	Proteasome subunit beta type-6 OS=Homo sapiens OX=9606 GN=PSMB6 PE=1 SV=4	2.63215e+08	2.45799e+08	2.39203e+08	2.4124e+08
Q9NQ29	Putative RNA-binding protein Luc7-like 1 OS=Homo sapiens OX=9606 GN=LUC7L PE=1 SV=1	3.63767e+06	5.69452e+06	5.08682e+06	5.46621e+06
P49366	Deoxyhypusine synthase OS=Homo sapiens OX=9606 GN=DHPS PE=1 SV=1	2.14869e+07	2.02087e+07	1.79456e+07	1.9147e+07
O75175	CCR4-NOT transcription complex subunit 3 OS=Homo sapiens OX=9606 GN=CNOT3 PE=1 SV=1	2.41803e+07	2.75631e+07	2.78672e+07	2.61563e+07
Q7Z4V5	Hepatoma-derived growth factor-related protein 2 OS=Homo sapiens OX=9606 GN=HDGFL2 PE=1 SV=1	2.91591e+07	3.05009e+07	3.25984e+07	3.22929e+07
Q96CW1	AP-2 complex subunit mu OS=Homo sapiens OX=9606 GN=AP2M1 PE=1 SV=2	6.47499e+07	6.69532e+07	7.0503e+07	6.46064e+07
Q12965	Unconventional myosin-Ie OS=Homo sapiens OX=9606 GN=MYO1E PE=1 SV=2	1.21351e+07	1.52341e+07	1.34625e+07	1.35489e+07
P51580	Thiopurine S-methyltransferase OS=Homo sapiens OX=9606 GN=TPMT PE=1 SV=1	2.54688e+07	2.3944e+07	1.93232e+07	1.81246e+07
Q9UBP6	tRNA (guanine-N(7)-)-methyltransferase OS=Homo sapiens OX=9606 GN=METTL1 PE=1 SV=1	1.92943e+07	1.99073e+07	1.70923e+07	1.49379e+07
Q13033	Striatin-3 OS=Homo sapiens OX=9606 GN=STRN3 PE=1 SV=3	2.00667e+07	2.38635e+07	2.32141e+07	1.90049e+07
P53677	AP-3 complex subunit mu-2 OS=Homo sapiens OX=9606 GN=AP3M2 PE=1 SV=1	4.30021e+06	6.8485e+06	5.26433e+06	6.56487e+06
Q15477	Helicase SKI2W OS=Homo sapiens OX=9606 GN=SKIV2L PE=1 SV=3	6.33078e+06	5.60266e+06	5.54201e+06	6.04833e+06
Q9UHY1	Nuclear receptor-binding protein OS=Homo sapiens OX=9606 GN=NRBP1 PE=1 SV=1	1.94032e+07	2.275e+07	1.63447e+07	1.7988e+07
Q92820	Gamma-glutamyl hydrolase OS=Homo sapiens OX=9606 GN=GGH PE=1 SV=2	3.27004e+07	2.81915e+07	4.07547e+07	4.55565e+07
Q6NYC1	Bifunctional arginine demethylase and lysyl-hydroxylase JMJD6 OS=Homo sapiens OX=9606 GN=JMJD6 PE=1 SV=1	1.45788e+07	1.83098e+07	1.63817e+07	1.46095e+07
Q9Y5A7	NEDD8 ultimate buster 1 OS=Homo sapiens OX=9606 GN=NUB1 PE=1 SV=2	4.44848e+07	3.19854e+07	3.20034e+07	3.1326e+07
Q96GA3	Protein LTV1 homolog OS=Homo sapiens OX=9606 GN=LTV1 PE=1 SV=1	2.47985e+07	2.68098e+07	2.83839e+07	2.90175e+07
Q92747	Actin-related protein 2/3 complex subunit 1A OS=Homo sapiens OX=9606 GN=ARPC1A PE=1 SV=2	4.46814e+07	4.99853e+07	5.17274e+07	5.19717e+07
Q9BUT1	Dehydrogenase/reductase SDR family member 6 OS=Homo sapiens OX=9606 GN=BDH2 PE=1 SV=2	3.94544e+07	3.34187e+07	3.67144e+07	3.3313e+07
Q9GZS3	WD repeat-containing protein 61 OS=Homo sapiens OX=9606 GN=WDR61 PE=1 SV=1	4.90417e+07	4.29941e+07	4.39235e+07	4.14856e+07
P49642	DNA primase small subunit OS=Homo sapiens OX=9606 GN=PRIM1 PE=1 SV=1	2.11018e+08	2.00654e+08	2.31214e+08	2.25182e+08
Q9NX46	ADP-ribosylhydrolase ARH3 OS=Homo sapiens OX=9606 GN=ADPRS PE=1 SV=1	2.61256e+07	2.46589e+07	2.22907e+07	2.33244e+07
Q9NZQ3	NCK-interacting protein with SH3 domain OS=Homo sapiens OX=9606 GN=NCKIPSD PE=1 SV=1	1.81135e+07	1.68718e+07	1.63672e+07	1.75809e+07
Q9NRW7	Vacuolar protein sorting-associated protein 45 OS=Homo sapiens OX=9606 GN=VPS45 PE=1 SV=1	2.12887e+07	2.0719e+07	2.07886e+07	1.7681e+07
O15084	Serine/threonine-protein phosphatase 6 regulatory ankyrin repeat subunit A OS=Homo sapiens OX=9606 GN=ANKRD28 PE=1 SV=5	1.32209e+07	1.23341e+07	1.15892e+07	1.24227e+07
Q8N6R0	eEF1A lysine and N-terminal methyltransferase OS=Homo sapiens OX=9606 GN=METTL13 PE=1 SV=1	2.87499e+07	3.75953e+07	4.14392e+07	3.74071e+07
P33121	Long-chain-fatty-acid--CoA ligase 1 OS=Homo sapiens OX=9606 GN=ACSL1 PE=1 SV=1	2.60066e+07	2.69725e+07	3.02512e+07	2.54785e+07
Q92620	Pre-mRNA-splicing factor ATP-dependent RNA helicase PRP16 OS=Homo sapiens OX=9606 GN=DHX38 PE=1 SV=2	8.5796e+06	1.39617e+07	8.94872e+06	1.30221e+07
Q8TAF3	WD repeat-containing protein 48 OS=Homo sapiens OX=9606 GN=WDR48 PE=1 SV=1	1.15065e+07	9.97621e+06	1.3691e+07	1.25882e+07
O43660	Pleiotropic regulator 1 OS=Homo sapiens OX=9606 GN=PLRG1 PE=1 SV=1	9.73687e+07	9.19368e+07	9.64836e+07	9.46912e+07
O43324	Eukaryotic translation elongation factor 1 epsilon-1 OS=Homo sapiens OX=9606 GN=EEF1E1 PE=1 SV=1	6.20431e+07	6.49224e+07	6.09995e+07	5.28822e+07
P62314	Small nuclear ribonucleoprotein Sm D1 OS=Homo sapiens OX=9606 GN=SNRPD1 PE=1 SV=1	5.56478e+07	4.7329e+07	4.33313e+07	4.79619e+07
Q9NP61	ADP-ribosylation factor GTPase-activating protein 3 OS=Homo sapiens OX=9606 GN=ARFGAP3 PE=1 SV=1	2.54069e+07	2.15719e+07	2.81527e+07	2.61543e+07
Q9UJY5	ADP-ribosylation factor-binding protein GGA1 OS=Homo sapiens OX=9606 GN=GGA1 PE=1 SV=1	3.91479e+07	4.69928e+07	4.53727e+07	4.53676e+07
P09543	2',3'-cyclic-nucleotide 3'-phosphodiesterase OS=Homo sapiens OX=9606 GN=CNP PE=1 SV=2	7.59878e+06	1.09307e+07	6.97759e+06	8.44808e+06
Q05519	Serine/arginine-rich splicing factor 11 OS=Homo sapiens OX=9606 GN=SRSF11 PE=1 SV=1	5.87542e+07	6.01018e+07	5.06037e+07	6.04791e+07
Q99700	Ataxin-2 OS=Homo sapiens OX=9606 GN=ATXN2 PE=1 SV=2	9.98158e+06	8.17344e+06	7.63307e+06	7.51524e+06
Q86YR5	G-protein-signaling modulator 1 OS=Homo sapiens OX=9606 GN=GPSM1 PE=1 SV=2	1.07416e+07	1.53577e+07	1.43684e+07	1.2039e+07
Q9BQC3	2-(3-amino-3-carboxypropyl)histidine synthase subunit 2 OS=Homo sapiens OX=9606 GN=DPH2 PE=1 SV=1	1.17069e+07	1.33038e+07	1.14434e+07	1.30937e+07
O95487	Protein transport protein Sec24B OS=Homo sapiens OX=9606 GN=SEC24B PE=1 SV=2	2.75127e+06	3.76927e+06	3.97315e+06	4.95862e+06
Q12972	Nuclear inhibitor of protein phosphatase 1 OS=Homo sapiens OX=9606 GN=PPP1R8 PE=1 SV=2	1.77021e+07	1.5981e+07	1.67726e+07	1.77409e+07
Q8N6H7	ADP-ribosylation factor GTPase-activating protein 2 OS=Homo sapiens OX=9606 GN=ARFGAP2 PE=1 SV=1	3.54361e+06	7.21649e+06	8.64567e+06	9.20792e+06
P18077	60S ribosomal protein L35a OS=Homo sapiens OX=9606 GN=RPL35A PE=1 SV=2	5.36301e+08	4.72638e+08	4.79677e+08	4.81871e+08
P21796	Voltage-dependent anion-selective channel protein 1 OS=Homo sapiens OX=9606 GN=VDAC1 PE=1 SV=2	1.67169e+07	2.02264e+07	2.38894e+07	1.6854e+07
P61513	60S ribosomal protein L37a OS=Homo sapiens OX=9606 GN=RPL37A PE=1 SV=2	9.62091e+07	8.15865e+07	8.22253e+07	8.72498e+07
Q9NR46	Endophilin-B2 OS=Homo sapiens OX=9606 GN=SH3GLB2 PE=1 SV=1	2.09337e+07	2.23545e+07	2.11279e+07	2.00018e+07
P42766	60S ribosomal protein L35 OS=Homo sapiens OX=9606 GN=RPL35 PE=1 SV=2	4.20771e+08	3.80596e+08	3.48951e+08	3.38588e+08
P62266	40S ribosomal protein S23 OS=Homo sapiens OX=9606 GN=RPS23 PE=1 SV=3	3.4689e+08	3.46762e+08	3.58576e+08	3.36448e+08
Q8WWK9	Cytoskeleton-associated protein 2 OS=Homo sapiens OX=9606 GN=CKAP2 PE=1 SV=1	5.62209e+06	1.15167e+07	1.24006e+07	1.34993e+07
Q96CW5	Gamma-tubulin complex component 3 OS=Homo sapiens OX=9606 GN=TUBGCP3 PE=1 SV=2	1.89691e+07	1.68332e+07	1.95807e+07	2.05024e+07
Q8NBJ7	Inactive C-alpha-formylglycine-generating enzyme 2 OS=Homo sapiens OX=9606 GN=SUMF2 PE=1 SV=2	1.30343e+07	1.77712e+07	1.34263e+07	1.44571e+07
Q9Y5Y2	Cytosolic Fe-S cluster assembly factor NUBP2 OS=Homo sapiens OX=9606 GN=NUBP2 PE=1 SV=1	1.58606e+07	1.79862e+07	1.91972e+07	1.86566e+07
P36405	ADP-ribosylation factor-like protein 3 OS=Homo sapiens OX=9606 GN=ARL3 PE=1 SV=2	4.91035e+07	5.70131e+07	4.9721e+07	4.57465e+07
O95573	Fatty acid CoA ligase Acsl3 OS=Homo sapiens OX=9606 GN=ACSL3 PE=1 SV=3	1.14761e+07	1.25519e+07	1.36125e+07	1.34258e+07
Q9Y5S9	RNA-binding protein 8A OS=Homo sapiens OX=9606 GN=RBM8A PE=1 SV=1	1.82246e+07	2.2737e+07	1.70692e+07	6.09823e+07
Q14847	LIM and SH3 domain protein 1 OS=Homo sapiens OX=9606 GN=LASP1 PE=1 SV=2	2.13783e+07	3.02005e+07	2.89581e+07	3.24826e+07
O60814	Histone H2B type 1-K OS=Homo sapiens OX=9606 GN=H2BC12 PE=1 SV=3	2.04499e+08	2.78258e+08	1.92574e+08	2.70303e+08
P49773	Adenosine 5'-monophosphoramidase HINT1 OS=Homo sapiens OX=9606 GN=HINT1 PE=1 SV=2	3.57731e+07	2.57638e+07	2.26304e+07	2.42343e+07
P49137	MAP kinase-activated protein kinase 2 OS=Homo sapiens OX=9606 GN=MAPKAPK2 PE=1 SV=1	2.43796e+07	2.3626e+07	2.5754e+07	2.70085e+07
P61224	Ras-related protein Rap-1b OS=Homo sapiens OX=9606 GN=RAP1B PE=1 SV=1	5.40547e+07	5.66075e+07	5.24821e+07	5.51731e+07
P36969	Phospholipid hydroperoxide glutathione peroxidase OS=Homo sapiens OX=9606 GN=GPX4 PE=1 SV=3	55957201	5.19647e+07	5.57665e+07	5.36869e+07
Q9Y2L5	Trafficking protein particle complex subunit 8 OS=Homo sapiens OX=9606 GN=TRAPPC8 PE=1 SV=2	6.62818e+07	7.048e+07	7.24904e+07	7.34582e+07
Q96D71	RalBP1-associated Eps domain-containing protein 1 OS=Homo sapiens OX=9606 GN=REPS1 PE=1 SV=3	6.66815e+08	6.95262e+08	7.79057e+08	7.93013e+08
P16383	Intron Large complex component GCFC2 OS=Homo sapiens OX=9606 GN=GCFC2 PE=1 SV=2	2.68016e+07	2.61064e+07	2.64789e+07	3.0259e+07
O75191	Xylulose kinase OS=Homo sapiens OX=9606 GN=XYLB PE=1 SV=3	3.17771e+07	3.23022e+07	2.69002e+07	3.40734e+07
Q9UGV2	Protein NDRG3 OS=Homo sapiens OX=9606 GN=NDRG3 PE=1 SV=2	3.2512e+07	2.14656e+07	3.03786e+07	2.73116e+07
P16949	Stathmin OS=Homo sapiens OX=9606 GN=STMN1 PE=1 SV=3	6.47582e+07	5.72764e+07	5.8617e+07	6.68319e+07
P62995	Transformer-2 protein homolog beta OS=Homo sapiens OX=9606 GN=TRA2B PE=1 SV=1	3.43859e+07	4.35286e+07	4.12395e+07	4.00707e+07
Q99627	COP9 signalosome complex subunit 8 OS=Homo sapiens OX=9606 GN=COPS8 PE=1 SV=1	1.40375e+07	2.36522e+07	1.92341e+07	1.69435e+07
Q71RC2	La-related protein 4 OS=Homo sapiens OX=9606 GN=LARP4 PE=1 SV=3	1.34983e+07	8.77296e+06	9.77195e+06	1.0604e+07
P42677	40S ribosomal protein S27 OS=Homo sapiens OX=9606 GN=RPS27 PE=1 SV=3	2.9899e+08	2.41857e+08	2.45006e+08	2.64675e+08
Q8IZ83	Aldehyde dehydrogenase family 16 member A1 OS=Homo sapiens OX=9606 GN=ALDH16A1 PE=1 SV=2	1.07711e+07	7.30674e+06	7.20106e+06	7.90124e+06
P29218	Inositol monophosphatase 1 OS=Homo sapiens OX=9606 GN=IMPA1 PE=1 SV=1	2.62396e+07	3.41893e+07	2.66684e+07	2.56275e+07
P10398	Serine/threonine-protein kinase A-Raf OS=Homo sapiens OX=9606 GN=ARAF PE=1 SV=2	6.50272e+07	6.29363e+07	5.98067e+07	5.79856e+07
P38159	RNA-binding motif protein, X chromosome OS=Homo sapiens OX=9606 GN=RBMX PE=1 SV=3	2.07999e+07	2.90202e+07	2.766e+07	3.58819e+07
Q01081	Splicing factor U2AF 35 kDa subunit OS=Homo sapiens OX=9606 GN=U2AF1 PE=1 SV=3	4.8125e+07	4.36895e+07	4.79556e+07	4.60042e+07
Q86UA1	Pre-mRNA-processing factor 39 OS=Homo sapiens OX=9606 GN=PRPF39 PE=1 SV=3	2.19511e+07	2.02954e+07	2.19657e+07	2.05097e+07
O75400	Pre-mRNA-processing factor 40 homolog A OS=Homo sapiens OX=9606 GN=PRPF40A PE=1 SV=2	3.2112e+07	3.65304e+07	2.89813e+07	3.1751e+07
P26358	DNA (cytosine-5)-methyltransferase 1 OS=Homo sapiens OX=9606 GN=DNMT1 PE=1 SV=2	6.88064e+06	6.51229e+06	5.93619e+06	6.10668e+06
P49903	Selenide, water dikinase 1 OS=Homo sapiens OX=9606 GN=SEPHS1 PE=1 SV=2	2.75089e+07	2.489e+07	2.77996e+07	2.42033e+07
P30626	Sorcin OS=Homo sapiens OX=9606 GN=SRI PE=1 SV=1	7.17733e+07	4.95535e+07	5.11308e+07	4.34495e+07
Q9UBQ0	Vacuolar protein sorting-associated protein 29 OS=Homo sapiens OX=9606 GN=VPS29 PE=1 SV=1	7.04665e+07	6.42637e+07	6.46893e+07	5.77579e+07
Q9BRT9	DNA replication complex GINS protein SLD5 OS=Homo sapiens OX=9606 GN=GINS4 PE=1 SV=1	4.63546e+07	4.89729e+07	4.85832e+07	5.1528e+07
Q9UHV9	Prefoldin subunit 2 OS=Homo sapiens OX=9606 GN=PFDN2 PE=1 SV=1	3.21078e+07	4.77966e+07	3.72024e+07	3.12584e+07
P35269	General transcription factor IIF subunit 1 OS=Homo sapiens OX=9606 GN=GTF2F1 PE=1 SV=2	1.37253e+07	1.57893e+07	1.34203e+07	1.56143e+07
Q8WUD1	Ras-related protein Rab-2B OS=Homo sapiens OX=9606 GN=RAB2B PE=1 SV=1	0	0	0	0
O15347	High mobility group protein B3 OS=Homo sapiens OX=9606 GN=HMGB3 PE=1 SV=4	2.54529e+07	2.09228e+07	2.21354e+07	2.24132e+07
Q15018	BRISC complex subunit Abraxas 2 OS=Homo sapiens OX=9606 GN=ABRAXAS2 PE=1 SV=2	3.65995e+07	3.19597e+07	4.01575e+07	3.51574e+07
Q13630	GDP-L-fucose synthase OS=Homo sapiens OX=9606 GN=GFUS PE=1 SV=1	5.2855e+07	5.71331e+07	5.42421e+07	5.41507e+07
Q13576	Ras GTPase-activating-like protein IQGAP2 OS=Homo sapiens OX=9606 GN=IQGAP2 PE=1 SV=4	1.10639e+07	9.95814e+06	1.07023e+07	1.07936e+07
Q96PK6	RNA-binding protein 14 OS=Homo sapiens OX=9606 GN=RBM14 PE=1 SV=2	8.59355e+06	7.45964e+06	7.79432e+06	8.26291e+06
Q7Z6K5	Arpin OS=Homo sapiens OX=9606 GN=ARPIN PE=1 SV=1	9.33274e+06	8.4278e+06	1.00635e+07	9.7109e+06
Q9NRL3	Striatin-4 OS=Homo sapiens OX=9606 GN=STRN4 PE=1 SV=2	1.09047e+07	1.00798e+07	1.01421e+07	1.30072e+07
Q9BV86	N-terminal Xaa-Pro-Lys N-methyltransferase 1 OS=Homo sapiens OX=9606 GN=NTMT1 PE=1 SV=3	7.33847e+07	7.69971e+07	7.09152e+07	6.76681e+07
P10253	Lysosomal alpha-glucosidase OS=Homo sapiens OX=9606 GN=GAA PE=1 SV=4	1.05539e+07	1.22102e+07	1.02329e+07	1.11141e+07
Q8WVB6	Chromosome transmission fidelity protein 18 homolog OS=Homo sapiens OX=9606 GN=CHTF18 PE=1 SV=1	6.29233e+06	4.23249e+06	4.12544e+06	4.62943e+06
Q99611	Selenide, water dikinase 2 OS=Homo sapiens OX=9606 GN=SEPHS2 PE=1 SV=3	3.61081e+07	5.02722e+07	4.46287e+07	4.18702e+07
Q969S3	Cytoplasmic 60S subunit biogenesis factor ZNF622 OS=Homo sapiens OX=9606 GN=ZNF622 PE=1 SV=1	7.28563e+07	7.45264e+07	7.87185e+07	8.41649e+07
Q8IZH2	5'-3' exoribonuclease 1 OS=Homo sapiens OX=9606 GN=XRN1 PE=1 SV=1	3.59646e+07	2.79343e+07	3.61034e+07	2.48388e+07
P57081	tRNA (guanine-N(7)-)-methyltransferase non-catalytic subunit WDR4 OS=Homo sapiens OX=9606 GN=WDR4 PE=1 SV=2	2.28419e+07	2.96522e+07	3.2763e+07	2.47099e+07
P13984	General transcription factor IIF subunit 2 OS=Homo sapiens OX=9606 GN=GTF2F2 PE=1 SV=2	4.37105e+07	4.72703e+07	4.57973e+07	5.16575e+07
Q9ULX6	A-kinase anchor protein 8-like OS=Homo sapiens OX=9606 GN=AKAP8L PE=1 SV=4	1.04224e+07	1.1188e+07	1.31716e+07	1.32282e+07
P60660	Myosin light polypeptide 6 OS=Homo sapiens OX=9606 GN=MYL6 PE=1 SV=2	2.72629e+07	2.57876e+07	2.37209e+07	2.82489e+07
Q9UHY7	Enolase-phosphatase E1 OS=Homo sapiens OX=9606 GN=ENOPH1 PE=1 SV=1	3.18478e+07	3.22182e+07	3.33774e+07	2.91711e+07
Q12907	Vesicular integral-membrane protein VIP36 OS=Homo sapiens OX=9606 GN=LMAN2 PE=1 SV=1	2.8909e+07	2.73339e+07	2.76891e+07	2.33768e+07
Q9H4M9	EH domain-containing protein 1 OS=Homo sapiens OX=9606 GN=EHD1 PE=1 SV=2	1.36993e+07	9.61093e+06	8.72017e+06	7.43084e+06
Q9Y4X5	E3 ubiquitin-protein ligase ARIH1 OS=Homo sapiens OX=9606 GN=ARIH1 PE=1 SV=2	2.05556e+07	2.01831e+07	2.38797e+07	2.64224e+07
Q8WTS6	Histone-lysine N-methyltransferase SETD7 OS=Homo sapiens OX=9606 GN=SETD7 PE=1 SV=1	6.00025e+07	3.51694e+07	4.84678e+07	3.80081e+07
O15042	U2 snRNP-associated SURP motif-containing protein OS=Homo sapiens OX=9606 GN=U2SURP PE=1 SV=2	2.31993e+07	1.93628e+07	1.85419e+07	2.16274e+07
O60568	Multifunctional procollagen lysine hydroxylase and glycosyltransferase LH3 OS=Homo sapiens OX=9606 GN=PLOD3 PE=1 SV=1	4.40344e+06	4.12891e+06	6.18217e+06	5.07687e+06
Q96ER3	Protein SAAL1 OS=Homo sapiens OX=9606 GN=SAAL1 PE=1 SV=2	3.53431e+07	3.75727e+07	3.74783e+07	3.93322e+07
Q07812	Apoptosis regulator BAX OS=Homo sapiens OX=9606 GN=BAX PE=1 SV=1	5240640	6.42696e+06	5.70795e+06	3.01618e+06
Q16850	Lanosterol 14-alpha demethylase OS=Homo sapiens OX=9606 GN=CYP51A1 PE=1 SV=4	1.50098e+07	1.64439e+07	1.24924e+07	1.13887e+07
Q7L2J0	7SK snRNA methylphosphate capping enzyme OS=Homo sapiens OX=9606 GN=MEPCE PE=1 SV=1	2.01758e+07	2.62635e+07	2.09017e+07	2.65286e+07
Q96C23	Galactose mutarotase OS=Homo sapiens OX=9606 GN=GALM PE=1 SV=1	2.05222e+07	2.24129e+07	2.29886e+07	2.18333e+07
O75347	Tubulin-specific chaperone A OS=Homo sapiens OX=9606 GN=TBCA PE=1 SV=3	3.38597e+07	3.22972e+07	2.85866e+07	3.63264e+07
A0MZ66	Shootin-1 OS=Homo sapiens OX=9606 GN=SHTN1 PE=1 SV=4	2.2305e+07	2.16754e+07	2.12917e+07	2.40731e+07
Q8WTW3	Conserved oligomeric Golgi complex subunit 1 OS=Homo sapiens OX=9606 GN=COG1 PE=1 SV=1	5.11101e+06	4.85971e+06	5.55961e+06	4.9769e+06
P46776	60S ribosomal protein L27a OS=Homo sapiens OX=9606 GN=RPL27A PE=1 SV=2	7.9283e+08	6.56093e+08	6.66105e+08	7.05345e+08
Q14738	Serine/threonine-protein phosphatase 2A 56 kDa regulatory subunit delta isoform OS=Homo sapiens OX=9606 GN=PPP2R5D PE=1 SV=1	3.70638e+07	3.67481e+07	3.72593e+07	3.99507e+07
Q9BWH6	RNA polymerase II-associated protein 1 OS=Homo sapiens OX=9606 GN=RPAP1 PE=1 SV=3	2.25053e+07	2.59636e+07	2.33799e+07	2.53053e+07
Q96QU8	Exportin-6 OS=Homo sapiens OX=9606 GN=XPO6 PE=1 SV=1	4.03909e+07	4.67441e+07	5.05972e+07	3.98974e+07
O43598	2'-deoxynucleoside 5'-phosphate N-hydrolase 1 OS=Homo sapiens OX=9606 GN=DNPH1 PE=1 SV=1	6.52606e+07	6.27327e+07	5.22532e+07	4.49597e+07
Q96BP3	Peptidylprolyl isomerase domain and WD repeat-containing protein 1 OS=Homo sapiens OX=9606 GN=PPWD1 PE=1 SV=1	2.66995e+07	2.64603e+07	2.84977e+07	2.66754e+07
Q9BTY7	Protein HGH1 homolog OS=Homo sapiens OX=9606 GN=HGH1 PE=1 SV=1	1.97647e+07	2.3554e+07	2.37917e+07	2.47937e+07
Q8N6T3	ADP-ribosylation factor GTPase-activating protein 1 OS=Homo sapiens OX=9606 GN=ARFGAP1 PE=1 SV=2	1.76771e+07	1.66621e+07	1.81746e+07	1.72822e+07
Q9Y3U8	60S ribosomal protein L36 OS=Homo sapiens OX=9606 GN=RPL36 PE=1 SV=3	2.25469e+08	1.4316e+08	1.49486e+08	1.78109e+08
Q01130	Serine/arginine-rich splicing factor 2 OS=Homo sapiens OX=9606 GN=SRSF2 PE=1 SV=4	2.29204e+08	2.54004e+08	2.7093e+08	2.94783e+08
Q13362	Serine/threonine-protein phosphatase 2A 56 kDa regulatory subunit gamma isoform OS=Homo sapiens OX=9606 GN=PPP2R5C PE=1 SV=3	4329902	4.09634e+06	4.31443e+06	6.37646e+06
Q96ST2	Protein IWS1 homolog OS=Homo sapiens OX=9606 GN=IWS1 PE=1 SV=2	1.40792e+07	1.35411e+07	1.46763e+07	1.51166e+07
O00625	Pirin OS=Homo sapiens OX=9606 GN=PIR PE=1 SV=1	2.01436e+07	2.09083e+07	2.44369e+07	2.01942e+07
P48729	Casein kinase I isoform alpha OS=Homo sapiens OX=9606 GN=CSNK1A1 PE=1 SV=2	2.35753e+07	2.16896e+07	2.28673e+07	2.24603e+07
Q9UJV9	Probable ATP-dependent RNA helicase DDX41 OS=Homo sapiens OX=9606 GN=DDX41 PE=1 SV=2	2.23684e+07	2.01282e+07	1.75437e+07	1.80617e+07
P63173	60S ribosomal protein L38 OS=Homo sapiens OX=9606 GN=RPL38 PE=1 SV=2	1.89419e+08	1.72988e+08	1.56682e+08	1.64653e+08
O75718	Cartilage-associated protein OS=Homo sapiens OX=9606 GN=CRTAP PE=1 SV=1	4.27761e+07	4.65315e+07	4.66373e+07	4.49509e+07
Q96P16	Regulation of nuclear pre-mRNA domain-containing protein 1A OS=Homo sapiens OX=9606 GN=RPRD1A PE=1 SV=1	1.38938e+07	1.56719e+07	1.42756e+07	1.52039e+07
Q9Y3C6	Peptidyl-prolyl cis-trans isomerase-like 1 OS=Homo sapiens OX=9606 GN=PPIL1 PE=1 SV=1	3.68274e+07	3.8919e+07	3.0359e+07	3.76933e+07
Q92572	AP-3 complex subunit sigma-1 OS=Homo sapiens OX=9606 GN=AP3S1 PE=1 SV=1	2.31309e+07	2.38305e+07	2.50893e+07	2.5074e+07
Q86TB9	Protein PAT1 homolog 1 OS=Homo sapiens OX=9606 GN=PATL1 PE=1 SV=2	7.84479e+07	6.53108e+07	7.17565e+07	1.48163e+07
P16298	Serine/threonine-protein phosphatase 2B catalytic subunit beta isoform OS=Homo sapiens OX=9606 GN=PPP3CB PE=1 SV=2	0	0	0	0
Q13613	Myotubularin-related protein 1 OS=Homo sapiens OX=9606 GN=MTMR1 PE=1 SV=4	3.0905e+07	2.57801e+07	1.97748e+07	2.51874e+07
O75312	Zinc finger protein ZPR1 OS=Homo sapiens OX=9606 GN=ZPR1 PE=1 SV=1	2.86144e+07	3.90818e+07	3.09452e+07	3.75718e+07
Q6P5R6	60S ribosomal protein L22-like 1 OS=Homo sapiens OX=9606 GN=RPL22L1 PE=1 SV=2	4.09653e+07	3.48797e+07	4.42003e+07	5.11469e+07
P54619	5'-AMP-activated protein kinase subunit gamma-1 OS=Homo sapiens OX=9606 GN=PRKAG1 PE=1 SV=1	1.65728e+08	1.48572e+08	1.64127e+08	1.58487e+08
Q13151	Heterogeneous nuclear ribonucleoprotein A0 OS=Homo sapiens OX=9606 GN=HNRNPA0 PE=1 SV=1	5.39518e+06	6.27511e+06	4.2104e+06	6.84661e+06
Q9BZX2	Uridine-cytidine kinase 2 OS=Homo sapiens OX=9606 GN=UCK2 PE=1 SV=1	6.57247e+07	6.45231e+07	5.99584e+07	5.79651e+07
Q9Y3I1	F-box only protein 7 OS=Homo sapiens OX=9606 GN=FBXO7 PE=1 SV=1	8.53615e+06	7.66822e+06	6.94501e+06	6.01237e+06
O75822	Eukaryotic translation initiation factor 3 subunit J OS=Homo sapiens OX=9606 GN=EIF3J PE=1 SV=2	4.67451e+07	4.70627e+07	4.82412e+07	5.09207e+07
Q96IU4	Putative protein-lysine deacylase ABHD14B OS=Homo sapiens OX=9606 GN=ABHD14B PE=1 SV=1	5.1765e+07	4.38495e+07	4.19531e+07	3.60824e+07
Q9H3P2	Negative elongation factor A OS=Homo sapiens OX=9606 GN=NELFA PE=1 SV=3	1.31066e+07	1.18544e+07	1.28329e+07	1.2138e+07
Q5GLZ8	Probable E3 ubiquitin-protein ligase HERC4 OS=Homo sapiens OX=9606 GN=HERC4 PE=1 SV=1	6.86511e+06	6.97064e+06	5.12256e+06	7.65772e+06
Q8N122	Regulatory-associated protein of mTOR OS=Homo sapiens OX=9606 GN=RPTOR PE=1 SV=1	6.713e+06	1.02934e+07	1.1081e+07	1.04287e+07
Q9Y376	Calcium-binding protein 39 OS=Homo sapiens OX=9606 GN=CAB39 PE=1 SV=1	6.81721e+07	7.98744e+07	8.37679e+07	7.21063e+07
Q8WVV9	Heterogeneous nuclear ribonucleoprotein L-like OS=Homo sapiens OX=9606 GN=HNRNPLL PE=1 SV=1	3.9777e+06	2.66542e+06	4.50215e+06	3.8939e+06
Q15758	Neutral amino acid transporter B(0) OS=Homo sapiens OX=9606 GN=SLC1A5 PE=1 SV=2	1.95446e+07	1.07403e+07	2.70442e+07	1.25001e+07
Q92995	Ubiquitin carboxyl-terminal hydrolase 13 OS=Homo sapiens OX=9606 GN=USP13 PE=1 SV=2	8.83704e+06	8.06928e+06	8.376e+06	7.85268e+06
O00159	Unconventional myosin-Ic OS=Homo sapiens OX=9606 GN=MYO1C PE=1 SV=4	6747445	7.89924e+06	5.13942e+06	4.7176e+06
Q8IYB3	Serine/arginine repetitive matrix protein 1 OS=Homo sapiens OX=9606 GN=SRRM1 PE=1 SV=2	4.40368e+07	5.86574e+07	5.30316e+07	5.46232e+07
Q9NPI6	mRNA-decapping enzyme 1A OS=Homo sapiens OX=9606 GN=DCP1A PE=1 SV=3	2.3593e+07	2.20622e+07	2.20594e+07	1.60526e+07
Q9HCS7	Pre-mRNA-splicing factor SYF1 OS=Homo sapiens OX=9606 GN=XAB2 PE=1 SV=2	2.75168e+07	2.23733e+07	2.5969e+07	2.15212e+07
Q8WXF1	Paraspeckle component 1 OS=Homo sapiens OX=9606 GN=PSPC1 PE=1 SV=1	1.50955e+07	1.75712e+07	1.47167e+07	1.87874e+07
Q86VS8	Protein Hook homolog 3 OS=Homo sapiens OX=9606 GN=HOOK3 PE=1 SV=2	4.81034e+07	4.94557e+07	5.02701e+07	4.79055e+07
Q8N6M0	Deubiquitinase OTUD6B OS=Homo sapiens OX=9606 GN=OTUD6B PE=1 SV=1	1.98832e+07	1.82478e+07	1.73395e+07	2.14035e+07
Q7Z4H3	5'-deoxynucleotidase HDDC2 OS=Homo sapiens OX=9606 GN=HDDC2 PE=1 SV=1	3.21e+07	3.36925e+07	2.82491e+07	3.39987e+07
Q8IZ73	Pseudouridylate synthase RPUSD2 OS=Homo sapiens OX=9606 GN=RPUSD2 PE=1 SV=2	1.05888e+07	1.10566e+07	1.52654e+07	1.73093e+07
Q9UBW8	COP9 signalosome complex subunit 7a OS=Homo sapiens OX=9606 GN=COPS7A PE=1 SV=1	4.09341e+07	3.59594e+07	4.18346e+07	4.48354e+07
Q9UP83	Conserved oligomeric Golgi complex subunit 5 OS=Homo sapiens OX=9606 GN=COG5 PE=1 SV=3	1.23526e+07	1.30213e+07	1.41108e+07	1.37276e+07
Q9BZG8	2-(3-amino-3-carboxypropyl)histidine synthase subunit 1 OS=Homo sapiens OX=9606 GN=DPH1 PE=1 SV=2	1.5013e+07	1.10893e+07	1.22273e+07	1.28387e+07
Q32P41	tRNA (guanine(37)-N1)-methyltransferase OS=Homo sapiens OX=9606 GN=TRMT5 PE=1 SV=2	1.54836e+07	2.10758e+07	2.02184e+07	2.114e+07
Q7Z4G4	tRNA (guanine(10)-N2)-methyltransferase homolog OS=Homo sapiens OX=9606 GN=TRMT11 PE=1 SV=1	2.34202e+07	2.59847e+07	2.36319e+07	2.54171e+07
O94905	Erlin-2 OS=Homo sapiens OX=9606 GN=ERLIN2 PE=1 SV=1	2.46692e+07	2.05738e+07	2.59587e+07	2.23766e+07
Q9H857	5'-nucleotidase domain-containing protein 2 OS=Homo sapiens OX=9606 GN=NT5DC2 PE=1 SV=1	4.70476e+06	5.86578e+06	6.21618e+06	5.9533e+06
O95400	CD2 antigen cytoplasmic tail-binding protein 2 OS=Homo sapiens OX=9606 GN=CD2BP2 PE=1 SV=1	1.59293e+07	1.6095e+07	1.52891e+07	1.40186e+07
P50453	Serpin B9 OS=Homo sapiens OX=9606 GN=SERPINB9 PE=1 SV=1	1.10838e+07	1.17409e+07	1.53591e+07	1.24373e+07
Q15555	Microtubule-associated protein RP/EB family member 2 OS=Homo sapiens OX=9606 GN=MAPRE2 PE=1 SV=1	7.37525e+06	3.33977e+06	2.04744e+06	4.85264e+06
Q9H900	Protein zwilch homolog OS=Homo sapiens OX=9606 GN=ZWILCH PE=1 SV=2	1.73649e+07	2.17484e+07	1.71842e+07	1.7671e+07
P20339	Ras-related protein Rab-5A OS=Homo sapiens OX=9606 GN=RAB5A PE=1 SV=2	1.03348e+07	9.28507e+06	1.07864e+07	1.03629e+07
P04049	RAF proto-oncogene serine/threonine-protein kinase OS=Homo sapiens OX=9606 GN=RAF1 PE=1 SV=1	1.84873e+07	1.27127e+07	1.42949e+07	1.98954e+07
Q9H0B6	Kinesin light chain 2 OS=Homo sapiens OX=9606 GN=KLC2 PE=1 SV=1	4.33199e+06	4.10411e+06	4.44421e+06	6.54444e+06
Q9Y2Q3	Glutathione S-transferase kappa 1 OS=Homo sapiens OX=9606 GN=GSTK1 PE=1 SV=3	4237927	4.72032e+06	4.21077e+06	5.62762e+06
Q15369	Elongin-C OS=Homo sapiens OX=9606 GN=ELOC PE=1 SV=1	3.56557e+07	3.46231e+07	2.96159e+07	2.96723e+07
Q9BRP4	Proteasomal ATPase-associated factor 1 OS=Homo sapiens OX=9606 GN=PAAF1 PE=1 SV=2	4.57136e+07	4.63542e+07	4.69298e+07	4.49054e+07
Q9NQC3	Reticulon-4 OS=Homo sapiens OX=9606 GN=RTN4 PE=1 SV=2	18140984	1.45789e+07	1.89349e+07	1.6886e+07
Q3KQV9	UDP-N-acetylhexosamine pyrophosphorylase-like protein 1 OS=Homo sapiens OX=9606 GN=UAP1L1 PE=1 SV=2	1.69354e+07	1.78777e+07	1.85176e+07	2.06802e+07
P16885	1-phosphatidylinositol 4,5-bisphosphate phosphodiesterase gamma-2 OS=Homo sapiens OX=9606 GN=PLCG2 PE=1 SV=4	1.37455e+07	1.07344e+07	1.19356e+07	1.19498e+07
Q12768	WASH complex subunit 5 OS=Homo sapiens OX=9606 GN=WASHC5 PE=1 SV=1	7.06323e+06	7.06108e+06	7.71692e+06	7.89681e+06
Q12800	Alpha-globin transcription factor CP2 OS=Homo sapiens OX=9606 GN=TFCP2 PE=1 SV=2	3.12624e+07	3.42188e+07	3.73077e+07	2.91118e+07
Q9NW64	Pre-mRNA-splicing factor RBM22 OS=Homo sapiens OX=9606 GN=RBM22 PE=1 SV=1	1.75391e+07	1.51642e+07	1.79044e+07	1.94093e+07
Q7Z4H7	HAUS augmin-like complex subunit 6 OS=Homo sapiens OX=9606 GN=HAUS6 PE=1 SV=2	1.49712e+06	1.46842e+06	3.39605e+06	1.43509e+06
P68402	Platelet-activating factor acetylhydrolase IB subunit alpha2 OS=Homo sapiens OX=9606 GN=PAFAH1B2 PE=1 SV=1	8.40315e+07	1.00455e+08	8.52155e+07	7.86035e+07
Q13555	Calcium/calmodulin-dependent protein kinase type II subunit gamma OS=Homo sapiens OX=9606 GN=CAMK2G PE=1 SV=4	4.78227e+06	3.73256e+06	3.92959e+06	7.70574e+06
P06865	Beta-hexosaminidase subunit alpha OS=Homo sapiens OX=9606 GN=HEXA PE=1 SV=2	1.22347e+07	1.24991e+07	1.07044e+07	1.15757e+07
Q9H832	Ubiquitin-conjugating enzyme E2 Z OS=Homo sapiens OX=9606 GN=UBE2Z PE=1 SV=2	3.22676e+07	3.36418e+07	3.26143e+07	3.33642e+07
Q86TP1	Exopolyphosphatase PRUNE1 OS=Homo sapiens OX=9606 GN=PRUNE1 PE=1 SV=2	9.19705e+06	8.3724e+06	1.10823e+07	1.04223e+07
Q96FZ2	Abasic site processing protein HMCES OS=Homo sapiens OX=9606 GN=HMCES PE=1 SV=1	1.33991e+07	1.18478e+07	1.25499e+07	1.16341e+07
P06899	Histone H2B type 1-J OS=Homo sapiens OX=9606 GN=H2BC11 PE=1 SV=3	4.49127e+06	6.87627e+06	4.92973e+06	5.6463e+06
P19838	Nuclear factor NF-kappa-B p105 subunit OS=Homo sapiens OX=9606 GN=NFKB1 PE=1 SV=2	1.11427e+07	1.24902e+07	1.26379e+07	1.17425e+07
Q04323	UBX domain-containing protein 1 OS=Homo sapiens OX=9606 GN=UBXN1 PE=1 SV=2	8.2884e+07	9.45322e+07	8.65596e+07	9.17463e+07
P63279	SUMO-conjugating enzyme UBC9 OS=Homo sapiens OX=9606 GN=UBE2I PE=1 SV=1	7.33224e+07	7.81183e+07	6.80254e+07	6.882e+07
Q15274	Nicotinate-nucleotide pyrophosphorylase [carboxylating] OS=Homo sapiens OX=9606 GN=QPRT PE=1 SV=3	5.34613e+07	5.05889e+07	4.66268e+07	4.43394e+07
Q13243	Serine/arginine-rich splicing factor 5 OS=Homo sapiens OX=9606 GN=SRSF5 PE=1 SV=1	3.21068e+07	3.04758e+07	2.98661e+07	3.68625e+07
Q9Y312	Protein AAR2 homolog OS=Homo sapiens OX=9606 GN=AAR2 PE=1 SV=2	1.02753e+07	7.53587e+06	7.75527e+06	9.88859e+06
P19388	DNA-directed RNA polymerases I, II, and III subunit RPABC1 OS=Homo sapiens OX=9606 GN=POLR2E PE=1 SV=4	5.08912e+07	4.74405e+07	4.78656e+07	5.14944e+07
O95834	Echinoderm microtubule-associated protein-like 2 OS=Homo sapiens OX=9606 GN=EML2 PE=1 SV=1	1.005e+07	9.29895e+06	9.00642e+06	1.07908e+07
O95825	Quinone oxidoreductase-like protein 1 OS=Homo sapiens OX=9606 GN=CRYZL1 PE=1 SV=2	1.55414e+07	1.48118e+07	1.32688e+07	1.54173e+07
Q01085	Nucleolysin TIAR OS=Homo sapiens OX=9606 GN=TIAL1 PE=1 SV=1	1.98232e+07	1.72413e+07	1.80575e+07	1.67338e+07
P45880	Voltage-dependent anion-selective channel protein 2 OS=Homo sapiens OX=9606 GN=VDAC2 PE=1 SV=2	2.56409e+07	3.10838e+07	3.75127e+07	2.69661e+07
P36543	V-type proton ATPase subunit E 1 OS=Homo sapiens OX=9606 GN=ATP6V1E1 PE=1 SV=1	3.11957e+07	3.34006e+07	2.6895e+07	2.24325e+07
Q9BQ75	Protein CMSS1 OS=Homo sapiens OX=9606 GN=CMSS1 PE=1 SV=2	2.589e+07	2.62863e+07	2.57058e+07	2.64281e+07
O96017	Serine/threonine-protein kinase Chk2 OS=Homo sapiens OX=9606 GN=CHEK2 PE=1 SV=1	7.58019e+06	7.76126e+06	7.9307e+06	7.24231e+06
Q9Y316	Protein MEMO1 OS=Homo sapiens OX=9606 GN=MEMO1 PE=1 SV=1	5.32554e+07	5.4842e+07	4.82024e+07	5.00184e+07
Q96DI7	U5 small nuclear ribonucleoprotein 40 kDa protein OS=Homo sapiens OX=9606 GN=SNRNP40 PE=1 SV=1	3.06538e+07	3.16707e+07	3.18944e+07	3.24323e+07
Q7KZI7	Serine/threonine-protein kinase MARK2 OS=Homo sapiens OX=9606 GN=MARK2 PE=1 SV=2	1.78054e+07	1.94313e+07	1.96963e+07	1.88516e+07
Q15057	Arf-GAP with coiled-coil, ANK repeat and PH domain-containing protein 2 OS=Homo sapiens OX=9606 GN=ACAP2 PE=1 SV=3	1.70241e+07	2.08065e+07	2.02844e+07	2.44667e+07
P50402	Emerin OS=Homo sapiens OX=9606 GN=EMD PE=1 SV=1	1.83558e+07	2.39977e+07	2.50236e+07	2.30921e+07
Q68E01	Integrator complex subunit 3 OS=Homo sapiens OX=9606 GN=INTS3 PE=1 SV=1	2.99092e+06	5.12978e+06	5.73093e+06	6.72463e+06
P51452	Dual specificity protein phosphatase 3 OS=Homo sapiens OX=9606 GN=DUSP3 PE=1 SV=1	1.73972e+07	1.82613e+07	1.73309e+07	1.49444e+07
P15586	N-acetylglucosamine-6-sulfatase OS=Homo sapiens OX=9606 GN=GNS PE=1 SV=3	3.17567e+07	3.22753e+07	2.75097e+07	3.2037e+07
Q9Y5V3	Melanoma-associated antigen D1 OS=Homo sapiens OX=9606 GN=MAGED1 PE=1 SV=3	7.71484e+06	7.11118e+06	8.19703e+06	4.44909e+06
P46020	Phosphorylase b kinase regulatory subunit alpha, skeletal muscle isoform OS=Homo sapiens OX=9606 GN=PHKA1 PE=1 SV=2	1.50317e+07	1.46352e+07	1.28955e+07	1.54547e+07
Q6P3X3	Tetratricopeptide repeat protein 27 OS=Homo sapiens OX=9606 GN=TTC27 PE=1 SV=1	1.35041e+07	1.25808e+07	1.24319e+07	1.12861e+07
Q9NVP1	ATP-dependent RNA helicase DDX18 OS=Homo sapiens OX=9606 GN=DDX18 PE=1 SV=2	2.61408e+07	2.76032e+07	2.74125e+07	2.80404e+07
O75688	Protein phosphatase 1B OS=Homo sapiens OX=9606 GN=PPM1B PE=1 SV=1	2.48751e+07	2.6687e+07	2.58289e+07	2.49124e+07
Q96S44	EKC/KEOPS complex subunit TP53RK OS=Homo sapiens OX=9606 GN=TP53RK PE=1 SV=2	5.92239e+07	6.09973e+07	5.57123e+07	5.18321e+07
Q9H3G5	Probable serine carboxypeptidase CPVL OS=Homo sapiens OX=9606 GN=CPVL PE=1 SV=2	1.84551e+07	1.81744e+07	1.6636e+07	1.70609e+07
P31323	cAMP-dependent protein kinase type II-beta regulatory subunit OS=Homo sapiens OX=9606 GN=PRKAR2B PE=1 SV=3	1.3516e+06	1.32556e+06	1.62268e+06	1.18797e+06
Q01970	1-phosphatidylinositol 4,5-bisphosphate phosphodiesterase beta-3 OS=Homo sapiens OX=9606 GN=PLCB3 PE=1 SV=2	1.40833e+07	1.76558e+07	1.81263e+07	1.85618e+07
Q5T8P6	RNA-binding protein 26 OS=Homo sapiens OX=9606 GN=RBM26 PE=1 SV=3	1.87279e+07	2.65423e+07	2.50094e+07	2.25417e+07
Q92783	Signal transducing adapter molecule 1 OS=Homo sapiens OX=9606 GN=STAM PE=1 SV=3	1.4066e+07	2.15078e+07	2.02219e+07	2.18828e+07
O14976	Cyclin-G-associated kinase OS=Homo sapiens OX=9606 GN=GAK PE=1 SV=2	1.48558e+07	9.33893e+06	1.23379e+07	1.20894e+07
Q6PD62	RNA polymerase-associated protein CTR9 homolog OS=Homo sapiens OX=9606 GN=CTR9 PE=1 SV=1	1.69267e+07	1.57868e+07	1.6189e+07	1.78048e+07
Q9Y2X7	ARF GTPase-activating protein GIT1 OS=Homo sapiens OX=9606 GN=GIT1 PE=1 SV=2	1.49157e+07	1.47327e+07	1.54674e+07	1.22639e+07
Q6YHU6	Thyroid adenoma-associated protein OS=Homo sapiens OX=9606 GN=THADA PE=1 SV=1	4.14559e+06	3.88785e+06	5.43956e+06	7.16554e+06
P20338	Ras-related protein Rab-4A OS=Homo sapiens OX=9606 GN=RAB4A PE=1 SV=3	6.80341e+07	6.40125e+07	7.40773e+07	7.25744e+07
P0C0S8	Histone H2A type 1 OS=Homo sapiens OX=9606 GN=H2AC17 PE=1 SV=2	1.32927e+08	1.89099e+08	1.13501e+08	1.65492e+08
[truncated: 2,827 more rows]

## Sheet: process
NSP3-T2A-NSP4:GFP,up				NSP3-T2A-NSP4:NSP3,up				NSP3-T2A-NSP4:NSP4,up				overlap
Q02978	mitochondrial 2-oxoglutarate/malate carrier protein OS=Homo sapiens OX=9606 GN=SLC25A11 PE=1 SV=3	3.38963		P10809	60 kDa heat shock protein, mitochondrial OS=Homo sapiens OX=9606 GN=HSPD1 PE=1 SV=2	1.11855		P38646	Stress-70 protein, mitochondrial OS=Homo sapiens OX=9606 GN=HSPA9 PE=1 SV=2	1.09073		P38646
Q9BYD3	39S ribosomal protein L4, mitochondrial OS=Homo sapiens OX=9606 GN=MRPL4 PE=1 SV=1	3.07035		P42704	Leucine-rich PPR motif-containing protein, mitochondrial OS=Homo sapiens OX=9606 GN=LRPPRC PE=1 SV=3	1.12853		Q12931	Heat shock protein 75 kDa, mitochondrial OS=Homo sapiens OX=9606 GN=TRAP1 PE=1 SV=3	1.00453		Q12931
P82650	28S ribosomal protein S22, mitochondrial OS=Homo sapiens OX=9606 GN=MRPS22 PE=1 SV=1	3.03093		P06576	ATP synthase subunit beta, mitochondrial OS=Homo sapiens OX=9606 GN=ATP5F1B PE=1 SV=3	1.0554		P49411	Elongation factor Tu, mitochondrial OS=Homo sapiens OX=9606 GN=TUFM PE=1 SV=2	1.00126		P49411
O15269	Serine palmitoyltransferase 1 OS=Homo sapiens OX=9606 GN=SPTLC1 PE=1 SV=1	2.78769		P38646	Stress-70 protein, mitochondrial OS=Homo sapiens OX=9606 GN=HSPA9 PE=1 SV=2	1.05876		P54819	Adenylate kinase 2, mitochondrial OS=Homo sapiens OX=9606 GN=AK2 PE=1 SV=2	1.03149		O75153
O43464	Serine protease HTRA2, mitochondrial OS=Homo sapiens OX=9606 GN=HTRA2 PE=1 SV=2	2.60838		Q12931	Heat shock protein 75 kDa, mitochondrial OS=Homo sapiens OX=9606 GN=TRAP1 PE=1 SV=3	1.03773		O75153	Clustered mitochondria protein homolog OS=Homo sapiens OX=9606 GN=CLUH PE=1 SV=2	1.00533		P07954
Q9P2R7	Succinate--CoA ligase [ADP-forming] subunit beta, mitochondrial OS=Homo sapiens OX=9606 GN=SUCLA2 PE=1 SV=3	2.34248		P25705	ATP synthase subunit alpha, mitochondrial OS=Homo sapiens OX=9606 GN=ATP5F1A PE=1 SV=1	1.11346		P07954	Fumarate hydratase, mitochondrial OS=Homo sapiens OX=9606 GN=FH PE=1 SV=3	1.01513		P40926
Q5JRX3	Presequence protease, mitochondrial OS=Homo sapiens OX=9606 GN=PITRM1 PE=1 SV=3	2.34101		P49411	Elongation factor Tu, mitochondrial OS=Homo sapiens OX=9606 GN=TUFM PE=1 SV=2	1.13227		P40926	Malate dehydrogenase, mitochondrial OS=Homo sapiens OX=9606 GN=MDH2 PE=1 SV=3	1.08677		P24752
Q92552	28S ribosomal protein S27, mitochondrial OS=Homo sapiens OX=9606 GN=MRPS27 PE=1 SV=3	2.31463		O75153	Clustered mitochondria protein homolog OS=Homo sapiens OX=9606 GN=CLUH PE=1 SV=2	1.01025		P36507	Dual specificity mitogen-activated protein kinase kinase 2 OS=Homo sapiens OX=9606 GN=MAP2K2 PE=1 SV=1	1.00947		P13804
P13995	Bifunctional methylenetetrahydrofolate dehydrogenase/cyclohydrolase, mitochondrial OS=Homo sapiens OX=9606 GN=MTHFD2 PE=1 SV=2	2.31411		P07954	Fumarate hydratase, mitochondrial OS=Homo sapiens OX=9606 GN=FH PE=1 SV=3	1.01231		P24752	Acetyl-CoA acetyltransferase, mitochondrial OS=Homo sapiens OX=9606 GN=ACAT1 PE=1 SV=1	1.10406		P27361
O94925	Glutaminase kidney isoform, mitochondrial OS=Homo sapiens OX=9606 GN=GLS PE=1 SV=1	2.16442		P40926	Malate dehydrogenase, mitochondrial OS=Homo sapiens OX=9606 GN=MDH2 PE=1 SV=3	1.05426		Q02750	Dual specificity mitogen-activated protein kinase kinase 1 OS=Homo sapiens OX=9606 GN=MAP2K1 PE=1 SV=2	1.04084		O95831
P82675	28S ribosomal protein S5, mitochondrial OS=Homo sapiens OX=9606 GN=MRPS5 PE=1 SV=2	2.1489		P34897	Serine hydroxymethyltransferase, mitochondrial OS=Homo sapiens OX=9606 GN=SHMT2 PE=1 SV=3	1.09213		P36551	Oxygen-dependent coproporphyrinogen-III oxidase, mitochondrial OS=Homo sapiens OX=9606 GN=CPOX PE=1 SV=3	1.0063		Q15785
Q9NSE4	Isoleucine--tRNA ligase, mitochondrial OS=Homo sapiens OX=9606 GN=IARS2 PE=1 SV=2	2.10899		P24752	Acetyl-CoA acetyltransferase, mitochondrial OS=Homo sapiens OX=9606 GN=ACAT1 PE=1 SV=1	1.1825		P13804	Electron transfer flavoprotein subunit alpha, mitochondrial OS=Homo sapiens OX=9606 GN=ETFA PE=1 SV=1	1.04217		P36776
Q5JTZ9	Alanine--tRNA ligase, mitochondrial OS=Homo sapiens OX=9606 GN=AARS2 PE=1 SV=1	2.06116		Q02750	Dual specificity mitogen-activated protein kinase kinase 1 OS=Homo sapiens OX=9606 GN=MAP2K1 PE=1 SV=2	1.10442		P27361	mitogen-activated protein kinase 3 OS=Homo sapiens OX=9606 GN=MAPK3 PE=1 SV=4	1.12848		O75390
P22570	NADPH:adrenodoxin oxidoreductase, mitochondrial OS=Homo sapiens OX=9606 GN=FDXR PE=1 SV=3	2.03284		P28482	mitogen-activated protein kinase 1 OS=Homo sapiens OX=9606 GN=MAPK1 PE=1 SV=3	1.03629		O95831	Apoptosis-inducing factor 1, mitochondrial OS=Homo sapiens OX=9606 GN=AIFM1 PE=1 SV=1	1.13797		P30048
P36776	Lon protease homolog, mitochondrial OS=Homo sapiens OX=9606 GN=LONP1 PE=1 SV=2	1.99012		P00390	Glutathione reductase, mitochondrial OS=Homo sapiens OX=9606 GN=GSR PE=1 SV=2	1.00345		Q15785	mitochondrial import receptor subunit TOM34 OS=Homo sapiens OX=9606 GN=TOMM34 PE=1 SV=2	1.10726		P09622
P82673	28S ribosomal protein S35, mitochondrial OS=Homo sapiens OX=9606 GN=MRPS35 PE=1 SV=1	1.95425		P13804	Electron transfer flavoprotein subunit alpha, mitochondrial OS=Homo sapiens OX=9606 GN=ETFA PE=1 SV=1	1.08567		P36776	Lon protease homolog, mitochondrial OS=Homo sapiens OX=9606 GN=LONP1 PE=1 SV=2	1.15253		Q9NSE4
Q9H9P8	L-2-hydroxyglutarate dehydrogenase, mitochondrial OS=Homo sapiens OX=9606 GN=L2HGDH PE=1 SV=3	1.9318		P27361	mitogen-activated protein kinase 3 OS=Homo sapiens OX=9606 GN=MAPK3 PE=1 SV=4	1.03347		P04181	Ornithine aminotransferase, mitochondrial OS=Homo sapiens OX=9606 GN=OAT PE=1 SV=1	1.00739		P30837
P82933	28S ribosomal protein S9, mitochondrial OS=Homo sapiens OX=9606 GN=MRPS9 PE=1 SV=2	1.92823		P12532	Creatine kinase U-type, mitochondrial OS=Homo sapiens OX=9606 GN=CKMT1B PE=1 SV=1	1.04762		O75390	Citrate synthase, mitochondrial OS=Homo sapiens OX=9606 GN=CS PE=1 SV=2	1.03801		O43615
Q8NCN5	Pyruvate dehydrogenase phosphatase regulatory subunit, mitochondrial OS=Homo sapiens OX=9606 GN=PDPR PE=1 SV=2	1.92632		O95831	Apoptosis-inducing factor 1, mitochondrial OS=Homo sapiens OX=9606 GN=AIFM1 PE=1 SV=1	1.2258		P30048	Thioredoxin-dependent peroxide reductase, mitochondrial OS=Homo sapiens OX=9606 GN=PRDX3 PE=1 SV=3	1.0115		P33316
P42765	3-ketoacyl-CoA thiolase, mitochondrial OS=Homo sapiens OX=9606 GN=ACAA2 PE=1 SV=2	1.91484		Q99798	Aconitate hydratase, mitochondrial OS=Homo sapiens OX=9606 GN=ACO2 PE=1 SV=2	1.11956		P09622	Dihydrolipoyl dehydrogenase, mitochondrial OS=Homo sapiens OX=9606 GN=DLD PE=1 SV=2	1.03109		P30084
Q8NI60	Atypical kinase COQ8A, mitochondrial OS=Homo sapiens OX=9606 GN=COQ8A PE=1 SV=1	1.9024		P00505	Aspartate aminotransferase, mitochondrial OS=Homo sapiens OX=9606 GN=GOT2 PE=1 SV=3	1.0334		Q9NSE4	Isoleucine--tRNA ligase, mitochondrial OS=Homo sapiens OX=9606 GN=IARS2 PE=1 SV=2	1.09488		P23368
Q6NVY1	3-hydroxyisobutyryl-CoA hydrolase, mitochondrial OS=Homo sapiens OX=9606 GN=HIBCH PE=1 SV=2	1.89601		Q15785	mitochondrial import receptor subunit TOM34 OS=Homo sapiens OX=9606 GN=TOMM34 PE=1 SV=2	1.06545		P30837	Aldehyde dehydrogenase X, mitochondrial OS=Homo sapiens OX=9606 GN=ALDH1B1 PE=1 SV=4	1.17636		Q96I99
O95571	Persulfide dioxygenase ETHE1, mitochondrial OS=Homo sapiens OX=9606 GN=ETHE1 PE=1 SV=2	1.89522		P36776	Lon protease homolog, mitochondrial OS=Homo sapiens OX=9606 GN=LONP1 PE=1 SV=2	1.22075		O43615	mitochondrial import inner membrane translocase subunit TIM44 OS=Homo sapiens OX=9606 GN=TIMM44 PE=1 SV=2	1.09805		Q04837
P53597	Succinate--CoA ligase [ADP/GDP-forming] subunit alpha, mitochondrial OS=Homo sapiens OX=9606 GN=SUCLG1 PE=1 SV=4	1.82151		P00367	Glutamate dehydrogenase 1, mitochondrial OS=Homo sapiens OX=9606 GN=GLUD1 PE=1 SV=2	1.21012		P33316	Deoxyuridine 5'-triphosphate nucleotidohydrolase, mitochondrial OS=Homo sapiens OX=9606 GN=DUT PE=1 SV=4	1.17087		P50213
O75306	NADH dehydrogenase [ubiquinone] iron-sulfur protein 2, mitochondrial OS=Homo sapiens OX=9606 GN=NDUFS2 PE=1 SV=2	1.77788		P48735	Isocitrate dehydrogenase [NADP], mitochondrial OS=Homo sapiens OX=9606 GN=IDH2 PE=1 SV=2	1.15072		P30084	Enoyl-CoA hydratase, mitochondrial OS=Homo sapiens OX=9606 GN=ECHS1 PE=1 SV=4	1.00531		Q13011
O43837	Isocitrate dehydrogenase [NAD] subunit beta, mitochondrial OS=Homo sapiens OX=9606 GN=IDH3B PE=1 SV=2	1.73809		O75390	Citrate synthase, mitochondrial OS=Homo sapiens OX=9606 GN=CS PE=1 SV=2	1.11202		P23368	NAD-dependent malic enzyme, mitochondrial OS=Homo sapiens OX=9606 GN=ME2 PE=1 SV=1	1.24642		Q16822
Q16822	Phosphoenolpyruvate carboxykinase [GTP], mitochondrial OS=Homo sapiens OX=9606 GN=PCK2 PE=1 SV=4	1.71858		P30048	Thioredoxin-dependent peroxide reductase, mitochondrial OS=Homo sapiens OX=9606 GN=PRDX3 PE=1 SV=3	1.10313		Q96I99	Succinate--CoA ligase [GDP-forming] subunit beta, mitochondrial OS=Homo sapiens OX=9606 GN=SUCLG2 PE=1 SV=2	1.08657		O75439
Q96I99	Succinate--CoA ligase [GDP-forming] subunit beta, mitochondrial OS=Homo sapiens OX=9606 GN=SUCLG2 PE=1 SV=2	1.66236		P09622	Dihydrolipoyl dehydrogenase, mitochondrial OS=Homo sapiens OX=9606 GN=DLD PE=1 SV=2	1.13298		P30044	Peroxiredoxin-5, mitochondrial OS=Homo sapiens OX=9606 GN=PRDX5 PE=1 SV=4	1.04285		Q6PI48
P43897	Elongation factor Ts, mitochondrial OS=Homo sapiens OX=9606 GN=TSFM PE=1 SV=2	1.62626		Q9NSE4	Isoleucine--tRNA ligase, mitochondrial OS=Homo sapiens OX=9606 GN=IARS2 PE=1 SV=2	1.52075		Q04837	Single-stranded DNA-binding protein, mitochondrial OS=Homo sapiens OX=9606 GN=SSBP1 PE=1 SV=1	1.07339		P32322
P43304	Glycerol-3-phosphate dehydrogenase, mitochondrial OS=Homo sapiens OX=9606 GN=GPD2 PE=1 SV=3	1.59067		Q9BYT8	Neurolysin, mitochondrial OS=Homo sapiens OX=9606 GN=NLN PE=1 SV=1	1.03582		P14635	G2/mitotic-specific cyclin-B1 OS=Homo sapiens OX=9606 GN=CCNB1 PE=1 SV=1	1.17422		P53597
Q9NQG6	mitochondrial dynamics protein MID51 OS=Homo sapiens OX=9606 GN=MIEF1 PE=1 SV=1	1.59014		P30837	Aldehyde dehydrogenase X, mitochondrial OS=Homo sapiens OX=9606 GN=ALDH1B1 PE=1 SV=4	1.06769		O60566	mitotic checkpoint serine/threonine-protein kinase BUB1 beta OS=Homo sapiens OX=9606 GN=BUB1B PE=1 SV=3	1.03477		O95819
Q7L592	Protein arginine methyltransferase NDUFAF7, mitochondrial OS=Homo sapiens OX=9606 GN=NDUFAF7 PE=1 SV=1	1.57558		Q16836	Hydroxyacyl-coenzyme A dehydrogenase, mitochondrial OS=Homo sapiens OX=9606 GN=HADH PE=1 SV=3	1.08972		P50213	Isocitrate dehydrogenase [NAD] subunit alpha, mitochondrial OS=Homo sapiens OX=9606 GN=IDH3A PE=1 SV=1	1.03096		P36542
Q9BW91	ADP-ribose pyrophosphatase, mitochondrial OS=Homo sapiens OX=9606 GN=NUDT9 PE=1 SV=1	1.56803		O43615	mitochondrial import inner membrane translocase subunit TIM44 OS=Homo sapiens OX=9606 GN=TIMM44 PE=1 SV=2	1.12615		Q07021	Complement component 1 Q subcomponent-binding protein, mitochondrial OS=Homo sapiens OX=9606 GN=C1QBP PE=1 SV=1	1.02173		P49748
Q9NUJ1	Palmitoyl-protein thioesterase ABHD10, mitochondrial OS=Homo sapiens OX=9606 GN=ABHD10 PE=1 SV=1	1.55325		P22695	Cytochrome b-c1 complex subunit 2, mitochondrial OS=Homo sapiens OX=9606 GN=UQCRC2 PE=1 SV=3	1.09486		Q13011	Delta(3,5)-Delta(2,4)-dienoyl-CoA isomerase, mitochondrial OS=Homo sapiens OX=9606 GN=ECH1 PE=1 SV=2	1.22454		Q9NUJ1
A0A0B4J2D5	Putative glutamine amidotransferase-like class 1 domain-containing protein 3B, mitochondrial OS=Homo sapiens OX=9606 GN=GATD3B PE=5 SV=1	1.55139		P33316	Deoxyuridine 5'-triphosphate nucleotidohydrolase, mitochondrial OS=Homo sapiens OX=9606 GN=DUT PE=1 SV=4	1.18553		Q16822	Phosphoenolpyruvate carboxykinase [GTP], mitochondrial OS=Homo sapiens OX=9606 GN=PCK2 PE=1 SV=4	1.06343		Q10713
O43683	mitotic checkpoint serine/threonine-protein kinase BUB1 OS=Homo sapiens OX=9606 GN=BUB1 PE=1 SV=1	1.54436		P30084	Enoyl-CoA hydratase, mitochondrial OS=Homo sapiens OX=9606 GN=ECHS1 PE=1 SV=4	1.02498		O75439	mitochondrial-processing peptidase subunit beta OS=Homo sapiens OX=9606 GN=PMPCB PE=1 SV=2	1.22619		Q8TCS8
P26440	Isovaleryl-CoA dehydrogenase, mitochondrial OS=Homo sapiens OX=9606 GN=IVD PE=1 SV=2	1.54157		P31040	Succinate dehydrogenase [ubiquinone] flavoprotein subunit, mitochondrial OS=Homo sapiens OX=9606 GN=SDHA PE=1 SV=2	1.00262		Q6PI48	Aspartate--tRNA ligase, mitochondrial OS=Homo sapiens OX=9606 GN=DARS2 PE=1 SV=1	1.21126		Q6NVY1
Q9NUB1	Acetyl-coenzyme A synthetase 2-like, mitochondrial OS=Homo sapiens OX=9606 GN=ACSS1 PE=1 SV=2	1.54151		P11177	Pyruvate dehydrogenase E1 component subunit beta, mitochondrial OS=Homo sapiens OX=9606 GN=PDHB PE=1 SV=3	1.39114		P32322	Pyrroline-5-carboxylate reductase 1, mitochondrial OS=Homo sapiens OX=9606 GN=PYCR1 PE=1 SV=2	1.045		P45985
P45954	Short/branched chain specific acyl-CoA dehydrogenase, mitochondrial OS=Homo sapiens OX=9606 GN=ACADSB PE=1 SV=1	1.52925		P23368	NAD-dependent malic enzyme, mitochondrial OS=Homo sapiens OX=9606 GN=ME2 PE=1 SV=1	1.15696		P53597	Succinate--CoA ligase [ADP/GDP-forming] subunit alpha, mitochondrial OS=Homo sapiens OX=9606 GN=SUCLG1 PE=1 SV=4	1.19824		Q5JTZ9
P52564	Dual specificity mitogen-activated protein kinase kinase 6 OS=Homo sapiens OX=9606 GN=MAP2K6 PE=1 SV=1	1.52158		Q96I99	Succinate--CoA ligase [GDP-forming] subunit beta, mitochondrial OS=Homo sapiens OX=9606 GN=SUCLG2 PE=1 SV=2	1.23235		O95819	mitogen-activated protein kinase kinase kinase kinase 4 OS=Homo sapiens OX=9606 GN=MAP4K4 PE=1 SV=2	1.01909		P82933
Q07021	Complement component 1 Q subcomponent-binding protein, mitochondrial OS=Homo sapiens OX=9606 GN=C1QBP PE=1 SV=1	1.48594		Q00325	Phosphate carrier protein, mitochondrial OS=Homo sapiens OX=9606 GN=SLC25A3 PE=1 SV=2	1.04426		Q9BW91	ADP-ribose pyrophosphatase, mitochondrial OS=Homo sapiens OX=9606 GN=NUDT9 PE=1 SV=1	1.17182		O15269
Q13011	Delta(3,5)-Delta(2,4)-dienoyl-CoA isomerase, mitochondrial OS=Homo sapiens OX=9606 GN=ECH1 PE=1 SV=2	1.48255		P05091	Aldehyde dehydrogenase, mitochondrial OS=Homo sapiens OX=9606 GN=ALDH2 PE=1 SV=2	1.11551		P36542	ATP synthase subunit gamma, mitochondrial OS=Homo sapiens OX=9606 GN=ATP5F1C PE=1 SV=1	1.06744		Q9HCC0
Q9Y2R5	28S ribosomal protein S17, mitochondrial OS=Homo sapiens OX=9606 GN=MRPS17 PE=1 SV=1	1.47576		P55084	Trifunctional enzyme subunit beta, mitochondrial OS=Homo sapiens OX=9606 GN=HADHB PE=1 SV=3	1.24212		P49748	Very long-chain specific acyl-CoA dehydrogenase, mitochondrial OS=Homo sapiens OX=9606 GN=ACADVL PE=1 SV=1	1.06368		Q15031
O95831	Apoptosis-inducing factor 1, mitochondrial OS=Homo sapiens OX=9606 GN=AIFM1 PE=1 SV=1	1.4681		Q04837	Single-stranded DNA-binding protein, mitochondrial OS=Homo sapiens OX=9606 GN=SSBP1 PE=1 SV=1	1.11664		Q9NUJ1	Palmitoyl-protein thioesterase ABHD10, mitochondrial OS=Homo sapiens OX=9606 GN=ABHD10 PE=1 SV=1	1.00554		P45984
P46199	Translation initiation factor IF-2, mitochondrial OS=Homo sapiens OX=9606 GN=MTIF2 PE=1 SV=2	1.4676		P14635	G2/mitotic-specific cyclin-B1 OS=Homo sapiens OX=9606 GN=CCNB1 PE=1 SV=1	1.15004		Q10713	mitochondrial-processing peptidase subunit alpha OS=Homo sapiens OX=9606 GN=PMPCA PE=1 SV=2	1.11174		Q96EY7
P50213	Isocitrate dehydrogenase [NAD] subunit alpha, mitochondrial OS=Homo sapiens OX=9606 GN=IDH3A PE=1 SV=1	1.45255		O60566	mitotic checkpoint serine/threonine-protein kinase BUB1 beta OS=Homo sapiens OX=9606 GN=BUB1B PE=1 SV=3	1.14331		P42126	Enoyl-CoA delta isomerase 1, mitochondrial OS=Homo sapiens OX=9606 GN=ECI1 PE=1 SV=1	1.03225		O43318
P51687	Sulfite oxidase, mitochondrial OS=Homo sapiens OX=9606 GN=SUOX PE=1 SV=2	1.45189		P50213	Isocitrate dehydrogenase [NAD] subunit alpha, mitochondrial OS=Homo sapiens OX=9606 GN=IDH3A PE=1 SV=1	1.2108		Q9Y6D9	mitotic spindle assembly checkpoint protein MAD1 OS=Homo sapiens OX=9606 GN=MAD1L1 PE=1 SV=2	1.08229		O75306
Q9UBX3	mitochondrial dicarboxylate carrier OS=Homo sapiens OX=9606 GN=SLC25A10 PE=1 SV=2	1.43734		Q13257	mitotic spindle assembly checkpoint protein MAD2A OS=Homo sapiens OX=9606 GN=MAD2L1 PE=1 SV=1	1.01106		Q8TCS8	Polyribonucleotide nucleotidyltransferase 1, mitochondrial OS=Homo sapiens OX=9606 GN=PNPT1 PE=1 SV=2	1.11504		O94925
Q16540	39S ribosomal protein L23, mitochondrial OS=Homo sapiens OX=9606 GN=MRPL23 PE=1 SV=1	1.43643		Q13011	Delta(3,5)-Delta(2,4)-dienoyl-CoA isomerase, mitochondrial OS=Homo sapiens OX=9606 GN=ECH1 PE=1 SV=2	1.36913		P46734	Dual specificity mitogen-activated protein kinase kinase 3 OS=Homo sapiens OX=9606 GN=MAP2K3 PE=1 SV=2	1.75605		Q9Y6R4
Q9Y291	28S ribosomal protein S33, mitochondrial OS=Homo sapiens OX=9606 GN=MRPS33 PE=1 SV=1	1.43621		Q16822	Phosphoenolpyruvate carboxykinase [GTP], mitochondrial OS=Homo sapiens OX=9606 GN=PCK2 PE=1 SV=4	1.28055		Q9NXA8	NAD-dependent protein deacylase sirtuin-5, mitochondrial OS=Homo sapiens OX=9606 GN=SIRT5 PE=1 SV=2	1.1481		P11498
P49753	Acyl-coenzyme A thioesterase 2, mitochondrial OS=Homo sapiens OX=9606 GN=ACOT2 PE=1 SV=6	1.42835		O75439	mitochondrial-processing peptidase subunit beta OS=Homo sapiens OX=9606 GN=PMPCB PE=1 SV=2	1.29848		P27144	Adenylate kinase 4, mitochondrial OS=Homo sapiens OX=9606 GN=AK4 PE=1 SV=1	1.25914		Q9Y3D9
P48735	Isocitrate dehydrogenase [NADP], mitochondrial OS=Homo sapiens OX=9606 GN=IDH2 PE=1 SV=2	1.41557		Q9Y3B8	Oligoribonuclease, mitochondrial OS=Homo sapiens OX=9606 GN=REXO2 PE=1 SV=3	1.00302		Q96Q11	CCA tRNA nucleotidyltransferase 1, mitochondrial OS=Homo sapiens OX=9606 GN=TRNT1 PE=1 SV=2	1.03739		Q92552
Q15031	Leucine--tRNA ligase, mitochondrial OS=Homo sapiens OX=9606 GN=LARS2 PE=1 SV=2	1.41467		Q6PI48	Aspartate--tRNA ligase, mitochondrial OS=Homo sapiens OX=9606 GN=DARS2 PE=1 SV=1	1.14996		P49590	Histidine--tRNA ligase, mitochondrial OS=Homo sapiens OX=9606 GN=HARS2 PE=1 SV=1	1.67246		P82675
P36957	Dihydrolipoyllysine-residue succinyltransferase component of 2-oxoglutarate dehydrogenase complex, mitochondrial OS=Homo sapiens OX=9606 GN=DLST PE=1 SV=4	1.40923		P36957	Dihydrolipoyllysine-residue succinyltransferase component of 2-oxoglutarate dehydrogenase complex, mitochondrial OS=Homo sapiens OX=9606 GN=DLST PE=1 SV=4	1.22476		Q6NVY1	3-hydroxyisobutyryl-CoA hydrolase, mitochondrial OS=Homo sapiens OX=9606 GN=HIBCH PE=1 SV=2	1.1902		Q8NCN5
Q96EY7	Pentatricopeptide repeat domain-containing protein 3, mitochondrial OS=Homo sapiens OX=9606 GN=PTCD3 PE=1 SV=3	1.40781		P32322	Pyrroline-5-carboxylate reductase 1, mitochondrial OS=Homo sapiens OX=9606 GN=PYCR1 PE=1 SV=2	1.08108		P45985	Dual specificity mitogen-activated protein kinase kinase 4 OS=Homo sapiens OX=9606 GN=MAP2K4 PE=1 SV=1	1.04599		Q8NI60
P45985	Dual specificity mitogen-activated protein kinase kinase 4 OS=Homo sapiens OX=9606 GN=MAP2K4 PE=1 SV=1	1.4049		P53597	Succinate--CoA ligase [ADP/GDP-forming] subunit alpha, mitochondrial OS=Homo sapiens OX=9606 GN=SUCLG1 PE=1 SV=4	1.27048		Q5JTZ9	Alanine--tRNA ligase, mitochondrial OS=Homo sapiens OX=9606 GN=AARS2 PE=1 SV=1	1.22755		Q9HD33
P09001	39S ribosomal protein L3, mitochondrial OS=Homo sapiens OX=9606 GN=MRPL3 PE=1 SV=1	1.4033		O95819	mitogen-activated protein kinase kinase kinase kinase 4 OS=Homo sapiens OX=9606 GN=MAP4K4 PE=1 SV=2	1.13047		P82933	28S ribosomal protein S9, mitochondrial OS=Homo sapiens OX=9606 GN=MRPS9 PE=1 SV=2	1.31781		P43897
Q9Y2U5	mitogen-activated protein kinase kinase kinase 2 OS=Homo sapiens OX=9606 GN=MAP3K2 PE=1 SV=2	1.40112		Q6UB35	Monofunctional C1-tetrahydrofolate synthase, mitochondrial OS=Homo sapiens OX=9606 GN=MTHFD1L PE=1 SV=1	1.90648		O15269	Serine palmitoyltransferase 1 OS=Homo sapiens OX=9606 GN=SPTLC1 PE=1 SV=1	2.69984		A0A0B4J2D5
Q8TCS8	Polyribonucleotide nucleotidyltransferase 1, mitochondrial OS=Homo sapiens OX=9606 GN=PNPT1 PE=1 SV=2	1.38065		P36542	ATP synthase subunit gamma, mitochondrial OS=Homo sapiens OX=9606 GN=ATP5F1C PE=1 SV=1	1.03119		Q9HCC0	Methylcrotonoyl-CoA carboxylase beta chain, mitochondrial OS=Homo sapiens OX=9606 GN=MCCC2 PE=1 SV=1	1.07755		O95571
Q6NZ67	mitotic-spindle organizing protein 2B OS=Homo sapiens OX=9606 GN=MZT2B PE=1 SV=1	1.37348		P50897	Palmitoyl-protein thioesterase 1 OS=Homo sapiens OX=9606 GN=PPT1 PE=1 SV=1	1.08668		Q15031	Leucine--tRNA ligase, mitochondrial OS=Homo sapiens OX=9606 GN=LARS2 PE=1 SV=2	1.08523		P22033
Q8IVH8	mitogen-activated protein kinase kinase kinase kinase 3 OS=Homo sapiens OX=9606 GN=MAP4K3 PE=1 SV=1	1.3704		P49748	Very long-chain specific acyl-CoA dehydrogenase, mitochondrial OS=Homo sapiens OX=9606 GN=ACADVL PE=1 SV=1	1.16914		P45984	mitogen-activated protein kinase 9 OS=Homo sapiens OX=9606 GN=MAPK9 PE=1 SV=2	1.0072		Q9H9P8
P36542	ATP synthase subunit gamma, mitochondrial OS=Homo sapiens OX=9606 GN=ATP5F1C PE=1 SV=1	1.37001		P08559	Pyruvate dehydrogenase E1 component subunit alpha, somatic form, mitochondrial OS=Homo sapiens OX=9606 GN=PDHA1 PE=1 SV=3	1.09807		Q96EY7	Pentatricopeptide repeat domain-containing protein 3, mitochondrial OS=Homo sapiens OX=9606 GN=PTCD3 PE=1 SV=3	1.01258		Q969Y2
P05091	Aldehyde dehydrogenase, mitochondrial OS=Homo sapiens OX=9606 GN=ALDH2 PE=1 SV=2	1.36975		Q9NUJ1	Palmitoyl-protein thioesterase ABHD10, mitochondrial OS=Homo sapiens OX=9606 GN=ABHD10 PE=1 SV=1	1.07324		O76031	ATP-dependent Clp protease ATP-binding subunit clpX-like, mitochondrial OS=Homo sapiens OX=9606 GN=CLPX PE=1 SV=2	1.07616		Q9Y3E5
P55084	Trifunctional enzyme subunit beta, mitochondrial OS=Homo sapiens OX=9606 GN=HADHB PE=1 SV=3	1.36935		Q10713	mitochondrial-processing peptidase subunit alpha OS=Homo sapiens OX=9606 GN=PMPCA PE=1 SV=2	1.17883		O43318	mitogen-activated protein kinase kinase kinase 7 OS=Homo sapiens OX=9606 GN=MAP3K7 PE=1 SV=1	1.08103		O43683
P36551	Oxygen-dependent coproporphyrinogen-III oxidase, mitochondrial OS=Homo sapiens OX=9606 GN=CPOX PE=1 SV=3	1.36767		P42126	Enoyl-CoA delta isomerase 1, mitochondrial OS=Homo sapiens OX=9606 GN=ECI1 PE=1 SV=1	1.117		O75306	NADH dehydrogenase [ubiquinone] iron-sulfur protein 2, mitochondrial OS=Homo sapiens OX=9606 GN=NDUFS2 PE=1 SV=2	1.36807		Q9H0R6
P04181	Ornithine aminotransferase, mitochondrial OS=Homo sapiens OX=9606 GN=OAT PE=1 SV=1	1.36277		P61604	10 kDa heat shock protein, mitochondrial OS=Homo sapiens OX=9606 GN=HSPE1 PE=1 SV=2	1.01284		O94925	Glutaminase kidney isoform, mitochondrial OS=Homo sapiens OX=9606 GN=GLS PE=1 SV=1	1.32285		Q9NQG6
P49411	Elongation factor Tu, mitochondrial OS=Homo sapiens OX=9606 GN=TUFM PE=1 SV=2	1.35313		O43837	Isocitrate dehydrogenase [NAD] subunit beta, mitochondrial OS=Homo sapiens OX=9606 GN=IDH3B PE=1 SV=2	1.15969		Q9Y6R4	mitogen-activated protein kinase kinase kinase 4 OS=Homo sapiens OX=9606 GN=MAP3K4 PE=1 SV=2	1.06096		Q9NVH6
Q10713	mitochondrial-processing peptidase subunit alpha OS=Homo sapiens OX=9606 GN=PMPCA PE=1 SV=2	1.33797		Q9P2R7	Succinate--CoA ligase [ADP-forming] subunit beta, mitochondrial OS=Homo sapiens OX=9606 GN=SUCLA2 PE=1 SV=3	1.08205		P11498	Pyruvate carboxylase, mitochondrial OS=Homo sapiens OX=9606 GN=PC PE=1 SV=2	1.1073		P51687
P10809	60 kDa heat shock protein, mitochondrial OS=Homo sapiens OX=9606 GN=HSPD1 PE=1 SV=2	1.32949		O43464	Serine protease HTRA2, mitochondrial OS=Homo sapiens OX=9606 GN=HTRA2 PE=1 SV=2	1.28929		Q9Y3D9	28S ribosomal protein S23, mitochondrial OS=Homo sapiens OX=9606 GN=MRPS23 PE=1 SV=2	1.08665		Q9BV79
Q6NUK1	Calcium-binding mitochondrial carrier protein SCaMC-1 OS=Homo sapiens OX=9606 GN=SLC25A24 PE=1 SV=2	1.3215		Q8TCS8	Polyribonucleotide nucleotidyltransferase 1, mitochondrial OS=Homo sapiens OX=9606 GN=PNPT1 PE=1 SV=2	1.13598		Q92552	28S ribosomal protein S27, mitochondrial OS=Homo sapiens OX=9606 GN=MRPS27 PE=1 SV=3	1.06815		Q8IVH8
Q9Y6R4	mitogen-activated protein kinase kinase kinase 4 OS=Homo sapiens OX=9606 GN=MAP3K4 PE=1 SV=2	1.32009		P46734	Dual specificity mitogen-activated protein kinase kinase 3 OS=Homo sapiens OX=9606 GN=MAP2K3 PE=1 SV=2	1.18494		Q16740	ATP-dependent Clp protease proteolytic subunit, mitochondrial OS=Homo sapiens OX=9606 GN=CLPP PE=1 SV=1	1.16209		P46199
O75439	mitochondrial-processing peptidase subunit beta OS=Homo sapiens OX=9606 GN=PMPCB PE=1 SV=2	1.3179		Q6NVY1	3-hydroxyisobutyryl-CoA hydrolase, mitochondrial OS=Homo sapiens OX=9606 GN=HIBCH PE=1 SV=2	1.23386		P82675	28S ribosomal protein S5, mitochondrial OS=Homo sapiens OX=9606 GN=MRPS5 PE=1 SV=2	1.02825		Q9BYN8
P49406	39S ribosomal protein L19, mitochondrial OS=Homo sapiens OX=9606 GN=MRPL19 PE=1 SV=2	1.30984		P45985	Dual specificity mitogen-activated protein kinase kinase 4 OS=Homo sapiens OX=9606 GN=MAP2K4 PE=1 SV=1	1.16345		Q96HS1	Serine/threonine-protein phosphatase PGAM5, mitochondrial OS=Homo sapiens OX=9606 GN=PGAM5 PE=1 SV=2	1.1611		Q9UII2
P38646	Stress-70 protein, mitochondrial OS=Homo sapiens OX=9606 GN=HSPA9 PE=1 SV=2	1.30904		P23786	Carnitine O-palmitoyltransferase 2, mitochondrial OS=Homo sapiens OX=9606 GN=CPT2 PE=1 SV=2	1.06064		P42765	3-ketoacyl-CoA thiolase, mitochondrial OS=Homo sapiens OX=9606 GN=ACAA2 PE=1 SV=2	1.59268		Q9Y291
Q15118	[Pyruvate dehydrogenase (acetyl-transferring)] kinase isozyme 1, mitochondrial OS=Homo sapiens OX=9606 GN=PDK1 PE=1 SV=1	1.30773		Q5JTZ9	Alanine--tRNA ligase, mitochondrial OS=Homo sapiens OX=9606 GN=AARS2 PE=1 SV=1	1.53783		Q8NCN5	Pyruvate dehydrogenase phosphatase regulatory subunit, mitochondrial OS=Homo sapiens OX=9606 GN=PDPR PE=1 SV=2	1.05398		Q9BSF4
O75251	NADH dehydrogenase [ubiquinone] iron-sulfur protein 7, mitochondrial OS=Homo sapiens OX=9606 GN=NDUFS7 PE=1 SV=3	1.30658		P82933	28S ribosomal protein S9, mitochondrial OS=Homo sapiens OX=9606 GN=MRPS9 PE=1 SV=2	1.28435		Q3ZCQ8	mitochondrial import inner membrane translocase subunit TIM50 OS=Homo sapiens OX=9606 GN=TIMM50 PE=1 SV=2	1.15064		Q9Y6H3
Q9NRX2	39S ribosomal protein L17, mitochondrial OS=Homo sapiens OX=9606 GN=MRPL17 PE=1 SV=1	1.30508		Q53H12	Acylglycerol kinase, mitochondrial OS=Homo sapiens OX=9606 GN=AGK PE=1 SV=2	1.04034		Q9BZE1	39S ribosomal protein L37, mitochondrial OS=Homo sapiens OX=9606 GN=MRPL37 PE=1 SV=2	1.14774		Q6NUK1
P30048	Thioredoxin-dependent peroxide reductase, mitochondrial OS=Homo sapiens OX=9606 GN=PRDX3 PE=1 SV=3	1.29787		O15269	Serine palmitoyltransferase 1 OS=Homo sapiens OX=9606 GN=SPTLC1 PE=1 SV=1	2.77501		Q8NI60	Atypical kinase COQ8A, mitochondrial OS=Homo sapiens OX=9606 GN=COQ8A PE=1 SV=1	1.36802		Q9Y2U5
O75390	Citrate synthase, mitochondrial OS=Homo sapiens OX=9606 GN=CS PE=1 SV=2	1.29633		P51398	28S ribosomal protein S29, mitochondrial OS=Homo sapiens OX=9606 GN=DAP3 PE=1 SV=1	1.14505		Q9HD33	39S ribosomal protein L47, mitochondrial OS=Homo sapiens OX=9606 GN=MRPL47 PE=1 SV=2	1.06055		O15270
P11498	Pyruvate carboxylase, mitochondrial OS=Homo sapiens OX=9606 GN=PC PE=1 SV=2	1.29235		Q9HCC0	Methylcrotonoyl-CoA carboxylase beta chain, mitochondrial OS=Homo sapiens OX=9606 GN=MCCC2 PE=1 SV=1	1.16078		Q96BW9	Phosphatidate cytidylyltransferase, mitochondrial OS=Homo sapiens OX=9606 GN=TAMM41 PE=1 SV=2	1.08413
Q9BV79	Enoyl-[acyl-carrier-protein] reductase, mitochondrial OS=Homo sapiens OX=9606 GN=MECR PE=1 SV=2	1.29103		Q15031	Leucine--tRNA ligase, mitochondrial OS=Homo sapiens OX=9606 GN=LARS2 PE=1 SV=2	1.16231		P45954	Short/branched chain specific acyl-CoA dehydrogenase, mitochondrial OS=Homo sapiens OX=9606 GN=ACADSB PE=1 SV=1	1.08199
P13804	Electron transfer flavoprotein subunit alpha, mitochondrial OS=Homo sapiens OX=9606 GN=ETFA PE=1 SV=1	1.28487		P45984	mitogen-activated protein kinase 9 OS=Homo sapiens OX=9606 GN=MAPK9 PE=1 SV=2	1.03952		P43897	Elongation factor Ts, mitochondrial OS=Homo sapiens OX=9606 GN=TSFM PE=1 SV=2	1.04276
P49748	Very long-chain specific acyl-CoA dehydrogenase, mitochondrial OS=Homo sapiens OX=9606 GN=ACADVL PE=1 SV=1	1.28212		Q96EY7	Pentatricopeptide repeat domain-containing protein 3, mitochondrial OS=Homo sapiens OX=9606 GN=PTCD3 PE=1 SV=3	1.08648		Q9H2W6	39S ribosomal protein L46, mitochondrial OS=Homo sapiens OX=9606 GN=MRPL46 PE=1 SV=1	1.1378
Q6UB35	Monofunctional C1-tetrahydrofolate synthase, mitochondrial OS=Homo sapiens OX=9606 GN=MTHFD1L PE=1 SV=1	1.27843		Q5T1J5	Putative coiled-coil-helix-coiled-coil-helix domain-containing protein CHCHD2P9, mitochondrial OS=Homo sapiens OX=9606 GN=CHCHD2P9 PE=5 SV=1	1.12436		A0A0B4J2D5	Putative glutamine amidotransferase-like class 1 domain-containing protein 3B, mitochondrial OS=Homo sapiens OX=9606 GN=GATD3B PE=5 SV=1	1.17183
Q9HD33	39S ribosomal protein L47, mitochondrial OS=Homo sapiens OX=9606 GN=MRPL47 PE=1 SV=2	1.27337		Q9BW92	Threonine--tRNA ligase, mitochondrial OS=Homo sapiens OX=9606 GN=TARS2 PE=1 SV=1	1.11406		Q9BYD6	39S ribosomal protein L1, mitochondrial OS=Homo sapiens OX=9606 GN=MRPL1 PE=1 SV=2	1.39888
Q99798	Aconitate hydratase, mitochondrial OS=Homo sapiens OX=9606 GN=ACO2 PE=1 SV=2	1.27034		O43318	mitogen-activated protein kinase kinase kinase 7 OS=Homo sapiens OX=9606 GN=MAP3K7 PE=1 SV=1	1.09221		P51553	Isocitrate dehydrogenase [NAD] subunit gamma, mitochondrial OS=Homo sapiens OX=9606 GN=IDH3G PE=1 SV=1	2.9205
Q96DV4	39S ribosomal protein L38, mitochondrial OS=Homo sapiens OX=9606 GN=MRPL38 PE=1 SV=2	1.26591		P13995	Bifunctional methylenetetrahydrofolate dehydrogenase/cyclohydrolase, mitochondrial OS=Homo sapiens OX=9606 GN=MTHFD2 PE=1 SV=2	1.42278		O95571	Persulfide dioxygenase ETHE1, mitochondrial OS=Homo sapiens OX=9606 GN=ETHE1 PE=1 SV=2	1.33995
P42704	Leucine-rich PPR motif-containing protein, mitochondrial OS=Homo sapiens OX=9606 GN=LRPPRC PE=1 SV=3	1.26546		O75306	NADH dehydrogenase [ubiquinone] iron-sulfur protein 2, mitochondrial OS=Homo sapiens OX=9606 GN=NDUFS2 PE=1 SV=2	1.44929		Q7Z2W9	39S ribosomal protein L21, mitochondrial OS=Homo sapiens OX=9606 GN=MRPL21 PE=1 SV=2	1.02514
Q9UDR5	Alpha-aminoadipic semialdehyde synthase, mitochondrial OS=Homo sapiens OX=9606 GN=AASS PE=1 SV=1	1.26545		O94925	Glutaminase kidney isoform, mitochondrial OS=Homo sapiens OX=9606 GN=GLS PE=1 SV=1	1.69542		P22033	Methylmalonyl-CoA mutase, mitochondrial OS=Homo sapiens OX=9606 GN=MMUT PE=1 SV=4	1.1736
P50897	Palmitoyl-protein thioesterase 1 OS=Homo sapiens OX=9606 GN=PPT1 PE=1 SV=1	1.25978		Q9Y6R4	mitogen-activated protein kinase kinase kinase 4 OS=Homo sapiens OX=9606 GN=MAP3K4 PE=1 SV=2	1.23556		Q9H9P8	L-2-hydroxyglutarate dehydrogenase, mitochondrial OS=Homo sapiens OX=9606 GN=L2HGDH PE=1 SV=3	1.40961
Q6PI48	Aspartate--tRNA ligase, mitochondrial OS=Homo sapiens OX=9606 GN=DARS2 PE=1 SV=1	1.25877		P11498	Pyruvate carboxylase, mitochondrial OS=Homo sapiens OX=9606 GN=PC PE=1 SV=2	1.28455		Q02252	Methylmalonate-semialdehyde dehydrogenase [acylating], mitochondrial OS=Homo sapiens OX=9606 GN=ALDH6A1 PE=1 SV=2	1.32771
P25705	ATP synthase subunit alpha, mitochondrial OS=Homo sapiens OX=9606 GN=ATP5F1A PE=1 SV=1	1.25856		Q9Y305	Acyl-coenzyme A thioesterase 9, mitochondrial OS=Homo sapiens OX=9606 GN=ACOT9 PE=1 SV=2	1.25621		Q9NYK5	39S ribosomal protein L39, mitochondrial OS=Homo sapiens OX=9606 GN=MRPL39 PE=1 SV=3	1.03699
P82914	28S ribosomal protein S15, mitochondrial OS=Homo sapiens OX=9606 GN=MRPS15 PE=1 SV=1	1.25826		Q9Y3D9	28S ribosomal protein S23, mitochondrial OS=Homo sapiens OX=9606 GN=MRPS23 PE=1 SV=2	1.2232		P83111	Serine beta-lactamase-like protein LACTB, mitochondrial OS=Homo sapiens OX=9606 GN=LACTB PE=1 SV=2	1.15573
P09622	Dihydrolipoyl dehydrogenase, mitochondrial OS=Homo sapiens OX=9606 GN=DLD PE=1 SV=2	1.25419		Q92552	28S ribosomal protein S27, mitochondrial OS=Homo sapiens OX=9606 GN=MRPS27 PE=1 SV=3	3.65346		Q969Y2	tRNA modification GTPase GTPBP3, mitochondrial OS=Homo sapiens OX=9606 GN=GTPBP3 PE=1 SV=2	1.10362
Q9Y3E5	Peptidyl-tRNA hydrolase 2, mitochondrial OS=Homo sapiens OX=9606 GN=PTRH2 PE=1 SV=1	1.24754		P82673	28S ribosomal protein S35, mitochondrial OS=Homo sapiens OX=9606 GN=MRPS35 PE=1 SV=1	1.77842		Q15118	[Pyruvate dehydrogenase (acetyl-transferring)] kinase isozyme 1, mitochondrial OS=Homo sapiens OX=9606 GN=PDK1 PE=1 SV=1	1.08308
Q9Y2Z4	Tyrosine--tRNA ligase, mitochondrial OS=Homo sapiens OX=9606 GN=YARS2 PE=1 SV=2	1.2471		P82675	28S ribosomal protein S5, mitochondrial OS=Homo sapiens OX=9606 GN=MRPS5 PE=1 SV=2	1.16119		Q8N8R5	mitochondrial protein C2orf69 OS=Homo sapiens OX=9606 GN=C2orf69 PE=1 SV=1	1.14241
Q9BRJ2	39S ribosomal protein L45, mitochondrial OS=Homo sapiens OX=9606 GN=MRPL45 PE=1 SV=2	1.22811		Q9Y2Z4	Tyrosine--tRNA ligase, mitochondrial OS=Homo sapiens OX=9606 GN=YARS2 PE=1 SV=2	1.94148		Q9Y3E5	Peptidyl-tRNA hydrolase 2, mitochondrial OS=Homo sapiens OX=9606 GN=PTRH2 PE=1 SV=1	1.25941
P51649	Succinate-semialdehyde dehydrogenase, mitochondrial OS=Homo sapiens OX=9606 GN=ALDH5A1 PE=1 SV=2	1.22651		Q96HS1	Serine/threonine-protein phosphatase PGAM5, mitochondrial OS=Homo sapiens OX=9606 GN=PGAM5 PE=1 SV=2	2.27709		Q9HAV7	GrpE protein homolog 1, mitochondrial OS=Homo sapiens OX=9606 GN=GRPEL1 PE=1 SV=2	1.07655
O75880	Protein SCO1 homolog, mitochondrial OS=Homo sapiens OX=9606 GN=SCO1 PE=1 SV=1	1.22367		P52564	Dual specificity mitogen-activated protein kinase kinase 6 OS=Homo sapiens OX=9606 GN=MAP2K6 PE=1 SV=1	1.37616		O43683	mitotic checkpoint serine/threonine-protein kinase BUB1 OS=Homo sapiens OX=9606 GN=BUB1 PE=1 SV=1	1.40791
O43615	mitochondrial import inner membrane translocase subunit TIM44 OS=Homo sapiens OX=9606 GN=TIMM44 PE=1 SV=2	1.21956		Q5JRX3	Presequence protease, mitochondrial OS=Homo sapiens OX=9606 GN=PITRM1 PE=1 SV=3	2.78089		Q9H0R6	Glutamyl-tRNA(Gln) amidotransferase subunit A, mitochondrial OS=Homo sapiens OX=9606 GN=QRSL1 PE=1 SV=2	1.00697
P30837	Aldehyde dehydrogenase X, mitochondrial OS=Homo sapiens OX=9606 GN=ALDH1B1 PE=1 SV=4	1.21883		Q9Y3D6	mitochondrial fission 1 protein OS=Homo sapiens OX=9606 GN=FIS1 PE=1 SV=2	1.01403		Q9NQG6	mitochondrial dynamics protein MID51 OS=Homo sapiens OX=9606 GN=MIEF1 PE=1 SV=1	1.17316
P82663	28S ribosomal protein S25, mitochondrial OS=Homo sapiens OX=9606 GN=MRPS25 PE=1 SV=1	1.2165		Q8NCN5	Pyruvate dehydrogenase phosphatase regulatory subunit, mitochondrial OS=Homo sapiens OX=9606 GN=PDPR PE=1 SV=2	1.00555		O00217	NADH dehydrogenase [ubiquinone] iron-sulfur protein 8, mitochondrial OS=Homo sapiens OX=9606 GN=NDUFS8 PE=1 SV=1	1.27784
Q9HCC0	Methylcrotonoyl-CoA carboxylase beta chain, mitochondrial OS=Homo sapiens OX=9606 GN=MCCC2 PE=1 SV=1	1.21634		Q3ZCQ8	mitochondrial import inner membrane translocase subunit TIM50 OS=Homo sapiens OX=9606 GN=TIMM50 PE=1 SV=2	1.40551		O75880	Protein SCO1 homolog, mitochondrial OS=Homo sapiens OX=9606 GN=SCO1 PE=1 SV=1	1.13733
Q16740	ATP-dependent Clp protease proteolytic subunit, mitochondrial OS=Homo sapiens OX=9606 GN=CLPP PE=1 SV=1	1.21553		P82650	28S ribosomal protein S22, mitochondrial OS=Homo sapiens OX=9606 GN=MRPS22 PE=1 SV=1	1.52777		Q9NVH6	Trimethyllysine dioxygenase, mitochondrial OS=Homo sapiens OX=9606 GN=TMLHE PE=1 SV=1	1.21439
Q6P587	Acylpyruvase FAHD1, mitochondrial OS=Homo sapiens OX=9606 GN=FAHD1 PE=1 SV=2	1.21479		P45983	mitogen-activated protein kinase 8 OS=Homo sapiens OX=9606 GN=MAPK8 PE=1 SV=2	1.024		P78540	Arginase-2, mitochondrial OS=Homo sapiens OX=9606 GN=ARG2 PE=1 SV=1	1.06776
P40926	Malate dehydrogenase, mitochondrial OS=Homo sapiens OX=9606 GN=MDH2 PE=1 SV=3	1.21341		Q8NI60	Atypical kinase COQ8A, mitochondrial OS=Homo sapiens OX=9606 GN=COQ8A PE=1 SV=1	1.11841		P51687	Sulfite oxidase, mitochondrial OS=Homo sapiens OX=9606 GN=SUOX PE=1 SV=2	1.08555
Q16836	Hydroxyacyl-coenzyme A dehydrogenase, mitochondrial OS=Homo sapiens OX=9606 GN=HADH PE=1 SV=3	1.21109		Q9HD33	39S ribosomal protein L47, mitochondrial OS=Homo sapiens OX=9606 GN=MRPL47 PE=1 SV=2	1.09269		Q9BV79	Enoyl-[acyl-carrier-protein] reductase, mitochondrial OS=Homo sapiens OX=9606 GN=MECR PE=1 SV=2	1.12905
O95067	G2/mitotic-specific cyclin-B2 OS=Homo sapiens OX=9606 GN=CCNB2 PE=1 SV=1	1.2108		Q13423	NAD(P) transhydrogenase, mitochondrial OS=Homo sapiens OX=9606 GN=NNT PE=1 SV=3	1.00808		O95822	Malonyl-CoA decarboxylase, mitochondrial OS=Homo sapiens OX=9606 GN=MLYCD PE=1 SV=3	1.01897
P06576	ATP synthase subunit beta, mitochondrial OS=Homo sapiens OX=9606 GN=ATP5F1B PE=1 SV=3	1.20844		P43897	Elongation factor Ts, mitochondrial OS=Homo sapiens OX=9606 GN=TSFM PE=1 SV=2	1.2086		Q8IVH8	mitogen-activated protein kinase kinase kinase kinase 3 OS=Homo sapiens OX=9606 GN=MAP4K3 PE=1 SV=1	1.18476
P52815	39S ribosomal protein L12, mitochondrial OS=Homo sapiens OX=9606 GN=MRPL12 PE=1 SV=2	1.20735		Q9H2W6	39S ribosomal protein L46, mitochondrial OS=Homo sapiens OX=9606 GN=MRPL46 PE=1 SV=1	1.18342		Q9Y4K4	mitogen-activated protein kinase kinase kinase kinase 5 OS=Homo sapiens OX=9606 GN=MAP4K5 PE=1 SV=2	1.01589
Q04837	Single-stranded DNA-binding protein, mitochondrial OS=Homo sapiens OX=9606 GN=SSBP1 PE=1 SV=1	1.20217		A0A0B4J2D5	Putative glutamine amidotransferase-like class 1 domain-containing protein 3B, mitochondrial OS=Homo sapiens OX=9606 GN=GATD3B PE=5 SV=1	1.09054		P46199	Translation initiation factor IF-2, mitochondrial OS=Homo sapiens OX=9606 GN=MTIF2 PE=1 SV=2	1.43953
P00367	Glutamate dehydrogenase 1, mitochondrial OS=Homo sapiens OX=9606 GN=GLUD1 PE=1 SV=2	1.20039		P51553	Isocitrate dehydrogenase [NAD] subunit gamma, mitochondrial OS=Homo sapiens OX=9606 GN=IDH3G PE=1 SV=1	2.25365		O95067	G2/mitotic-specific cyclin-B2 OS=Homo sapiens OX=9606 GN=CCNB2 PE=1 SV=1	1.1956
Q9NWU1	3-oxoacyl-[acyl-carrier-protein] synthase, mitochondrial OS=Homo sapiens OX=9606 GN=OXSM PE=1 SV=1	1.19882		Q8N983	39S ribosomal protein L43, mitochondrial OS=Homo sapiens OX=9606 GN=MRPL43 PE=1 SV=1	1.06354		Q9BYN8	28S ribosomal protein S26, mitochondrial OS=Homo sapiens OX=9606 GN=MRPS26 PE=1 SV=1	1.33771
P34897	Serine hydroxymethyltransferase, mitochondrial OS=Homo sapiens OX=9606 GN=SHMT2 PE=1 SV=3	1.18721		P51649	Succinate-semialdehyde dehydrogenase, mitochondrial OS=Homo sapiens OX=9606 GN=ALDH5A1 PE=1 SV=2	1.15535		O15235	28S ribosomal protein S12, mitochondrial OS=Homo sapiens OX=9606 GN=MRPS12 PE=1 SV=1	1.00364
Q6DKK2	Tetratricopeptide repeat protein 19, mitochondrial OS=Homo sapiens OX=9606 GN=TTC19 PE=1 SV=4	1.18552		P09001	39S ribosomal protein L3, mitochondrial OS=Homo sapiens OX=9606 GN=MRPL3 PE=1 SV=1	1.1205		Q9UII2	ATPase inhibitor, mitochondrial OS=Homo sapiens OX=9606 GN=ATP5IF1 PE=1 SV=1	1.10071
Q12931	Heat shock protein 75 kDa, mitochondrial OS=Homo sapiens OX=9606 GN=TRAP1 PE=1 SV=3	1.1699		O95571	Persulfide dioxygenase ETHE1, mitochondrial OS=Homo sapiens OX=9606 GN=ETHE1 PE=1 SV=2	1.6497		Q9Y291	28S ribosomal protein S33, mitochondrial OS=Homo sapiens OX=9606 GN=MRPS33 PE=1 SV=1	1.16806
Q9Y305	Acyl-coenzyme A thioesterase 9, mitochondrial OS=Homo sapiens OX=9606 GN=ACOT9 PE=1 SV=2	1.16853		P22033	Methylmalonyl-CoA mutase, mitochondrial OS=Homo sapiens OX=9606 GN=MMUT PE=1 SV=4	1.1822		Q9BSF4	mitochondrial import inner membrane translocase subunit Tim29 OS=Homo sapiens OX=9606 GN=TIMM29 PE=1 SV=2	1.4025
P08559	Pyruvate dehydrogenase E1 component subunit alpha, somatic form, mitochondrial OS=Homo sapiens OX=9606 GN=PDHA1 PE=1 SV=3	1.16793		Q9BRJ2	39S ribosomal protein L45, mitochondrial OS=Homo sapiens OX=9606 GN=MRPL45 PE=1 SV=2	1.03166		Q9Y6H3	mitochondrial inner membrane protease ATP23 homolog OS=Homo sapiens OX=9606 GN=ATP23 PE=1 SV=3	1.469
P11177	Pyruvate dehydrogenase E1 component subunit beta, mitochondrial OS=Homo sapiens OX=9606 GN=PDHB PE=1 SV=3	1.16278		Q5T440	Putative transferase CAF17, mitochondrial OS=Homo sapiens OX=9606 GN=IBA57 PE=1 SV=1	1.16655		Q13233	mitogen-activated protein kinase kinase kinase 1 OS=Homo sapiens OX=9606 GN=MAP3K1 PE=1 SV=4	1.05384
Q9NVH6	Trimethyllysine dioxygenase, mitochondrial OS=Homo sapiens OX=9606 GN=TMLHE PE=1 SV=1	1.16015		Q9H9P8	L-2-hydroxyglutarate dehydrogenase, mitochondrial OS=Homo sapiens OX=9606 GN=L2HGDH PE=1 SV=3	1.44417		Q6NUK1	Calcium-binding mitochondrial carrier protein SCaMC-1 OS=Homo sapiens OX=9606 GN=SLC25A24 PE=1 SV=2	1.13903
O15270	Serine palmitoyltransferase 2 OS=Homo sapiens OX=9606 GN=SPTLC2 PE=1 SV=1	1.15614		P49753	Acyl-coenzyme A thioesterase 2, mitochondrial OS=Homo sapiens OX=9606 GN=ACOT2 PE=1 SV=6	1.2038		Q9Y2U5	mitogen-activated protein kinase kinase kinase 2 OS=Homo sapiens OX=9606 GN=MAP3K2 PE=1 SV=2	1.21658
Q9BYN8	28S ribosomal protein S26, mitochondrial OS=Homo sapiens OX=9606 GN=MRPS26 PE=1 SV=1	1.15413		P82663	28S ribosomal protein S25, mitochondrial OS=Homo sapiens OX=9606 GN=MRPS25 PE=1 SV=1	1.13731		O15270	Serine palmitoyltransferase 2 OS=Homo sapiens OX=9606 GN=SPTLC2 PE=1 SV=1	1.23085
Q9BSF4	mitochondrial import inner membrane translocase subunit Tim29 OS=Homo sapiens OX=9606 GN=TIMM29 PE=1 SV=2	1.15253		Q9UBX3	mitochondrial dicarboxylate carrier OS=Homo sapiens OX=9606 GN=SLC25A10 PE=1 SV=2	1.07727		Q02779	mitogen-activated protein kinase kinase kinase 10 OS=Homo sapiens OX=9606 GN=MAP3K10 PE=1 SV=3	1.06202
Q9UII2	ATPase inhibitor, mitochondrial OS=Homo sapiens OX=9606 GN=ATP5IF1 PE=1 SV=1	1.1514		O60313	Dynamin-like 120 kDa protein, mitochondrial OS=Homo sapiens OX=9606 GN=OPA1 PE=1 SV=3	1.07617
P40939	Trifunctional enzyme subunit alpha, mitochondrial OS=Homo sapiens OX=9606 GN=HADHA PE=1 SV=2	1.14753		Q9NRX2	39S ribosomal protein L17, mitochondrial OS=Homo sapiens OX=9606 GN=MRPL17 PE=1 SV=1	1.17175
P24752	Acetyl-CoA acetyltransferase, mitochondrial OS=Homo sapiens OX=9606 GN=ACAT1 PE=1 SV=1	1.14685		Q9UDR5	Alpha-aminoadipic semialdehyde synthase, mitochondrial OS=Homo sapiens OX=9606 GN=AASS PE=1 SV=1	1.06987
P22033	Methylmalonyl-CoA mutase, mitochondrial OS=Homo sapiens OX=9606 GN=MMUT PE=1 SV=4	1.14679		Q9Y3D3	28S ribosomal protein S16, mitochondrial OS=Homo sapiens OX=9606 GN=MRPS16 PE=1 SV=1	1.04643
P78540	Arginase-2, mitochondrial OS=Homo sapiens OX=9606 GN=ARG2 PE=1 SV=1	1.14394		P26440	Isovaleryl-CoA dehydrogenase, mitochondrial OS=Homo sapiens OX=9606 GN=IVD PE=1 SV=2	1.90523
O43318	mitogen-activated protein kinase kinase kinase 7 OS=Homo sapiens OX=9606 GN=MAP3K7 PE=1 SV=1	1.14319		Q9P0J1	[Pyruvate dehydrogenase [acetyl-transferring]]-phosphatase 1, mitochondrial OS=Homo sapiens OX=9606 GN=PDP1 PE=1 SV=3	1.4053
Q9P0J1	[Pyruvate dehydrogenase [acetyl-transferring]]-phosphatase 1, mitochondrial OS=Homo sapiens OX=9606 GN=PDP1 PE=1 SV=3	1.13651		P22570	NADPH:adrenodoxin oxidoreductase, mitochondrial OS=Homo sapiens OX=9606 GN=FDXR PE=1 SV=3	1.1526
Q13233	mitogen-activated protein kinase kinase kinase 1 OS=Homo sapiens OX=9606 GN=MAP3K1 PE=1 SV=4	1.13384		P49406	39S ribosomal protein L19, mitochondrial OS=Homo sapiens OX=9606 GN=MRPL19 PE=1 SV=2	1.07943
P23368	NAD-dependent malic enzyme, mitochondrial OS=Homo sapiens OX=9606 GN=ME2 PE=1 SV=1	1.12165		Q9NYK5	39S ribosomal protein L39, mitochondrial OS=Homo sapiens OX=9606 GN=MRPL39 PE=1 SV=3	1.21312
P56134	ATP synthase subunit f, mitochondrial OS=Homo sapiens OX=9606 GN=ATP5MF PE=1 SV=3	1.12122		Q969Y2	tRNA modification GTPase GTPBP3, mitochondrial OS=Homo sapiens OX=9606 GN=GTPBP3 PE=1 SV=2	1.12683
Q9HAV7	GrpE protein homolog 1, mitochondrial OS=Homo sapiens OX=9606 GN=GRPEL1 PE=1 SV=2	1.11819		P56385	ATP synthase subunit e, mitochondrial OS=Homo sapiens OX=9606 GN=ATP5ME PE=1 SV=2	1.08865
P83111	Serine beta-lactamase-like protein LACTB, mitochondrial OS=Homo sapiens OX=9606 GN=LACTB PE=1 SV=2	1.11623		Q8N8R5	mitochondrial protein C2orf69 OS=Homo sapiens OX=9606 GN=C2orf69 PE=1 SV=1	1.24833
Q9Y6H3	mitochondrial inner membrane protease ATP23 homolog OS=Homo sapiens OX=9606 GN=ATP23 PE=1 SV=3	1.10341		Q9Y3E5	Peptidyl-tRNA hydrolase 2, mitochondrial OS=Homo sapiens OX=9606 GN=PTRH2 PE=1 SV=1	1.09213
P10515	Dihydrolipoyllysine-residue acetyltransferase component of pyruvate dehydrogenase complex, mitochondrial OS=Homo sapiens OX=9606 GN=DLAT PE=1 SV=3	1.10319		O43683	mitotic checkpoint serine/threonine-protein kinase BUB1 OS=Homo sapiens OX=9606 GN=BUB1 PE=1 SV=1	1.25635
P33316	Deoxyuridine 5'-triphosphate nucleotidohydrolase, mitochondrial OS=Homo sapiens OX=9606 GN=DUT PE=1 SV=4	1.10058		Q9H0R6	Glutamyl-tRNA(Gln) amidotransferase subunit A, mitochondrial OS=Homo sapiens OX=9606 GN=QRSL1 PE=1 SV=2	1.03117
Q9Y6C9	mitochondrial carrier homolog 2 OS=Homo sapiens OX=9606 GN=MTCH2 PE=1 SV=1	1.08979		Q9NQG6	mitochondrial dynamics protein MID51 OS=Homo sapiens OX=9606 GN=MIEF1 PE=1 SV=1	1.06525
O95819	mitogen-activated protein kinase kinase kinase kinase 4 OS=Homo sapiens OX=9606 GN=MAP4K4 PE=1 SV=2	1.08935		Q9Y2R5	28S ribosomal protein S17, mitochondrial OS=Homo sapiens OX=9606 GN=MRPS17 PE=1 SV=1	1.14907
Q9Y3D9	28S ribosomal protein S23, mitochondrial OS=Homo sapiens OX=9606 GN=MRPS23 PE=1 SV=2	1.08832		Q9NVH6	Trimethyllysine dioxygenase, mitochondrial OS=Homo sapiens OX=9606 GN=TMLHE PE=1 SV=1	1.09428
P51398	28S ribosomal protein S29, mitochondrial OS=Homo sapiens OX=9606 GN=DAP3 PE=1 SV=1	1.0876		Q15120	[Pyruvate dehydrogenase (acetyl-transferring)] kinase isozyme 3, mitochondrial OS=Homo sapiens OX=9606 GN=PDK3 PE=1 SV=1	1.24457
P23786	Carnitine O-palmitoyltransferase 2, mitochondrial OS=Homo sapiens OX=9606 GN=CPT2 PE=1 SV=2	1.08753		P51687	Sulfite oxidase, mitochondrial OS=Homo sapiens OX=9606 GN=SUOX PE=1 SV=2	1.15122
P32322	Pyrroline-5-carboxylate reductase 1, mitochondrial OS=Homo sapiens OX=9606 GN=PYCR1 PE=1 SV=2	1.08639		Q9BV79	Enoyl-[acyl-carrier-protein] reductase, mitochondrial OS=Homo sapiens OX=9606 GN=MECR PE=1 SV=2	1.26324
Q9BW92	Threonine--tRNA ligase, mitochondrial OS=Homo sapiens OX=9606 GN=TARS2 PE=1 SV=1	1.08494		Q9Y6C9	mitochondrial carrier homolog 2 OS=Homo sapiens OX=9606 GN=MTCH2 PE=1 SV=1	1.87219
P22830	Ferrochelatase, mitochondrial OS=Homo sapiens OX=9606 GN=FECH PE=1 SV=2	1.08458		Q96GC5	39S ribosomal protein L48, mitochondrial OS=Homo sapiens OX=9606 GN=MRPL48 PE=1 SV=2	1.00864
Q9Y3D6	mitochondrial fission 1 protein OS=Homo sapiens OX=9606 GN=FIS1 PE=1 SV=2	1.07699		Q8TAA5	GrpE protein homolog 2, mitochondrial OS=Homo sapiens OX=9606 GN=GRPEL2 PE=1 SV=1	1.07215
Q9BZ23	Pantothenate kinase 2, mitochondrial OS=Homo sapiens OX=9606 GN=PANK2 PE=1 SV=3	1.07575		Q6NZ67	mitotic-spindle organizing protein 2B OS=Homo sapiens OX=9606 GN=MZT2B PE=1 SV=1	1.01055
Q9H2U2	Inorganic pyrophosphatase 2, mitochondrial OS=Homo sapiens OX=9606 GN=PPA2 PE=1 SV=2	1.0744		Q9NUB1	Acetyl-coenzyme A synthetase 2-like, mitochondrial OS=Homo sapiens OX=9606 GN=ACSS1 PE=1 SV=2	1.26007
P07954	Fumarate hydratase, mitochondrial OS=Homo sapiens OX=9606 GN=FH PE=1 SV=3	1.0737		O43772	mitochondrial carnitine/acylcarnitine carrier protein OS=Homo sapiens OX=9606 GN=SLC25A20 PE=1 SV=1	1.03542
Q15785	mitochondrial import receptor subunit TOM34 OS=Homo sapiens OX=9606 GN=TOMM34 PE=1 SV=2	1.06957		Q8IVH8	mitogen-activated protein kinase kinase kinase kinase 3 OS=Homo sapiens OX=9606 GN=MAP4K3 PE=1 SV=1	1.19414
Q96RP9	Elongation factor G, mitochondrial OS=Homo sapiens OX=9606 GN=GFM1 PE=1 SV=2	1.06946		Q7L8L6	FAST kinase domain-containing protein 5, mitochondrial OS=Homo sapiens OX=9606 GN=FASTKD5 PE=1 SV=1	1.03883
Q969Y2	tRNA modification GTPase GTPBP3, mitochondrial OS=Homo sapiens OX=9606 GN=GTPBP3 PE=1 SV=2	1.06315		Q9Y4K4	mitogen-activated protein kinase kinase kinase kinase 5 OS=Homo sapiens OX=9606 GN=MAP4K5 PE=1 SV=2	1.0794
P00505	Aspartate aminotransferase, mitochondrial OS=Homo sapiens OX=9606 GN=GOT2 PE=1 SV=3	1.0619		P46199	Translation initiation factor IF-2, mitochondrial OS=Homo sapiens OX=9606 GN=MTIF2 PE=1 SV=2	1.1392
P27361	mitogen-activated protein kinase 3 OS=Homo sapiens OX=9606 GN=MAPK3 PE=1 SV=4	1.05387		P82914	28S ribosomal protein S15, mitochondrial OS=Homo sapiens OX=9606 GN=MRPS15 PE=1 SV=1	1.308
P56381	ATP synthase subunit epsilon, mitochondrial OS=Homo sapiens OX=9606 GN=ATP5F1E PE=1 SV=2	1.05095		Q9BYN8	28S ribosomal protein S26, mitochondrial OS=Homo sapiens OX=9606 GN=MRPS26 PE=1 SV=1	1.30072
P45984	mitogen-activated protein kinase 9 OS=Homo sapiens OX=9606 GN=MAPK9 PE=1 SV=2	1.05064		Q9UII2	ATPase inhibitor, mitochondrial OS=Homo sapiens OX=9606 GN=ATP5IF1 PE=1 SV=1	1.21038
Q96GC5	39S ribosomal protein L48, mitochondrial OS=Homo sapiens OX=9606 GN=MRPL48 PE=1 SV=2	1.0498		Q9Y291	28S ribosomal protein S33, mitochondrial OS=Homo sapiens OX=9606 GN=MRPS33 PE=1 SV=1	1.47403
P31930	Cytochrome b-c1 complex subunit 1, mitochondrial OS=Homo sapiens OX=9606 GN=UQCRC1 PE=1 SV=3	1.04776		Q9BSF4	mitochondrial import inner membrane translocase subunit Tim29 OS=Homo sapiens OX=9606 GN=TIMM29 PE=1 SV=2	1.34226
Q96BW9	Phosphatidate cytidylyltransferase, mitochondrial OS=Homo sapiens OX=9606 GN=TAMM41 PE=1 SV=2	1.04577		Q9Y6H3	mitochondrial inner membrane protease ATP23 homolog OS=Homo sapiens OX=9606 GN=ATP23 PE=1 SV=3	1.07103
P30084	Enoyl-CoA hydratase, mitochondrial OS=Homo sapiens OX=9606 GN=ECHS1 PE=1 SV=4	1.03868		Q6NUK1	Calcium-binding mitochondrial carrier protein SCaMC-1 OS=Homo sapiens OX=9606 GN=SLC25A24 PE=1 SV=2	1.34734
Q13423	NAD(P) transhydrogenase, mitochondrial OS=Homo sapiens OX=9606 GN=NNT PE=1 SV=3	1.03241		Q16540	39S ribosomal protein L23, mitochondrial OS=Homo sapiens OX=9606 GN=MRPL23 PE=1 SV=1	1.20905
Q9H0R6	Glutamyl-tRNA(Gln) amidotransferase subunit A, mitochondrial OS=Homo sapiens OX=9606 GN=QRSL1 PE=1 SV=2	1.02954		Q9Y2U5	mitogen-activated protein kinase kinase kinase 2 OS=Homo sapiens OX=9606 GN=MAP3K2 PE=1 SV=2	1.05885
P45983	mitogen-activated protein kinase 8 OS=Homo sapiens OX=9606 GN=MAPK8 PE=1 SV=2	1.02799		O15270	Serine palmitoyltransferase 2 OS=Homo sapiens OX=9606 GN=SPTLC2 PE=1 SV=1	1.17119
P48047	ATP synthase subunit O, mitochondrial OS=Homo sapiens OX=9606 GN=ATP5PO PE=1 SV=1	1.02374		Q02779	mitogen-activated protein kinase kinase kinase 10 OS=Homo sapiens OX=9606 GN=MAP3K10 PE=1 SV=3	1.0309
Q9BYT8	Neurolysin, mitochondrial OS=Homo sapiens OX=9606 GN=NLN PE=1 SV=1	1.02137		Q7Z7F7	39S ribosomal protein L55, mitochondrial OS=Homo sapiens OX=9606 GN=MRPL55 PE=1 SV=1	1.31738
P30044	Peroxiredoxin-5, mitochondrial OS=Homo sapiens OX=9606 GN=PRDX5 PE=1 SV=4	1.02071
Q9Y3D3	28S ribosomal protein S16, mitochondrial OS=Homo sapiens OX=9606 GN=MRPS16 PE=1 SV=1	1.01893
O75153	Clustered mitochondria protein homolog OS=Homo sapiens OX=9606 GN=CLUH PE=1 SV=2	1.01518
Q00325	Phosphate carrier protein, mitochondrial OS=Homo sapiens OX=9606 GN=SLC25A3 PE=1 SV=2	1.01308
Q8TAA5	GrpE protein homolog 2, mitochondrial OS=Homo sapiens OX=9606 GN=GRPEL2 PE=1 SV=1	1.01272
O95822	Malonyl-CoA decarboxylase, mitochondrial OS=Homo sapiens OX=9606 GN=MLYCD PE=1 SV=3	1.01166
Q9BYD6	39S ribosomal protein L1, mitochondrial OS=Homo sapiens OX=9606 GN=MRPL1 PE=1 SV=2	1.0106
