# Supplementary material for: Disruption of ER-mitochondria contact sites by coronavirus replication organelles sustains viral replication via NSP3 stabilization
Source: EMBO J. 2026 May 28;45(13):4379–416. doi: 10.1038/s44318-026-00816-x (PMC13323368; doi:10.1038/s44318-026-00816-x)
Supplement: Supplementary file 16 — Figure EV6 Source Data [file 44318_2026_816_MOESM16_ESM.zip › B/Figure EV6B.xlsx]

## Sheet: Sheet1
															3.74078
									ctrl	gapdh	18.075096	ctrl	PMPCB	21.878241	3.80315	0.0623677	0.957691
									ctrl	gapdh	18.034277	ctrl	PMPCB	21.802801	3.76852	0.0277467	0.980951
									ctrl	gapdh	18.091835	ctrl	PMPCB	21.742498	3.65066	-0.0901143	1.06445
									siPMPCB	gapdh	17.649632	Sample 1	PMPCB	23.033918	5.38429	1.64351	0.320077
									siPMPCB	gapdh	17.559046	Sample 1	PMPCB	23.013916	5.45487	1.71409	0.304794
									siPMPCB	gapdh	17.511787	Sample 1	PMPCB	23.107790	5.596	1.85523	0.276389
															1.99039
									ctrl	gapdh	18.075096	ctrl	PRDX3	20.028345	1.95325	-0.0371423	1.02608
									ctrl	gapdh	18.034277	ctrl	PRDX3	19.978529	1.94425	-0.0461393	1.0325
									ctrl	gapdh	18.091835	ctrl	PRDX3	20.165508	2.07367	0.0832817	0.943908
									siPRDX3	gapdh	17.374287	Sample 2	PRDX3	21.104778	3.73049	1.77724	0.291741
									siPRDX3	gapdh	17.301889	Sample 2	PRDX3	21.152279	3.85039	1.90614	0.266806
									siPRDX3	gapdh	18.129402	Sample 2	PRDX3	21.297388	3.16799	1.09431	0.468359
															5.50981
									ctrl	gapdh	18.075096	ctrl	TIMM44	23.536314	5.46122	-0.0485953	1.03426
									ctrl	gapdh	18.034277	ctrl	TIMM44	23.506489	5.47221	0.010994	0.992409
									ctrl	gapdh	18.091835	ctrl	TIMM44	23.687845	5.59601	0.123798	0.917768
									siTIMM44	gapdh	17.132517	Sample 3	TIMM44	24.738993	7.60648	2.09666	0.233798
									siTIMM44	gapdh	17.053226	Sample 3	TIMM44	24.752686	7.69946	2.23824	0.211944
									siTIMM44	gapdh	17.262732	Sample 3	TIMM44	24.925644	7.66291	2.1907	0.219045
															14.3228
									ctrl	gapdh	18.075096	ctrl	ATP5F1C	32.570633	14.4955	0.172766	0.88714
									ctrl	gapdh	18.034277	ctrl	ATP5F1C	32.414600	14.3803	-0.115214	1.08314
									ctrl	gapdh	18.091835	ctrl	ATP5F1C	32.184288	14.0925	-0.28787	1.22084
									siATP5F1C	gapdh	17.092960	Sample 4	ATP5F1C	32.585701	15.4927	1.16997	0.444431
									siATP5F1C	gapdh	17.098021	Sample 4	ATP5F1C	32.327522	15.2295	0.733964	0.60125
									siATP5F1C	gapdh	17.067543	Sample 4	ATP5F1C	32.555115	15.4876	1.10725	0.464178
															6.64581
									ctrl	gapdh	18.075096	ctrl	PC	24.744900	6.6698	0.0239903	0.983509
									ctrl	gapdh	18.034277	ctrl	PC	24.732012	6.69774	0.0519213	0.964651
									ctrl	gapdh	18.091835	ctrl	PC	24.661737	6.5699	-0.0759117	1.05403
									siPC	gapdh	17.089716	Sample 5	PC	26.198803	9.10909	2.46327	0.181335
									siPC	gapdh	17.105814	Sample 5	PC	26.192017	9.0862	2.4164	0.187323
									siPC	gapdh	17.130070	Sample 5	PC	26.241344	9.11127	2.41354	0.187695
															13.8776
									ctrl	gapdh	18.075096	ctrl	MDH2	32.091843	14.0167	0.13911	0.908079
									ctrl	gapdh	18.034277	ctrl	MDH2	32.071873	14.0376	0.159959	0.895051
									ctrl	gapdh	18.091835	ctrl	MDH2	31.670403	13.5786	-0.299069	1.23035
									siMDH2	gapdh	16.734455	Sample 6	MDH2	32.031109	15.2967	1.41902	0.373967
									siMDH2	gapdh	16.728991	Sample 6	MDH2	32.011086	15.2821	1.40446	0.37776
									siMDH2	gapdh	16.810570	Sample 6	MDH2	31.986029	15.1755	1.29782	0.40674
															4.38548
									ctrl	gapdh	18.075096	ctrl	IDH3A	22.545263	4.47017	0.0846893	0.942988
									ctrl	gapdh	18.034277	ctrl	IDH3A	22.372200	4.33792	-0.0475547	1.03351
									ctrl	gapdh	18.091835	ctrl	IDH3A	22.440178	4.34834	-0.0371347	1.02607
									siIDH3A	gapdh	17.051001	Sample 7	IDH3A	23.056120	6.00512	1.61964	0.325416
									siIDH3A	gapdh	16.878551	Sample 7	IDH3A	23.069490	6.19094	1.80546	0.28609
									siIDH3A	gapdh	16.929440	Sample 7	IDH3A	23.137362	6.20792	1.82244	0.282742
															2.95523
									ctrl	gapdh	18.075096	ctrl	SUCLG2	21.084446	3.00935	0.054118	0.963183
									ctrl	gapdh	18.034277	ctrl	SUCLG2	21.069723	3.03545	0.080214	0.945917
									ctrl	gapdh	18.091835	ctrl	SUCLG2	20.912735	2.8209	-0.134332	1.09758
									siSUCLG2	gapdh	17.301527	Sample 8	SUCLG2	21.196938	3.89541	0.940179	0.521168
									siSUCLG2	gapdh	17.164806	Sample 8	SUCLG2	21.204754	4.03995	1.08472	0.471485
									siSUCLG2	gapdh	17.040375	Sample 8	SUCLG2	21.252272	4.2119	1.25666	0.41851
															6.9961
									ctrl	gapdh	18.075096	ctrl	DLD	25.236061	7.16097	0.164861	0.892014
									ctrl	gapdh	18.034277	ctrl	DLD	24.939911	6.90563	-0.09047	1.06472
									ctrl	gapdh	18.091835	ctrl	DLD	25.013548	6.92171	-0.074391	1.05292
									siDLD	gapdh	17.245039	Sample 9	DLD	25.181513	7.93647	0.94037	0.521099
									siDLD	gapdh	17.128588	Sample 9	DLD	25.245085	8.1165	1.12039	0.459969
									siDLD	gapdh	17.218508	Sample 9	DLD	25.046776	7.82827	0.832164	0.561686
															6.06952
									ctrl	gapdh	18.075096	ctrl	ECHS1	24.204042	6.12895	0.059426	0.959646
									ctrl	gapdh	18.034277	ctrl	ECHS1	24.159763	6.12549	0.055966	0.96195
									ctrl	gapdh	18.091835	ctrl	ECHS1	24.045963	5.95413	-0.115392	1.08327
									siECHS1	gapdh	17.009829	Sample 10	ECHS1	24.939003	7.92917	1.80023	0.287129
									siECHS1	gapdh	16.974020	Sample 10	ECHS1	25.008423	8.0344	1.90892	0.266292
									siECHS1	gapdh	16.839020	Sample 10	ECHS1	24.981062	8.14204	2.18791	0.219469
															5.25833
									ctrl	gapdh	18.075096	ctrl	SUCLG1	23.421631	5.34654	0.0882073	0.940691
									ctrl	gapdh	18.034277	ctrl	SUCLG1	23.264454	5.23018	-0.0281507	1.0197
									ctrl	gapdh	18.091835	ctrl	SUCLG1	23.290106	5.19827	-0.0600567	1.04251
									siSUCLG1	gapdh	17.038572	Sample 11	SUCLG1	24.277405	7.23883	1.98051	0.253401
									siSUCLG1	gapdh	16.888346	Sample 11	SUCLG1	24.320387	7.43204	2.17371	0.221639
									siSUCLG1	gapdh	17.000719	Sample 11	SUCLG1	24.209944	7.20922	1.9509	0.258655
															16.1278
									ctrl	gapdh	18.075096	ctrl	LONP1	34.087868	16.0128	-0.115016	1.08299
									ctrl	gapdh	18.034277	ctrl	LONP1	34.444878	16.4106	0.282813	0.821987
									ctrl	gapdh	18.091835	ctrl	LONP1	34.0518	15.96	-0.167797	1.12334
									siLONP1 group	gapdh	17.146608	Sample 12	LONP1	34.264999	17.1184	0.990603	0.503267
									siLONP1 group	gapdh	17.105278	Sample 12	LONP1	34.1361	17.0309	0.903071	0.534747
									siLONP1 group	gapdh	17.194321	Sample 12	LONP1	34.2646	17.0703	0.942539	0.520316
															13.0731
									ctrl	gapdh	18.075096	ctrl	ACAT1	31.460211	13.3851	0.312061	0.80549
									ctrl	gapdh	18.034277	ctrl	ACAT1	30.966040	12.9318	-0.141291	1.10289
									ctrl	gapdh	18.091835	ctrl	ACAT1	30.994120	12.9023	-0.170769	1.12566
									siACAT1	gapdh	16.803841	Sample 13	ACAT1	31.726585	14.9227	1.84969	0.277452
									siACAT1	gapdh	16.846937	Sample 13	ACAT1	31.976934	15.13	2.05694	0.240325
									siACAT1	gapdh	16.858242	Sample 13	ACAT1	31.863361	15.0051	1.93206	0.262054
