# Supplementary material for: Disruption of ER-mitochondria contact sites by coronavirus replication organelles sustains viral replication via NSP3 stabilization
Source: EMBO J. 2026 May 28;45(13):4379–416. doi: 10.1038/s44318-026-00816-x (PMC13323368; doi:10.1038/s44318-026-00816-x)
Supplement: Supplementary file 16 — Figure EV6 Source Data [file 44318_2026_816_MOESM16_ESM.zip › C/Figure S6C.xlsx]

## Sheet: Sheet1
ACAT1		ATP5F1C		DLD		ECHS1		IDH3A		LONP1		MDN2
5.14		5.032		5.714	6.1595	2.051	1.951	8.486	5.70725	10.872	9.276	6.329	5.52925
5.14	6.03525	8.642	7.418	5.438		2.344		4.624		9.129		6.077
5.804		8.318		6.585		1.922		5.224		8.661		4.923
8.057		7.68		6.901		1.487		4.495		8.442		4.788
6.772	5.63575	11.625	10.775	9.824	9.01775	1.49	1.75375	5.303	6.733	6.328	8.737	6.801	5.42125
4.978		12.202		9.991		1.612		6.188		13.302		4.742
5.657		8.498		8.744		1.873		7.496		8.194		5.944
5.136		7.712		7.512		2.04		7.945		7.124		4.198
6.84		5.583	7.87333	6.625	6.88667	1.638	1.92633	10.188	8.60967	7.662	7.55267	5.791	5.121
5.445	5.39133	7.837		7.231		1.895		8.32		6.883		5.435
3.889		10.2		6.804		2.246		7.321		8.113		4.137
0.869821		1.06911		0.887728		0.281185		0.822548		1.33689		0.796894
0.661551		1.26482		1.05855		0.205863		0.790351		1.02559		0.636372
0.707091		1.03261		0.903209		0.252645		1.12919		0.990557		0.671636
NC		PC		PMPCB		PRDX3		SUCLG1		SUCLG2		TIMM44
5.99		4.265	5.56525	4.564	6.001	8.036	7.28425	5.841	7.6145	4.342	8.24675	6.06	8.06825
8.049	6.9385	6.819		6.17		8.067		7.78		8.806		8.17
5.631		5.464		7.84		6.011		8.008		8.786		7.547
8.084		5.713		5.43		7.023		8.829		11.053		10.496
11.935	8.519	5.404	6.21875	5.756	6.43725	7.05	7.03075	8.242	7.79375	6.717	6.7445	8.191	9.35825
8.576		6.488		7.915		7.667		5.328		4.421		9.901
4.802		9.068		7.548		6.282		10.344		6.947		8.991
8.763		3.915		4.53		7.124		7.261		8.893		10.35
8.256	7.62467	4.024	5.281	6.749	5.89533	6.872	5.54733	5.098	5.96533	8.748	8.07967	8.1	7.83967
8.869		5.362		4.983		4.956		6.348		8.489		8.674
5.749		6.457		5.954		4.814		6.45		7.002		6.745
7.69406		0.802083		0.864884		1.04983		1.09743		1.18855		1.16282
0.9018		0.729986		0.755634		0.825302		0.914867		0.791701		1.09852
1.10722		0.69262		0.773192		0.727551		0.782373		1.05967		1.0282
0.990981
