# Supplementary material for: Disruption of ER-mitochondria contact sites by coronavirus replication organelles sustains viral replication via NSP3 stabilization
Source: EMBO J. 2026 May 28;45(13):4379–416. doi: 10.1038/s44318-026-00816-x (PMC13323368; doi:10.1038/s44318-026-00816-x)
Supplement: Supplementary file 17 — Figure EV7 Source Data [file 44318_2026_816_MOESM17_ESM.zip]

Archive with 22 entries (19 files):
- A/
- A/Ctrl.tif
- A/ECHS1-KO.tif
- A/ECHS1-Rescue.tif
- A/Figure EV7A mitochondrial length.pzfx
- B/
- B/Ctrl.tif
- B/ECHS1-KO.tif
- B/ECHS1-Rescue.tif
- B/Figure EV7B ERMCSs.pzfx
- B/Figure EV7B normal mitochpndria.pzfx
- B/Figure EV7B-ERMCSs.xlsx
- B/Figure EV7B-normal mitochondria.xls
- C/
- C/Ctrl.tif
- C/ECHS1-KO.tif
- C/ECHS1-Rescue.tif
- C/Figure EV7C DMV.pzfx
- C/Figure EV7C ERMCSs.pzfx
- C/Figure EV7C normal mitochpndria.pzfx
- C/Figure EV7C-ERMCSs.xlsx
- C/Figure EV7C-normal mitochondria.xls
