# Supplementary material for: Disruption of ER-mitochondria contact sites by coronavirus replication organelles sustains viral replication via NSP3 stabilization
Source: EMBO J. 2026 May 28;45(13):4379–416. doi: 10.1038/s44318-026-00816-x (PMC13323368; doi:10.1038/s44318-026-00816-x)
Supplement: Supplementary file 17 — Figure EV7 Source Data [file 44318_2026_816_MOESM17_ESM.zip › B/Figure EV7B-ERMCSs.xlsx]

## Sheet: Sheet1
	Ctrl	NO ER contact%					ECHS1-KO	NO ER contact%					ECHS1-Rescue
1	C1	13	7	53.8462	50.6175	1	C1	15	8	53.3333	53.6022	1	C1	22	10	45.4545	55.7128
	C2	21	11	52.381			C2	17	9	52.9412			C2	20	13	65
	C3	15	8	53.3333			C3	21	11	52.381			C3	13	8	61.5385
	C4	17	10	58.8235			C4	25	12	48			C4	21	11	52.381
	C5	22	9	40.9091			C5	20	11	55			C5	16	9	56.25
	C6	23	12	52.1739			C6	25	13	52			C6	21	11	52.381
	C7	19	11	57.8947			C7	21	11	52.381			C7	15	8	53.3333
	C8	21	9	42.8571			C8	16	9	56.25			C8	17	9	52.9412
	C9	15	9	60			C9	9	5	55.5556			C9	22	13	59.0909
	C10	23	10	43.4783			C10	12	7	58.3333			C10	25	14	56
	C11	29	12	41.3793			C11	15	8	53.3333			C11	20	12	60
	C12	21	11	52.381			C12	21	11	52.381			C12	15	9	60
	C13	26	12	46.1538			C13	20	9	45			C13	25	14	56
	C14	17	10	58.8235			C14	21	12	57.1429			C14	17	9	52.9412
	C15	29	13	44.8276			C15	15	9	60			C15	21	11	52.381
2	C16	11	6	54.5455	56.7672	2	C16	17	9	52.9412	55.1272	2	C16	17	9	52.9412	56.0297
	C17	15	7	46.6667			C17	22	13	59.0909			C17	22	13	59.0909
	C18	17	12	70.5882			C18	14	8	57.1429			C18	13	7	53.8462
	C19	22	17	77.2727			C19	12	7	58.3333			C19	11	7	63.6364
	C20	15	11	73.3333			C20	27	14	51.8519			C20	15	9	60
	C21	18	10	55.5556			C21	16	9	56.25			C21	20	11	55
	C22	21	12	57.1429			C22	21	11	52.381			C22	25	14	56
	C23	16	9	56.25			C23	25	13	52			C23	26	15	57.6923
	C24	24	15	62.5			C24	27	14	51.8519			C24	17	9	52.9412
	C25	18	11	61.1111			C25	15	8	53.3333			C25	19	10	52.6316
	C26	25	14	56			C26	12	7	58.3333			C26	20	11	55
	C27	29	16	55.1724			C27	17	8	47.0588			C27	11	7	63.6364
	C28	31	13	41.9355			C28	9	6	66.6667			C28	10	5	50
	C29	15	4	26.6667			C29	11	6	54.5455			C29	25	13	52
3	C30	11	6	54.5455	52.2287	3	C30	15	7	46.6667	55.5183	3	C30	9	5	55.5556	56.1388
	C31	15	9	60			C31	21	11	52.381			C31	13	7	53.8462
	C32	21	11	52.381			C32	28	12	42.8571			C32	21	10	47.619
	C33	26	12	46.1538			C33	39	22	56.4103			C33	25	13	52
	C34	21	12	57.1429			C34	33	23	69.697			C34	27	14	51.8519
	C35	22	12	54.5455			C35	27	19	70.3704			C35	20	11	55
	C36	16	9	56.25			C36	25	15	60			C36	14	8	57.1429
	C37	30	16	53.3333			C37	17	9	52.9412			C37	16	9	56.25
	C38	14	7	50			C38	25	13	52			C38	9	7	77.7778
	C39	14	8	57.1429			C39	29	16	55.1724			C39	11	6	54.5455
	C40	17	8	47.0588			C40	21	13	61.9048			C40	21	11	52.381
	C41	21	10	47.619			C41	24	13	54.1667			C41	15	7	46.6667
	C42	22	11	50			C42	26	14	53.8462			C42	14	8	57.1429
	C43	14	7	50			C43	22	12	54.5455			C43	20	13	65
	C44	15	8	53.3333			C44	25	13	52			C44	16	10	62.5
	C45	26	12	46.1538			C45	15	8	53.3333			C45	17	9	52.9412
