# Supplementary material for: Disruption of ER-mitochondria contact sites by coronavirus replication organelles sustains viral replication via NSP3 stabilization
Source: EMBO J. 2026 May 28;45(13):4379–416. doi: 10.1038/s44318-026-00816-x (PMC13323368; doi:10.1038/s44318-026-00816-x)
Supplement: Supplementary file 17 — Figure EV7 Source Data [file 44318_2026_816_MOESM17_ESM.zip › B/Figure EV7B-normal mitochondria.xls]

## Sheet: Sheet1
Ctrl	Cell	total	normal	normal/total		ECHS1-KO	Cell	total	normal	normal/total		ECHS1-Rescue	Cell	total	normal	normal/total
	C1	13	9	0.692308			C1	15	12	0.8			C1	22	18	0.818182
	C2	21	15	0.714286			C2	17	14	0.823529			C2	20	16	0.8
	C3	15	9	0.6			C3	21	15	0.714286			C3	13	11	0.846154
	C4	17	11	0.647059			C4	25	22	0.88			C4	21	21	1
	C5	22	16	0.727273			C5	20	15	0.75			C5	16	16	1
	C6	23	16	0.695652			C6	25	21	0.84			C6	21	19	0.904762
	C7	19	19	1			C7	21	17	0.809524			C7	15	11	0.733333
	C8	21	15	0.714286			C8	16	16	1			C8	17	15	0.882353
	C9	15	9	0.6			C9	9	5	0.555556			C9	22	18	0.818182
	C10	23	17	0.73913			C10	12	10	0.833333			C10	25	21	0.84
	C11	29	22	0.758621			C11	15	13	0.866667			C11	20	17	0.85
	C12	21	18	0.857143			C12	21	17	0.809524			C12	15	12	0.8
	C13	26	21	0.807692			C13	20	17	0.85			C13	25	19	0.76
	C14	17	16	0.941176			C14	21	19	0.904762			C14	17	15	0.882353
	C15	29	24	0.827586			C15	15	12	0.8			C15	21	18	0.857143
	C16	11	9	0.818182			C16	17	15	0.882353			C16	17	14	0.823529
	C17	15	13	0.866667			C17	22	16	0.727273			C17	22	21	0.954545
	C18	17	14	0.823529			C18	14	12	0.857143			C18	13	10	0.769231
	C19	22	18	0.818182			C19	12	8	0.666667			C19	11	8	0.727273
	C20	15	12	0.8			C20	27	25	0.925926			C20	15	13	0.866667
	C21	18	14	0.777778			C21	16	14	0.875			C21	20	11	0.55
	C22	21	15	0.714286			C22	21	18	0.857143			C22	25	21	0.84
	C23	16	13	0.8125			C23	25	21	0.84			C23	26	21	0.807692
	C24	24	20	0.833333			C24	27	20	0.740741			C24	17	15	0.882353
	C25	18	13	0.722222			C25	15	13	0.866667			C25	19	15	0.789474
	C26	25	21	0.84			C26	12	10	0.833333			C26	20	18	0.9
	C27	29	19	0.655172			C27	17	14	0.823529			C27	11	8	0.727273
	C28	31	25	0.806452			C28	9	7	0.777778			C28	10	8	0.8
	C29	15	12	0.8			C29	11	8	0.727273			C29	25	19	0.76
	C30	11	9	0.818182			C30	15	12	0.8			C30	9	9	1
	C31	15	11	0.733333			C31	21	14	0.666667			C31	13	11	0.846154
	C32	21	15	0.714286			C32	28	20	0.714286			C32	21	16	0.761905
	C33	26	21	0.807692			C33	39	31	0.794872			C33	25	21	0.84
	C34	21	17	0.809524			C34	33	27	0.818182			C34	27	20	0.740741
	C35	22	17	0.772727			C35	27	22	0.814815			C35	20	17	0.85
	C36	16	11	0.6875			C36	25	20	0.8			C36	14	11	0.785714
	C37	30	25	0.833333			C37	17	15	0.882353			C37	16	13	0.8125
	C38	14	10	0.714286			C38	25	21	0.84			C38	9	8	0.888889
	C39	14	14	1			C39	29	25	0.862069			C39	11	9	0.818182
	C40	17	14	0.823529			C40	21	14	0.666667			C40	21	16	0.761905
