# Supplementary material for: Disruption of ER-mitochondria contact sites by coronavirus replication organelles sustains viral replication via NSP3 stabilization
Source: EMBO J. 2026 May 28;45(13):4379–416. doi: 10.1038/s44318-026-00816-x (PMC13323368; doi:10.1038/s44318-026-00816-x)
Supplement: Supplementary file 17 — Figure EV7 Source Data [file 44318_2026_816_MOESM17_ESM.zip › C/Figure EV7C-ERMCSs.xlsx]

## Sheet: Sheet1
	Ctrl	NO ER contact%					ECHS1-KO	NO ER contact%					ECHS1-Rescue
1	C1	33	20	60.6061	72.8381	1	C1	22	15	68.1818	64.4774	1	C1	15	12	80	74.2774
	C2	14	9	64.2857			C2	25	15	60			C2	16	11	68.75
	C3	15	12	80			C3	16	12	75			C3	17	12	70.5882
	C4	18	13	72.2222			C4	24	15	62.5			C4	12	9	75
	C5	22	15	68.1818			C5	15	10	66.6667			C5	15	10	66.6667
	C6	21	16	76.1905			C6	27	20	74.0741			C6	21	15	71.4286
	C7	15	9	60			C7	27	22	81.4815			C7	22	16	72.7273
	C8	17	12	70.5882			C8	19	14	73.6842			C8	23	18	78.2609
	C9	21	14	66.6667			C9	12	9	75			C9	25	20	80
	C10	20	14	70			C10	27	18	66.6667			C10	14	9	64.2857
	C11	30	20	66.6667			C11	30	18	60			C11	21	15	71.4286
	C12	26	21	80.7692			C12	33	20	60.6061			C12	25	20	80
	C13	25	21	84			C13	36	21	58.3333			C13	25	18	72
	C14	24	18	75			C14	15	9	60			C14	19	13	68.4211
	C15	21	17	80.9524			C15	16	8	50			C15	21	18	85.7143
	C16	29	20	68.9655			C16	16	9	56.25			C16	13	10	76.9231
	C17	15	12	80			C17	21	12	57.1429			C17	15	12	80
	C18	12	10	83.3333			C18	22	13	59.0909			C18	23	16	69.5652
	C19	15	11	73.3333			C19	23	14	60.8696			C19	20	15	75
	C20	16	12	75			C20	25	16	64			C20	33	26	78.7879
2	C21	16	10	62.5	70.7139	2	C21	12	8	66.6667	68.5774	2	C21	30	21	70	71.3836
	C22	19	13	68.4211			C22	25	18	72			C22	14	10	71.4286
	C23	21	15	71.4286			C23	31	23	74.1935			C23	15	11	73.3333
	C24	20	14	70			C24	14	8	57.1429			C24	16	12	75
	C25	22	16	72.7273			C25	15	12	80			C25	21	14	66.6667
	C26	14	9	64.2857			C26	15	9	60			C26	17	11	64.7059
	C27	12	9	75			C27	17	12	70.5882			C27	14	10	71.4286
	C28	15	11	73.3333			C28	20	16	80			C28	11	8	72.7273
	C29	17	12	70.5882			C29	28	22	78.5714			C29	16	11	68.75
	C30	22	16	72.7273			C30	29	21	72.4138			C30	20	14	70
	C31	17	12	70.5882			C31	21	14	66.6667			C31	23	17	73.913
	C32	24	17	70.8333			C32	24	16	66.6667			C32	20	14	70
	C33	16	11	68.75			C33	15	9	60			C33	21	15	71.4286
	C34	18	12	66.6667			C34	17	11	64.7059			C34	18	14	77.7778
	C35	19	14	73.6842			C35	18	12	66.6667			C35	19	14	73.6842
	C36	21	16	76.1905			C36	20	13	65			C36	22	16	72.7273
	C37	29	21	72.4138			C37	21	14	66.6667			C37	15	11	73.3333
	C38	23	15	65.2174			C38	22	15	68.1818			C38	16	11	68.75
	C39	25	18	72			C39	16	11	68.75			C39	17	12	70.5882
	C40	26	20	76.9231			C40	24	16	66.6667			C40	21	15	71.4286
3	C41	22	18	81.8182	74.3518	3	C41	24	17	70.8333	66.0139	3	C41	12	8	66.6667	70.4416
	C42	21	16	76.1905			C42	16	12	75			C42	20	14	70
	C43	15	11	73.3333			C43	20	12	60			C43	23	16	69.5652
	C44	12	10	83.3333			C44	17	10	58.8235			C44	19	14	73.6842
	C45	14	9	64.2857			C45	18	11	61.1111			C45	21	15	71.4286
	C46	15	12	80			C46	18	12	66.6667			C46	25	17	68
	C47	12	9	75			C47	21	15	71.4286			C47	26	20	76.9231
	C48	11	8	72.7273			C48	18	13	72.2222			C48	16	11	68.75
	C49	17	12	70.5882			C49	19	12	63.1579			C49	17	12	70.5882
	C50	20	16	80			C50	17	10	58.8235			C50	18	13	72.2222
	C51	22	15	68.1818			C51	18	11	61.1111			C51	20	14	70
	C52	21	16	76.1905			C52	20	12	60			C52	19	14	73.6842
	C53	26	18	69.2308			C53	23	14	60.8696			C53	22	14	63.6364
	C54	20	15	75			C54	22	16	72.7273			C54	15	11	73.3333
	C55	21	14	66.6667			C55	14	9	64.2857			C55	20	14	70
	C56	22	16	72.7273			C56	21	12	57.1429			C56	23	16	69.5652
	C57	25	18	72			C57	16	13	81.25			C57	30	19	63.3333
	C58	12	10	83.3333			C58	16	12	75			C58	21	15	71.4286
	C59	14	10	71.4286			C59	19	12	63.1579			C59	22	17	77.2727
	C60	16	12	75			C60	12	8	66.6667			C60	16	11	68.75
