# Supplementary material for: Disruption of ER-mitochondria contact sites by coronavirus replication organelles sustains viral replication via NSP3 stabilization
Source: EMBO J. 2026 May 28;45(13):4379–416. doi: 10.1038/s44318-026-00816-x (PMC13323368; doi:10.1038/s44318-026-00816-x)
Supplement: Supplementary file 17 — Figure EV7 Source Data [file 44318_2026_816_MOESM17_ESM.zip › C/Figure EV7C-normal mitochondria.xls]

## Sheet: Sheet1
Ctrl	Cell	total	normal	normal/total		ECHS1-KO	Cell	total	normal	normal/total		ECHS1-Rescue	Cell	total	normal	normal/total
	C1	33	13	0.393939			C1	22	10	0.454545			C1	15	3	0.2
	C2	14	0	0			C2	25	12	0.48			C2	16	6	0.375
	C3	15	0	0			C3	16	11	0.6875			C3	17	8	0.470588
	C4	18	5	0.277778			C4	24	9	0.375			C4	12	6	0.5
	C5	22	12	0.545455			C5	15	9	0.6			C5	15	8	0.533333
	C6	21	13	0.619048			C6	27	12	0.444444			C6	21	6	0.285714
	C7	15	10	0.666667			C7	27	11	0.407407			C7	22	7	0.318182
	C8	17	8	0.470588			C8	19	12	0.631579			C8	23	5	0.217391
	C9	21	7	0.333333			C9	12	7	0.583333			C9	25	4	0.16
	C10	20	8	0.4			C10	27	12	0.444444			C10	14	0	0
	C11	30	11	0.366667			C11	30	16	0.533333			C11	21	5	0.238095
	C12	26	10	0.384615			C12	33	11	0.333333			C12	25	12	0.48
	C13	25	9	0.36			C13	36	13	0.361111			C13	25	16	0.64
	C14	24	8	0.333333			C14	15	10	0.666667			C14	19	9	0.473684
	C15	21	11	0.52381			C15	16	8	0.5			C15	21	11	0.52381
	C16	29	9	0.310345			C16	16	9	0.5625			C16	13	6	0.461538
	C17	15	8	0.533333			C17	21	11	0.52381			C17	15	3	0.2
	C18	12	9	0.75			C18	22	10	0.454545			C18	23	5	0.217391
	C19	15	0	0			C19	23	11	0.478261			C19	20	13	0.65
	C20	16	4	0.25			C20	25	11	0.44			C20	33	16	0.484848
	C21	16	4	0.25			C21	12	8	0.666667			C21	30	13	0.433333
	C22	19	3	0.157895			C22	25	13	0.52			C22	14	0	0
	C23	21	8	0.380952			C23	31	14	0.451613			C23	15	4	0.266667
	C24	20	8	0.4			C24	14	9	0.642857			C24	16	6	0.375
	C25	22	6	0.272727			C25	15	8	0.533333			C25	21	6	0.285714
	C26	14	5	0.357143			C26	15	9	0.6			C26	17	7	0.411765
	C27	12	4	0.333333			C27	17	8	0.470588			C27	14	4	0.285714
	C28	15	6	0.4			C28	20	9	0.45			C28	11	6	0.545455
	C29	17	4	0.235294			C29	28	12	0.428571			C29	16	4	0.25
	C30	22	8	0.363636			C30	29	15	0.517241			C30	20	5	0.25
	C31	17	6	0.352941			C31	21	12	0.571429			C31	23	4	0.173913
	C32	24	8	0.333333			C32	24	13	0.541667			C32	20	5	0.25
	C33	16	3	0.1875			C33	15	6	0.4			C33	21	3	0.142857
	C34	18	4	0.222222			C34	17	7	0.411765			C34	18	5	0.277778
	C35	19	4	0.210526			C35	18	8	0.444444			C35	19	3	0.157895
	C36	21	3	0.142857			C36	20	9	0.45			C36	22	5	0.227273
	C37	29	5	0.172414			C37	21	11	0.52381			C37	15	4	0.266667
	C38	23	5	0.217391			C38	22	10	0.454545			C38	16	5	0.3125
	C39	25	6	0.24			C39	16	9	0.5625			C39	17	4	0.235294
	C40	26	7	0.269231			C40	24	13	0.541667			C40	21	5	0.238095
