# Supplementary material for: Disruption of ER-mitochondria contact sites by coronavirus replication organelles sustains viral replication via NSP3 stabilization
Source: EMBO J. 2026 May 28;45(13):4379–416. doi: 10.1038/s44318-026-00816-x (PMC13323368; doi:10.1038/s44318-026-00816-x)
Supplement: Supplementary file 18 — Figure EV8 Source Data [file 44318_2026_816_MOESM18_ESM.zip]

Archive with 39 entries (33 files):
- A/
- A/Ctrl.tif
- A/ECHS1-KO.tif
- A/ECHS1-Rescue.tif
- A/Figure EV8A.pzfx
- A/Figure EV8A.xlsx
- B/
- B/Figure EV8B.pzfx
- B/NSP4+NSP3+Tubulin.tif
- C/
- C/Ctrl.tif
- C/ECHS1-KO.tif
- C/ECHS1-Rescue.tif
- C/Figure EV8C.pzfx
- C/Figure EV8C.xlsx
- D/
- D/Figure EV8D.pzfx
- D/NSP4+Tubulin.tif
- E/
- E/Ctrl-M.tif
- E/Ctrl-N.tif
- E/Ctrl-NSP8.tif
- E/Ctrl-ORF3a.tif
- E/ECHS1-KO-M.tif
- E/ECHS1-KO-N.tif
- E/ECHS1-KO-NSP8.tif
- E/ECHS1-KO-ORF3a.tif
- E/ECHS1-Rescue-M.tif
- E/ECHS1-Rescue-N.tif
- E/ECHS1-Rescue-NSP8.tif
- E/ECHS1-Rescue-ORF3a.tif
- E/Figure EV8E-N.pzfx
- E/Figure EV8E-NSP8.pzfx
- E/Figure EV8E-ORF3a.pzfx
- E/Figure EV8E.xls
- E/FigureEV8E-M .pzfx
- F/
- F/Figure EV8F.pzfx
- F/NSP4+Flag+Tubulin.tif
