# Supplementary material for: Disruption of ER-mitochondria contact sites by coronavirus replication organelles sustains viral replication via NSP3 stabilization
Source: EMBO J. 2026 May 28;45(13):4379–416. doi: 10.1038/s44318-026-00816-x (PMC13323368; doi:10.1038/s44318-026-00816-x)
Supplement: Supplementary file 18 — Figure EV8 Source Data [file 44318_2026_816_MOESM18_ESM.zip › A/Figure EV8A.xlsx]

## Sheet: Sheet1
Ctrl		ECHS1-KO		ECHS1-Rescue
524.009		78.686		1557.96
2204.35	1535.1	89.9	109.391	806.316	1596.59
1876.94		159.587		2425.48
2640.52		63.085		2137.61
911.361	1359.97	58.885	126.161	2102.15
528.04		256.514		1265.7	1835.15
1063.42		57.905		1568.55
1930.44	1243.08	361.712	172.7	398.478	907.428
735.384		98.484		755.252
1.11289		0.0793041		1.15746
0.985927		0.0914619		1.33041
0.901186		0.125201		0.657849
