# Supplementary material for: Disruption of ER-mitochondria contact sites by coronavirus replication organelles sustains viral replication via NSP3 stabilization
Source: EMBO J. 2026 May 28;45(13):4379–416. doi: 10.1038/s44318-026-00816-x (PMC13323368; doi:10.1038/s44318-026-00816-x)
Supplement: Supplementary file 18 — Figure EV8 Source Data [file 44318_2026_816_MOESM18_ESM.zip › C/Figure EV8C.xlsx]

## Sheet: Sheet1
Ctrl		ECHS1-KO		ECHS1-Rescue
183.49		140.237		200.929
169.353	188.276	199.534	160.643	206.219	185.274
211.985		142.157		148.675
125.555		97.09		196.632
77.806	126.917	97.282	116.332	212.893	226.729
177.389		154.625		270.663
165.699		330.455		105.175
178.172	173.426	107.905	208.299	153.685	156.954
176.407		186.537		212.001
1.15597		0.986307		1.13754
0.779238		0.714252		1.39206
1.06479		1.27891		0.963657
