# Supplementary material for: Disruption of ER-mitochondria contact sites by coronavirus replication organelles sustains viral replication via NSP3 stabilization
Source: EMBO J. 2026 May 28;45(13):4379–416. doi: 10.1038/s44318-026-00816-x (PMC13323368; doi:10.1038/s44318-026-00816-x)
Supplement: Supplementary file 18 — Figure EV8 Source Data [file 44318_2026_816_MOESM18_ESM.zip › E/Figure EV8E.xls]

## Sheet: Sheet1
NSP8
Ctrl	ECHS1-KO	ECHS1-Rescue
1312.49	1109.23	1091.27
1091.81	1321.98	1330.45
1206.92	1290.89	1221.9
1203.74
1.09034	0.921487	0.906567
0.907015	1.09823	1.10526
1.00264	1.0724	1.01509
ORF3a
Ctrl	ECHS1-KO	ECHS1-Rescue
3881.05	3601.25	3721.89
3810.52	3891.29	3603.1
3601.28	3770.92	3721.33
3764.28
1.03102	0.956689	0.988739
1.01228	1.03374	0.95718
0.956697	1.00176	0.988588
M
Ctrl	ECHS1-KO	ECHS1-Rescue
2844.21	2881.9	2809.15
2620.35	2709.92	2660.02
2770.92	2702.41	2690.07
2745.16
1.03608	1.04981	1.02331
0.954534	0.987163	0.968986
1.00938	0.984427	0.97993
N
Ctrl	ECHS1-KO	ECHS1-Rescue
768.123	633.969	991.629
651.26	701.125	770.216
821.671	901.921	695.26
747.018
1.02825	0.848666	1.32745
0.871813	0.938565	1.03105
1.09993	1.20736	0.930714
