# Supplementary material for: Disruption of ER-mitochondria contact sites by coronavirus replication organelles sustains viral replication via NSP3 stabilization
Source: EMBO J. 2026 May 28;45(13):4379–416. doi: 10.1038/s44318-026-00816-x (PMC13323368; doi:10.1038/s44318-026-00816-x)
Supplement: Supplementary file 19 — Figure EV9 Source Data [file 44318_2026_816_MOESM19_ESM.zip]

Archive with 30 entries (21 files):
- A/
- A/GFP-NSP3+GFP+ECHS1-HA+NSP4.tif
- B/
- B/ECHS1 FL+Mitotracker_EGFP.tif
- B/ECHS1 FL+Mitotracker_mCherry.tif
- B/ECHS1-ΔMTS-Mcherry+GFP-NSP4_EGFP.tif
- B/ECHS1-ΔMTS-Mcherry+GFP-NSP4_mCherry.tif
- B/Figure EV9B.pzfx
- B/Figure EV9B.xlsx
- B/GFP-NSP3+ECHS1-ΔMTS_EGFP.tif
- B/GFP-NSP3+ECHS1-ΔMTS_mCherry.tif
- B/GFP-NSP3-T2A-NSP4+ECHS1-ΔMTS_GFP.tif
- B/GFP-NSP3-T2A-NSP4+ECHS1-ΔMTS_mCherry.tif
- B/Mito-Tracker+ECHS1-ΔMTS_EGFP.tif
- B/Mito-Tracker+ECHS1-ΔMTS_mCherry.tif
- C/
- C/MHV-NSP3+MHV-Nprotein+ECHS1.tif
- D/
- D/Flag-NSP3+ECHS1-GFP+GFP.tif
- E/
- E/Flag-NSP3+ECHS1-GFP+GFP.tif
- F/
- F/NSP3+His-ECHS1.tif
- G/
- G/ECHS1+GST-NSP3+GST+SDS-PAGE.tif
- H/
- H/Figure EV9H .pzfx
- H/GFP-NSP3+Tubulin.tif
- I/
- I/GFP-NSP3+Tubulin.tif
