# Supplementary material for: Disruption of ER-mitochondria contact sites by coronavirus replication organelles sustains viral replication via NSP3 stabilization
Source: EMBO J. 2026 May 28;45(13):4379–416. doi: 10.1038/s44318-026-00816-x (PMC13323368; doi:10.1038/s44318-026-00816-x)
Supplement: Supplementary file 19 — Figure EV9 Source Data [file 44318_2026_816_MOESM19_ESM.zip › B/Figure EV9B.xlsx]

## Sheet: Sheet1
NSP3+ECHS1-ΔMTS
Distance_(microns)	Gray_Value	Gray_Value		Gray_Value	Gray_Value		Gray_Value	Gray_Value		Gray_Value	Gray_Value		Gray_Value	Gray_Value		Gray_Value	Gray_Value		Gray_Value	Gray_Value		Gray_Value	Gray_Value		Gray_Value	Gray_Value		Gray_Value	Gray_Value		Gray_Value	Gray_Value
	50.6667	39.3333		71.3333	59.6667		6.66667	32.6667		16	38.3333		31	43		48	42.6667		61.3333	50.6667		11.3333	35		11.6667	40		7	41.6667		42.3333	47.3333
	55.6389	57.9444		62.4444	53.5556		4.5	37.0833		17.1389	38.3056		30.1806	40.9722		35.2801	42.7569		60.4167	51.8333		12.1389	35.0278		13.0833	37.6667		6.69444	38.4722		48.3333	47.1667
	56.2222	70		33.2222	38.4444		5.83333	36.6667		18.9444	40.5556		25.5926	41.6667		40.3148	46.8056		56.8333	55		10.5	42.2222		11.5	39.8889		5.55556	39.5556		38.5	51.6667
	59	68.3333		24.3333	36.5		5.5	35.1667		26.0833	48.6667		26.6667	46.75		49.7708	46.0833		60.0833	53.0833		11.4167	32.0833		11.6667	40.75		4.91667	40.0833		35.0833	46.8333
	63.4444	71.8889		17.3333	28.8889		5.33333	33.6667		21.2222	42		33.7778	47.6667		60.1852	49.7407		40.3333	50		11.2222	35.1111		14	35.8889		5.88889	37		36.6667	55
	64.5833	75.75		15.2778	26.5556		4.58333	39.5		19.3333	41.8333		41.3565	47.1806		66.5671	53.2153		35.1667	45.9167		10.6111	28.9722		12.8333	39.3056		5.33333	34.7778		34.0833	49
	64.6667	80.6667		13.6667	26		4.66667	35.5		15.3333	35		37.3333	42.8333		77.5	53.25		33.8333	41.1667		8.33333	27.1667		12.8333	34.6667		6.33333	37		38.6667	47.8333
	56.0556	75.1389		19.3333	37.1667		5.5	34.6667		12.7778	38.0833		33.8472	45.0972		84.7407	56.5833		28.9167	45.6667		9.58333	27.3333		13.1389	37.3333		7.44444	35.25		53.75	58.75
	53.1111	59.4444		28.6667	30.4444		5	32.6667		13.4444	39		40.5926	49.7407		81.5185	60.4444		24	33.6667		7.66667	26.3333		18.2222	39.7778		5.77778	32.3333		75.6667	64.3333
	50.8333	54		36.1667	40		4.58333	33.9167		14.3333	36.1667		48.0833	49.9583		82.7083	58		22.5	37.5833		9.25	21.25		23.5	43.4167		4.08333	34		75.75	61.9167
	51.7778	48.1111		40.7778	43.7778		5.33333	34.6667		18.1667	37.8889		53.0556	47.3333		78.7593	58.7593		16	37		9.05556	22.6667		30.5	41.0556		4.44444	34.8889		58	55.5
	52.9444	49.5556		43.0556	56.0556		4.33333	30.3333		20.8889	39.5		36.2778	37.4352		71.6111	55.2639		15.6667	38.25		9.44444	23.4444		36.8611	40.8889		5.94444	34.6667		37.75	41.4167
	55	42.3333		49.3333	54.3333		5	32.6667		21.3333	37		26.6667	27.6667		77.3333	57		10.6667	34.6667		7.33333	19.3333		31.6667	44.6667		5.66667	33.3333		41	37.6667
	0.813569			0.920742			-0.100006			0.737835			0.546359			0.940194			0.918636			0.743823			0.61272			0.298215			0.766042
NSP3-T2A-NSP4+ECHS1-ΔMTS
Distance_(microns)	Gray_Value	Gray_Value		Gray_Value	Gray_Value		Gray_Value	Gray_Value		Gray_Value	Gray_Value		Gray_Value	Gray_Value		Gray_Value	Gray_Value		Gray_Value	Gray_Value		Gray_Value	Gray_Value		Gray_Value	Gray_Value		Gray_Value	Gray_Value		Gray_Value	Gray_Value
	412	235		770	320		177	249		58	155		55	252		55	154		143	335		166	353		190	180		278	271		108	216
	429	293		447.764	318.861		277.958	223.042		123.5	369.833		127.953	141.669		31.3195	162.166		170.32	285.846		301.45	239		217.503	231.195		209.888	177.947		200.32	328.828
	488	387		327.444	199.556		374.056	273.333		226.667	272.667		114.314	272.509		60.8817	159.521		175.982	236.71		399.266	291.58		108.456	246.846		210.172	166.195		421.035	351.959
	706	284		302.75	249.5		342.625	221.625		176.5	283.5		105.195	220.911		73.2485	200.657		175.692	222.959		759.308	381.213		124.562	192.515		272.663	202.432		502.509	334.148
	634	317		442.333	238.556		254.444	232.444		689.333	295.667		191.828	212.527		50.0651	208.302		535	197.396		1438.47	552.385		117.444	277.899		278.941	181.55		495.396	387.621
	250	262		761.597	310.444		201.118	223.806		383.833	173.5		546.84	259.574		91.7811	258.521		967.231	326.166		1554.36	614.036		130.414	280.692		305.793	278.497		503.698	370.811
	369	438		1787	523		455.25	284		182	425		873.71	316.231		71.0473	219.467		506.136	241.45		655.249	311.598		208.734	240.367		175.97	373.396		614.444	346.26
	493	343		1846.15	422.083		1990.67	648.361		121.833	255.667		1270.59	354.663		95.0651	219.29		309.521	298.911		255.852	269.272		287.207	268.781		120.154	300.899		613.302	426.947
	469	360		1014.67	281.667		2779.44	885.556		110.333	287.667		569.645	299.568		103.976	186.118		333.728	294.225		136.414	341.55		287.793	229.574		142.349	155.308		569.479	471.663
	478	272		635.75	289.25		1628	572.562		100.5	205		209.385	214.041		120.485	210.047		533.219	365.462		116.716	264.278		228.834	195.917		161.621	156.905		460.574	343.053
	683	268		549.944	278		525.611	413.639		64.667	163		91.71	130.834		46.7988	234.438		697.349	321.846		119.272	295.71		218.947	225.935		166.343	158.497		372.308	269.615
	544	506		439.625	312.514		203	298.028		61.167	122		56.101	139.817		56.3254	119.598		814.734	487		162.68	285.385		183.183	233.213		229.059	188.692		396	388.278
	593	282		179	175		114	142		121	173		80.136	205.988		77.8935	171.686		707.521	484.775		102.669	190.45		221.781	250.704		319.207	327.87		241.237	279.438
													10	230		86	39		906	477		123	197		85	157		289	355		64	223
	-0.0472893			0.887269			0.978165			0.23718			0.773681			0.136056			0.618127			0.907812			0.173809			0.317261			0.820242
Mitotracker+ECHS1-ΔMTS
Distance_(microns)	Gray_Value	Gray_Value		Gray_Value	Gray_Value		Gray_Value	Gray_Value		Gray_Value	Gray_Value		Gray_Value	Gray_Value		Gray_Value	Gray_Value		Gray_Value	Gray_Value		Gray_Value	Gray_Value		Gray_Value	Gray_Value		Gray_Value	Gray_Value		Gray_Value	Gray_Value
	1225	0		1643	0		38905	781		607	47211		35032	2048		16756	1403		1058	5249		2226	6241		18276	2443		0	1627		1540	2240
	404	0		1444.25	0		42778	74		1052.82	54672.2		31033.1	1298.67		7329	1402		1319.25	5884.5		1361.04	7419.84		22447.6	1841.2		0	678		1453.41	432.778
	1502	0		2321	0		49468	1113		1233.92	43260.6		36936.4	803.778		7297	953		299.5	8881.5		1203.1	4112.66		18062.9	2000.96		1845.67	1135		955.778	400
	1324	0		1372.25	0		54093	466		2084.85	30217.9		36332.2	1038.06		1184	345		889.25	5505		1448.62	2591.11		17966.7	1479.1		16723.5	954		987	0
	1430	0		1873	0		39465	1523		1157.87	13757.5		42861.7	793.778		512	154		2122	5217		1717.13	7861.7		11777.7	1130.97		39929	1215		1109.67	0
	1756	0		2199.25	8609.25		24101	953		1263.02	11858.7		46301.9	677.556		0	61		1324.25	2612		1420.36	3134.59		9019.66	1053.24		44447.7	1451.33		768.431	0
	315	0		1437.5	18868.5		21813	2897		1802.95	17301.1		47431	811.5		1984	413		544	0		1676.21	0		7924.49	1785.18		42154	107		1110.75	0
	2144	0		682	15607.2		28278	1196		1680.43	21227.7		49758	494.507		0	570		657.5	0		2347.05	0		7047.33	2312.63		45162.5	1193.33		1009.11	0
	1606	464		503	2976		40521	1501		903.627	29270.6		45264	670.889		0	1032		1825	3856		1383.6	0		6934.67	1736.99		50822.7	1421.33		1527.78	0
	1347	3872		1224	1080		45211	1577		930.148	39203.5		36033	730.875		0	820		1188.5	4800.75		1111.48	0		10757.2	821.823		54661	213		1349.88	0
	1437	0		1540.5	2664.5		45867	397		1794.8	43529.2		24739.1	951.639		0	595		853.5	6721.5		608.071	0		13541.9	953.172		54295.3	734.333		935.278	0
	792	0		1246	5716.75		58910	1639		1428.68	38084.6		16934.8	932.438		0	433		858	3740.25		726.953	1508.73		14976.3	1327.62		38446	957.833		1310.12	0
	1917	0		1214	12291		58702	1737		1559.64	17630.2		6305	984		0	0		2417	2832		695.692	17291.3		14784.6	909.219		24373	563		1046	0
										1281	0
	0.0322936			-0.291631			-0.244628						-0.304106			0.714858			-0.0741545									-0.217661			0.480765
										-0.271332												-0.168464			0.151326
NSP4+ECHS1-ΔMTS
Distance_(microns)	Gray_Value	Gray_Value		Gray_Value	Gray_Value		Gray_Value	Gray_Value		Gray_Value	Gray_Value		Gray_Value	Gray_Value		Gray_Value	Gray_Value		Gray_Value	Gray_Value		Gray_Value	Gray_Value		Gray_Value	Gray_Value		Gray_Value	Gray_Value		Gray_Value	Gray_Value
	54173	288		459	37337		6977	140		19956	386		755	7073		19140	120		1055	21253		20517	1142		1286	26422		3872	612		449	21301
	46613.5	436.5		477.694	34796.8		5627.78	156.576		17754.5	925.007		329.25	11890.8		17814.9	491.763		515.5	20290		19435.7	462.213		577.583	20199.3		5558.53	489.491		388.618	15627
	53564.7	379.667		688	38951.2		8386.89	189.889		30700.5	662.694		762	5448.5		23321	327.651		341.333	15246		16613.2	565.172		896.333	20217.8		5374.97	450.586		746.083	12606
	46819	433		764	38652.5		4421.56	98.625		32399.3	426.062		897.75	12074.8		22387.6	259.592		455	15595		12882.2	836.367		897.75	20552.5		6211.95	797.272		788.312	13810.7
	36819.3	356.667		490.556	35830.3		3378	274.111		35517.2	668.556		661	11618		17902.4	283.846		524.667	27766		14483.1	909.527		492.667	13319.7		6009.96	986.834		638.444	10540.6
	38021.1	469.667		389.778	36426.7		1571.37	153.083		30868	928.535		901.25	6577		12673.1	483.799		976	20713.5		15039.7	709.385		813.167	20764.6		6209.96	588.136		638.556	11727.3
	41498	799		487	31983		1280	65.75		27946.2	691.25		405.5	6761		9308.02	549.148		917	16452		13410.1	543.538		835.5	31191		4204.76	498.639		465.75	10806.2
	34654.3	628.667		520.75	23553.1		1921.44	160.604		24047.1	763.549		365.25	5032.75		9447.86	386.556		859	18540.2		15885.6	553.006		995.833	26893.8		4780.46	633.302		658.118	10501.3
	30988	414.667		548.556	19012.3		2711.22	202.889		20868.7	922.222		715	9746		12167.4	429.639		686	23760		19085.7	805.479		482.333	28747.7		6635.89	585.905		698	12013.2
	42229.8	525.5		412.75	16855.8		3654.56	146		16271.4	919.375		273.5	6201		13351.1	545.947		737	19428		16117.5	738.095		559.25	25493.5		5874.54	399.657		469.25	11448.6
	40078.7	501.667		688.333	13043.8		2892.61	158.889		13330.5	1058.81		877.5	7593		14702.3	567.213		516.667	23093.3		17606.5	822.284		748.667	26147		3731.53	682.183		653.028	9513.72
	36665.8	436.75		654.722	15140.9		5344.92	139.271		16461.4	782.056		500.75	7269		11849.1	828.467		635.5	18985.7		16419.3	901.006		742.417	15141.9		3770.7	627.32		356.771	8817.01
	43466	565		488	12931		1280	4.047e-11		3744	726		602	4161		14650	288.414		658	18260		16637.3	233.379		305	14067		4212.27	625.462		261	6001
	-0.316148			-0.0325063			0.315339			-0.352588			0.155997			-0.575032			0.0543508			0.159446			0.418786			0.0936805			0.131781
Mitotracker+ECHS1-FL
Distance_(pixels)	Gray_Value	Gray_Value		Gray_Value	Gray_Value		Gray_Value	Gray_Value		Gray_Value	Gray_Value		Gray_Value	Gray_Value		Gray_Value	Gray_Value		Gray_Value	Gray_Value		Gray_Value	Gray_Value		Gray_Value	Gray_Value		Gray_Value	Gray_Value		Gray_Value	Gray_Value
	41.3333	21.6667		48.3333	38.3333		16.3333	6		39.3333	25		58	35.6667		78.6667	85		44.6667	31.3333		7.3333	21.6667		8	3.3333		17.6667	31		72.6667	38.6667
	52	23.6667		36.6905	32.9762		12.4069	3.7184		25.7949	11.5385		82.6471	47.4118		84.4497	85		85	47.6667		4.7239	16.8864		10.2881	3.6132		36.286	27.7757		79.4259	35.3889
	39.3333	20.3333		31.3333	41.0476		26.2437	9.1616		26.6154	8.0256		82.5294	53.5882		84.6122	85		85	75		4.2308	14.1837		14.3951	3.6955		50.7572	37.3539		74.6296	34.8148
	33	18.3333		34.7143	48.4048		61.7339	28.768		31.7692	13.1026		83.4118	51.4118		65.386	80.1145		85	85		7.5282	21.337		19.4815	7.7778		50.2778	31.9722		65.1111	38.4444
	58	49		32.4762	51.6667		69.8667	44.7728		31.1026	13.1538		71.2549	37.7059		55.603	66.181		85	85		18.1745	36.5716		40.2346	22.6132		31.9877	28.6008		48.5556	39.7037
	85	85		28.0714	50.5		50.0667	35.36		21.2051	8.359		49.3922	24.9412		51.3564	55.8467		79	79.3333		23.5928	41.0212		67.6749	56.6461		17.7881	25.5607		34.7963	26.0556
	85	85		29.7619	51.2857		32.4064	14.7525		15.3333	5.1026		36.5882	19.4706		52.1958	52.4783		40.3333	33.6667		22.9169	36.1394		85	85		14.5185	22.7407		29.3333	22.8889
	85	85		36.8333	82		20.2112	5.4469		12.641	3.6923		30.7647	15.2549		39.7332	39.4386		35.3333	17.6667		34.5789	46.5891		85	85		9.4527	20.5247		34.5741	37.3519
	85	85		40.1905	85		18.952	4.5525		16.6154	4		23.4314	11.1961		33.5088	30.1053		34.3333	17.3333		60.9151	70.4146		85	82.5638		6.8724	22.9218		48.4074	59.1481
	85	71.3333		32.9286	71.3095		20.7867	5.1616		21.4103	5.7436		22.4314	10.1961		29.1838	34.2696		29	19		69.4968	83.6704		85	65		6.5833	25.0833		66.5	54.3333
	59	26		22	54.381		25.7867	6.84		22.359	6.8718		16.3529	7.9412		32.868	39.8837		26	9		64.5079	85		85	63.5185		8.0988	23.9959		78.0741	64.9259
	30	8		11.2857	29.1905		41.2565	15.3787		18.3077	4.641		15.5294	6.3922		35.8523	48.7793		26	17		57.1127	82.35		85	66.1152		7.0165	19.3508		82.963	70.3519
	45.6667	13.3333		5.4762	16.3333		66.96	31.0261		21.0256	5.6923		20.5294	12.0588		54.6731	56.5448		39.3333	27		44.0813	67.0988		73.3704	51.2593		3.8889	19.8148		85	77.5556
	85	38		10.9524	31.119		81.48	46.8597		37.3333	14.3333		32.6863	26		73.3084	74.2438		41.3333	47.3333		16.1856	33.1053		51.7737	33.3128		2.823	19.2767		85	75.0741
	0.895069			0.575442			0.96325			0.913975			0.98131			0.962662			0.923577			0.985389			0.968094			0.875404			0.672218
